# Supplementary material for: Karyotype and Gene Order Evolution from Reconstructed Extinct Ancestors Highlight Contrasts in Genome Plasticity of Modern Rosid Crops
Source: Genome Biol Evol. 2015 Jan 28;7(3):735–49. doi: 10.1093/gbe/evv014 (PMC5322550; doi:10.1093/gbe/evv014)
Supplement: Supplementary Data [file supp_evv014_Murat_et_al_G_Biol_2014-TableS1.xlsx]

## Sheet: LEGEND
TableS1: Orthologous and paralogous blocks by ancestral chromosomes. Eudicot genome syntenic blocks ('Synteny sheet') - The table illustrates the synteny relationships (lines) identified between the grape considered as pivotal referenced genome and poplar, Arabidopsis, soybean, papaya, lotus, apple, strawberry, cacao chromosomes (as one genome per column). The number of orthologous genes is shown…

## Sheet: Synteny
Grape	Ancestor	Papaya	Arabidopsis	Cacao	Soybean	Lotus	Apple	Strawberry	Poplar
G1	A6	Py3(5)/Py9(125)/Py4(38)	At1(62)/At4(8)/At2(38)/At5(18)/At3(10)	C6(11)/C4(1)/C2(217)	Sy15(5)/Sy1(31)/Sy10(14)/Sy7(6)/Sy20(37)/Sy2(47)/Sy11(11)/Sy8(25)/Sy12(5)/Sy9(10)/Sy18(17)/Sy5(11)	L5(19)/L3(7)/L4(29)/L2(59)	A10(25)/A16(78)/A4(5)/A13(108)/A5(20)	S3(31)/S1(28)/S4(162)	P1(23)/P7(7)/P15(10)/P10(119)/P8(102)/P3(28)/P12(6)/
G2	A1	Py6(16)/Py3(9)/Py2(71)	At4(24)/At1(34)/At5(11)/At2(7)	C1(3)/C3(155)	Sy1(22)/Sy17(18)/Sy5(36)/Sy11(25)/Sy9(12)/Sy8(5)	L2(40)/L4(18)	A15(4)/A4(13)/A14(12)/A13(1)/A6(51)	S3(9)/S5(88)/S7(3)	P14(3)/P1(43)/P11(10)/P15(5)/P3(61)/
G3	A13	Py1(1)/Py3(141)	At5(1)/At2(39)/At4(49)/At1(11)/At3(6)	C2(143)/C9(16)/C1(1)	Sy11(27)/Sy4(10)/Sy10(6)/Sy15(2)/Sy7(11)/Sy20(16)/Sy1(10)/Sy6(13)/Sy12(20)	L2(7)/L4(17)/L1(43)/L3(26)/L5(18)	A8(24)/A12(8)/A5(24)/A10(33)	S2(107)/S6(8)/S3(14)/S5(7)	P4(55)/P9(123)/P1(22)/
G4	A4	Py7(85)/Py3(11)	At2(12)/At4(10)/At3(11)/At5(15)	C1(74)	Sy2(19)/Sy1(25)/Sy6(1)/Sy11(17)/Sy16(16)	L4(18)/L2(24)	A2(25)/A5(7)/A15(29)	S1(43)/S5(6)/S2(1)	P7(51)/
G4	A14	Py1(1)/Py3(1)/Py2(51)	At4(39)/At2(19)/At5(31)	C9(171)	Sy17(27)/Sy4(26)/Sy13(1)/Sy14(28)/Sy6(57)	L5(39)/L1(42)	A15(77)/A1(4)/A8(34)/A6(3)	S2(104)/S6(24)	P6(92)/P18(77)/
G5	A7	Py6(137)/Py5(30)	At5(26)/At4(19)/At1(14)/At3(60)	C4(220)	Sy20(30)/Sy13(12)/Sy10(40)/Sy17(34)/Sy7(35)/Sy11(8)/Sy1(14)/Sy15(27)/Sy2(6)/Sy9(16)	L5(27)/L4(29)/L6(22)/L1(7)	A16(76)/A13(89)	S3(29)/S5(8)/S4(118)/S1(10)	P8(88)/P10(156)/
G6	A10	Py9(131)/Py6(39)/Py3(29)/Py5(14)	At3(25)/At1(34)/At5(61)/At2(30)	C9(263)/C1(6)	Sy20(5)/Sy13(28)/Sy18(27)/Sy15(9)/Sy12(42)/Sy8(3)/Sy14(18)/Sy5(6)/Sy11(60)/Sy2(23)	L6(4)/L3(39)/L1(2)/L5(1)/L2(16)	A1(1)/A15(12)/A3(102)/A11(114)	S3(132)/S1(1)/S2(26)	P9(140)/P3(16)/P19(14)/P13(19)/P1(94)/
G7	A8	Py6(73)/Py5(86)	At4(32)/At1(39)/At3(27)/At2(35)	C1(208)	Sy19(50)/Sy2(41)/Sy13(10)/Sy3(53)/Sy10(47)	L1(44)/L5(51)	A13(8)/A10(22)/A17(13)/A11(55)/A5(21)/A9(16)/A3(51)	S5(13)/S2(111)/S1(29)	P5(46)/P2(95)/P14(87)/
G7	A14	Py3(40)/Py2(49)	At5(26)/At2(15)/At4(21)	C1(110)	Sy8(8)/Sy1(10)/Sy6(15)/Sy17(9)/Sy5(28)/Sy11(19)/Sy4(16)/Sy15(1)	L2(6)/L4(5)/L1(17)	A17(7)/A5(2)/A15(33)/A2(30)	S1(59)/S6(14)	P3(13)/P7(45)/P1(5)/P5(41)/
G8	A11	Py3(10)/Py4(257)	At5(62)/At2(76)/At3(113)	C4(15)/C5(307)	Sy19(87)/Sy7(20)/Sy13(28)/Sy10(34)/Sy1(25)/Sy18(23)/Sy9(2)/Sy3(98)/Sy2(22)	L6(1)/L1(93)/L5(16)	A13(1)/A4(55)/A15(1)/A12(146)/A3(2)/A17(2)/A14(60)	S6(225)	P9(9)/P6(146)/P19(8)/P16(182)/P13(11)/
G9	A5	Py2(45)/Py5(22)	At3(21)/At1(23)	C6(98)	Sy16(5)/Sy8(26)/Sy15(16)/Sy13(26)/Sy7(35)	L3(49)/L1(3)	A9(22)/A17(15)/A13(18)/A8(18)/A6(13)	S1(26)/S6(55)/S4(16)	P3(53)/P1(36)/P6(1)/
G10	A19	Py7(29)/Py8(7)	At4(8)/At5(5)/At1(14)	C6(80)	Sy8(12)/Sy13(19)/Sy15(13)/Sy5(6)/Sy7(7)/Sy9(1)	L6(17)/L4(1)	A10(23)/A5(31)	S3(51)	P11(30)/P4(43)/
G11	A6	Py7(110)/Py2(5)	At4(26)/At2(30)/At5(32)/At3(15)/At1(6)	C9(196)	Sy13(27)/Sy5(26)/Sy6(8)/Sy15(13)/Sy1(17)/Sy7(15)/Sy2(5)/Sy8(10)/Sy17(33)/Sy9(25)	L6(22)/L4(56)/L2(25)	A5(2)/A15(76)/A2(96)	S1(135)/S7(1)/	P18(74)/P6(52)/
G12	A20	Py5(20)/Py6(109)	At2(29)/At3(5)/At4(6)/At1(23)	C1(93)/C2(38)/C6(11)	Sy13(22)/Sy12(33)/Sy14(16)/Sy2(15)/Sy18(7)/Sy6(23)/Sy8(7)	L6(6)/L2(25)/L3(34)	A9(53)/A15(5)/A17(68)	S1(19)/S2(1)/S3(23)/S5(1)/S6(80)	P1(1)/P5(11)/P14(58)/P7(19)/P2(28)/P11(6)/P4(1)/P13(10)/P19(7)/
G12	A2	Py5(7)	At1(3)	C2(5)	Sy5(2)/Sy8(5)/Sy15(1)		A8(2)/A17(2)	S3(5)	P13(5)/
G13	A12	Py4(17)/Py9(140)	At4(2)/At3(26)/At2(42)/At5(24)	C9(4)/C10(174)/C1(19)	Sy10(29)/Sy2(21)/Sy20(34)/Sy18(25)/Sy9(7)/Sy15(2)/Sy14(12)/Sy13(1)/Sy6(5)/Sy12(9)/Sy11(28)/Sy4(7)	L5(24)/L2(16)/L1(9)/L6(6)	A2(10)/A1(89)/A14(6)/A12(9)/A8(6)/A7(31)/A4(24)	S6(11)/S7(143)	P13(6)/P3(6)/P10(102)/P1(12)/P19(13)/P9(15)/P8(72)/
G14	A9	Py6(71)/Py3(16)	At5(10)/At1(17)/At3(37)	C5(106)	Sy7(1)/Sy20(24)/Sy10(23)/Sy3(26)/Sy8(3)/Sy19(30)	L1(30)/L5(21)	A5(1)/A4(46)/A7(1)/A12(46)	S1(16)/S6(61)	P13(93)/
G14	A17	Py1(65)	At1(1)/At3(57)/At5(66)	C4(180)	Sy13(13)/Sy16(32)/Sy5(17)/Sy18(26)/Sy19(59)/Sy8(18)/Sy9(7)	L1(42)/L2(28)	A16(8)/A17(86)/A9(101)	S6(110)/S1(8)/S4(40)	P14(9)/P17(52)/P1(76)/P4(46)/
G15	A3	Py1(5)/Py5(43)	At4(11)/At3(19)/At2(30)/At1(7)	C1(117)	Sy16(4)/Sy3(38)/Sy1(9)/Sy9(20)/Sy7(20)/Sy18(14)/Sy5(1)	L3(8)/L2(1)/L1(24)	A2(28)/A7(21)/A17(6)/A5(5)/A1(4)	S7(86)	P14(45)/P2(74)/
G16	A3
G17	A18	Py8(193)	At3(34)/At4(8)/At5(47)/At1(21)	C3(256)	Sy4(44)/Sy5(61)/Sy17(56)/Sy6(46)/Sy7(9)/Sy8(18)/Sy9(18)/Sy11(1)	L1(17)/L4(68)	A6(130)/A11(1)/A13(1)/A14(99)	S4(39)/S5(150)	P12(123)/P15(125)/
G18	A15	Py1(250)/Py3(1)	At4(21)/At2(5)/At1(139)/At5(15)	C1(10)/C8(353)	Sy17(21)/Sy4(102)/Sy2(17)/Sy13(17)/Sy14(71)/Sy6(88)	L5(34)/L3(2)/L2(2)/L1(79)	A5(1)/A15(62)/A1(15)/A8(127)/A11(1)/A6(16)/A9(4)/A12(26)	S2(169)/S1(14)/S5(67)	P2(181)/P14(17)/P5(141)/
G19	A21	Py2(153)/Py7(10)	At1(19)/At3(33)/At4(16)/At5(56)	C6(5)/C7(170)	Sy15(5)/Sy12(29)/Sy14(19)/Sy2(16)/Sy18(14)/Sy6(35)/Sy8(25)/Sy13(29)	L2(13)/L3(28)/L4(10)/L6(9)	A5(10)/A11(80)/A3(65)/A10(10)	S2(13)/S3(98)	P11(97)/P13(23)/P1(61)/

## Sheet: Duplication
Duplications	Ancestor	Grape	Papaya	Arabidposis	Cacao	Soybean	Lotus	Apple	Strawberry	Poplar
Duplication1	A1/A2/A3	G12(11)/G15(14)/G16(6)/G2(19)	Py2(3)/Py5(3)	At3(48)/At2(63)/At5(49)/At1(94)/At4(96)	C3(44)/C1(22)	Sy18(47)/Sy5(115)/Sy11(83)/Sy17(64)/Sy16(92)/Sy3(129)/Sy9(90)/Sy8(51)/Sy1(156)/Sy7(181)/Sy19(10)	L4(10)/L2(10)	A15(26)/A1(101)/A7(101)/A14(9)/A6(9)/A8(26)	S7(11)/S5(11)	P3(155)/P11(32)/P2(161)/P1(172)/P14(176)/P13(8)/P19(8)
Duplication2	A4/A5/A6	G9(57)/G4(42)/G11(49)	Py5(5)/Py7(66)/Py2(3)	At3(19)/At4(71)/At5(23)/At1(127)/At2(64)	C6(26)/C9(56)	Sy15(120)/Sy5(59)/Sy17(219)/Sy7(190)/Sy2(12)/Sy14(82)/Sy9(68)/Sy4(157)/Sy16(67)/Sy6(157)/Sy1(38)/Sy13(185)/Sy8(120)	L5(11)/L3(10)/L6(11)/L1(11)/L4(23)/L2(12)	A9(27)/A17(27)/A2(156)/A15(238)/A8(82)	S6(5)/S1(4)/S2(9)	P18(335)/P13(1)/P6(281)/P1(90)/P3(91)
Duplication3	A7/A8/A9	G7(57)/G14(26)/G5(63)	Py6(42)	At5(64)/At2(19)/At4(67)/At1(52)/At3(102)	C5(16)/C4(37)/C1(37)	Sy15(93)/Sy9(57)/Sy3(251)/Sy20(330)/Sy19(251)/Sy13(86)/Sy7(97)/Sy10(498)/Sy1(17)/Sy17(112)/Sy11(17)/Sy2(133)	L5(23)/L6(8)/L4(10)/L1(25)	A4(79)/A12(79)/A9(9)/A3(93)/A17(9)/A11(93)/A5(58)/A16(101)/A13(101)/A10(58)	S4(14)/S1(3)/S2(11)/S6(3)/S3(3)	P13(18)/P10(191)/P8(185)/P5(80)/P2(196)/P14(184)
Duplication4	A10/A11/A12	G13(59)/G8(93)/G6(86)	Py9(109)/Py4(51)	At3(211)/At5(142)/At1(37)/At2(124)	C10(40)/C9(37)/C5(47)	Sy7(68)/Sy8(18)/Sy9(61)/Sy10(229)/Sy11(336)/Sy20(97)/Sy12(181)/Sy13(191)/Sy14(215)/Sy1(80)/Sy15(56)/Sy2(254)/Sy16(37)/Sy3(332)/Sy4(37)/Sy18(298)/Sy5(10)/Sy19(289)/Sy6(19)	L6(4)/L2(9)/L3(5)/L5(3)/L1(13)	A2(66)/A3(168)/A4(129)/A11(168)/A12(227)/A7(72)/A14(98)/A1(6)	S6(34)/S7(35)/S3(25)	P9(219)/P18(33)/P19(108)/P1(331)/P10(360)/P3(113)/P13(108)/P6(355)/P16(345)/P8(336)
Duplication5	A13/A14/A15	G3(66)/G4(31)/G7(31)/G18(80)	Py1(27)/Py3(25)/Py2(20)	At1(159)/At4(95)/At3(45)/At2(85)/At5(118)	C1(56)/C2(58)/C8(62)	Sy15(20)/Sy2(123)/Sy8(83)/Sy14(218)/Sy1(210)/Sy7(26)/Sy13(59)/Sy6(388)/Sy20(56)/Sy12(88)/Sy5(94)/Sy11(298)/Sy17(146)/Sy4(388)/Sy10(56)/Sy16(53)	L3(11)/L1(17)/L4(7)/L2(7)/L5(6)	A15(174)/A10(32)/A2(90)/A5(32)/A8(84)	S1(7)/S2(5)/S5(2)	P1(81)/P7(195)/P14(25)/P5(492)/P13(1)/P4(144)/P3(6)/P9(238)/P2(294)
Duplication6	A16/A17/A18	G14(72)/G1(59)/G17(75)	Py9(13)/Py8(33)	At2(29)/At3(124)/At4(15)/At5(184)/At1(260)	C4(45)/C2(46)/C3(51)	Sy8(289)/Sy19(242)/Sy5(336)/Sy11(21)/Sy16(161)/Sy2(269)/Sy7(81)/Sy13(103)/Sy18(214)/Sy20(114)/Sy4(161)/Sy9(79)/Sy10(74)/Sy15(3)/Sy1(177)/Sy6(161)/Sy12(22)/Sy17(169)		A9(151)/A13(306)/A5(32)/A14(190)/A6(190)/A10(32)/A16(306)/A17(151)	S4(17)/S5(16)/S6(13)	P1(82)/P10(308)/P15(386)/P3(67)/P8(350)/P12(386)/P17(57)/P14(6)/P2(63)/P4(111)
Duplication7	A19/A20/A21	G12(41)/G19(35)/G10(14)	Py5(4)/Py2(11)/Py6(4)/Py7(11)	At1(69)/At2(53)/At3(30)/At4(58)/At5(64)	C6(18)/C7(24)/C1(18)	Sy13(314)/Sy2(138)/Sy15(116)/Sy6(147)/Sy8(107)/Sy12(323)/Sy14(138)/Sy5(30)/Sy18(77)/Sy7(22)	L6(4)/L2(4)	A10(159)/A11(108)/A3(108)/A5(159)/A17(117)/A9(117)		P2(70)/P4(108)/P11(190)/P13(39)/P19(6)/P1(49)/P5(24)/P14(46)
