# Supplementary material for: Karyotype and Gene Order Evolution from Reconstructed Extinct Ancestors Highlight Contrasts in Genome Plasticity of Modern Rosid Crops
Source: Genome Biol Evol. 2015 Jan 28;7(3):735–49. doi: 10.1093/gbe/evv014 (PMC5322550; doi:10.1093/gbe/evv014)
Supplement: Supplementary Data [file supp_evv014_Murat_et_al_G_Biol_2014-TableS2.xlsx]

## Sheet: LEGEND
Table S2: Orthologous and paralogous genes by ancestral chromosomes (A1-4-7-10-13-16-19). Ancestral gene content is delivered by ancestral chromosomes (A1 to A19) as well as for the 7 protochromosomes in a single file (All). The protogenes, order, and position on modern eudicot chromosomes are delivered.

## Sheet: A1
Ancestor	Ancestral order	Vitis1	Vitis1_chr	Vitis1_start	Vitis1_end	Vitis2	Vitis2_chr	Vitis2_start	Vitis2_end	Poplar1	Poplar1_chr	Poplar_1_start	Poplar1_end	Poplar2	Poplar2_chr	Poplar2_start	Poplar2_end	Fragaria1	Fragaria1_chr	Fragaria1_start	Fragaria1_end	Fragaria2	Fragaria2_chr	Fragaria2_start	Fragaria2_end	Apple1	Apple1_chr	Apple1_start	Apple1_end	Apple2	Apple2_chr	Apple2_start	Apple2_end	Lotus1	Lotus1_chr	Lotus1_start	Lotus1_end	Lotus2	Lotus2_chr	Lotus_start	Lotus2_end	Soybean1	Soybean1_chr	Soybean1_start	Soybean1_end	Soybean2	Soybean2_chr	Soybean2_start	Soybean2_end
A1	1	GSVIVP00015717001	2	8154489	8155185	GSVIVP00009553001	12	10841187	10841880
A1	2	GSVIVP00015594001	2	11131787	11140354	GSVIVP00005833001	12	13549187	13578663
A1	3	GSVIVP00015592001	2	11187381	11195728	GSVIVP00005825001	12	13702644	13719015
A1	4	GSVIVP00026599001	12	14654310	14664596	GSVIVP00014234001	16	5477892	5479495																	MDP0000283696	8	27959139	27959715
A1	5	GSVIVP00005828001	12	13679261	13682398	GSVIVP00014232001	16	5453984	5468868
A1	6	GSVIVP00026604001	12	14572193	14579419	GSVIVP00014235001	16	5480113	5486733
A1	7	GSVIVP00005840001	12	13374525	13459284	GSVIVP00014233001	16	5469326	5477366
A1	8	GSVIVP00026602001	12	14589518	14634726	GSVIVP00014236001	16	5489156	5490510
A1	NA	GSVIVP00015711001	2	8245432	8253169																					MDP0000136102	6	3170977	3173038													Glyma01g01890.1	1	1484033	1487808
A1	NA	GSVIVP00015704001	2	8349362	8359832																					MDP0000243576	6	3033530	3037371
A1	NA	GSVIVP00015692001	2	8557687	8562057																																					Glyma09g34020.1	9	40469166	40469811
A1	NA	GSVIVP00015690001	2	8602737	8628213
A1	NA	GSVIVP00015683001	2	8769535	8775405					gw1.III.2514.1	3	9527655	9532295													MDP0000123097	6	2965469	2969947													Glyma01g01850.1	1	1409840	1416064	Glyma09g34070.1	9	40514616	40520368
A1	NA	GSVIVP00015682001	2	8786468	8791908					gw1.III.1384.1	3	9519069	9521087
A1	NA	GSVIVP00015680001	2	8794949	8810982
A1	NA	GSVIVP00015678001	2	8836505	8841071
A1	NA	GSVIVP00015676001	2	8879423	8886299					estExt_Genewise1_v1.C_LG_III1005	3	9643106	9646316																													Glyma01g01820.1	1	1391671	1392340
A1	NA	GSVIVP00015673001	2	8981563	9005595																																					Glyma01g01800.1	1	1377170	1383109	Glyma09g34110.1	9	40538148	40548465
A1	NA	GSVIVP00015672001	2	9021229	9033325					gw1.III.1046.1	3	9652036	9657274																													Glyma01g01790.1	1	1357514	1362465	Glyma09g34120.1	9	40560699	40566782
A1	NA	GSVIVP00015670001	2	9080053	9082156					grail3.0018003901	3	9672371	9675879																					chr2.LjT41P23.30.nc	2	46733101	46735943					Glyma01g01770.1	1	1333137	1336547	Glyma09g34140.1	9	40585106	40588463
A1	NA	GSVIVP00015667001	2	9152049	9158471					gw1.III.1049.1	3	9680695	9686804													MDP0000285566	6	3263270	3266373													Glyma01g01600.1	1	1201738	1205886	Glyma09g34230.1	9	40666788	40670523
A1	NA	GSVIVP00015666001	2	9159123	9174827					fgenesh4_pg.C_LG_III000762	3	9688985	9694633																					chr2.LjT41P23.50.nc	2	46748579	46754960
A1	NA	GSVIVP00015643001	2	10004636	10016792													gene13707	3	18910879	18915859																					Glyma01g01490.1	1	1091371	1094293	Glyma09g34270.1	9	40697298	40700485
A1	NA	GSVIVP00015641001	2	10055342	10067241													gene13699	3	18850354	18857627
A1	NA	GSVIVP00015640001	2	10067803	10091085													gene13698	3	18847340	18848147																					Glyma01g01480.1	1	1088588	1090416	Glyma09g34280.1	9	40701551	40704042
A1	NA	GSVIVP00015638001	2	10214180	10223388													gene13695	3	18832009	18838434					MDP0000229070	6	3104091	3110827													Glyma09g30230.1	9	37090829	37100054
A1	NA	GSVIVP00015634001	2	10294010	10317841													gene13694	3	18809871	18817008					MDP0000232788	6	2972761	2977740					chr2.CM0020.100.nd	2	46923645	46927637					Glyma01g01460.1	1	1056845	1061613	Glyma09g34310.1	9	40727829	40733369
A1	NA	GSVIVP00015630001	2	10395890	10399265					gw1.III.1040.1	3	9767143	9768104					gene13693	3	18806075	18808426					MDP0000232790	6	2982284	2984418					chr2.CM0020.110.nd	2	46932288	46934431					Glyma01g01440.1	1	1047236	1051040	Glyma09g34330.1	9	40738476	40742629
A1	NA	GSVIVP00015624001	2	10593048	10593333	GSVIVP00029175001	12	9761405	9761691
A1	NA	GSVIVP00015619001	2	10656508	10715251																													chr2.CM0020.240.nc	2	47004533	47009308
A1	NA	GSVIVP00038714001	2	11542895	11545584					estExt_Genewise1_v1.C_LG_III1192	3	9925839	9927676					gene13527	3	18419467	18425198																					Glyma09g34530.1	9	40909431	40913924
A1	NA	GSVIVP00038743001	2	12095408	12103911					gw1.III.955.1	3	9893942	9895813					gene13534	3	18456166	18459183
A1	NA	GSVIVP00038751001	2	12241812	12245427					eugene3.00030735	3	9882977	9885136
A1	NA	GSVIVP00038752001	2	12255511	12280430													gene13663	3	18565222	18569107
A1	NA	GSVIVP00029182001	12	9793521	9810899					estExt_Genewise1_v1.C_LG_XIII3472	13	11859218	11869948
A1	NA	GSVIVP00029184001	12	9819605	9822501	GSVIVP00027583001	19	3871233	3875358
A1	NA	GSVIVP00029197001	12	9902735	9903086
A1	NA	GSVIVP00029202001	12	9938290	9942828					grail3.0092005701	13	11911317	11919344	gw1.XIX.2946.1	19	11873103	11876013
A1	NA	GSVIVP00029203001	12	9945440	9956341																					MDP0000171640	17	6696132	6700366
A1	NA	GSVIVP00029214001	12	10112926	10115017													gene01993	3	1984896	1986048
A1	NA	GSVIVP00029215001	12	10116185	10120754													gene01994	3	1987343	1989521
A1	NA	GSVIVP00029217001	12	10152368	10155583	GSVIVP00027575001	19	3963391	3965472
A1	NA	GSVIVP00029223001	12	10217700	10220445					gw1.XIII.50.1	13	12043288	12045590					gene02004	3	2038471	2040981
A1	NA	GSVIVP00029224001	12	10223627	10227206					gw1.XIII.62.1	13	12071464	12073030
A1	NA	GSVIVP00029225001	12	10228740	10229772													gene30739	3	3826109	3826795					MDP0000310335	17	6853627	6854355
A1	NA	GSVIVP00029229001	12	10241123	10244794					estExt_Genewise1_v1.C_LG_XIII0069	13	12105029	12106868					gene02007	3	2051675	2053597
A1	NA	GSVIVP00029230001	12	10248913	10249190	GSVIVP00027568001	19	4176835	4178390
A1	NA	GSVIVP00009554001	12	10845407	10846815																																					Glyma08g07880.1	8	5644333	5645834
A1	NA	GSVIVP00031573001	12	11435676	11450046																																					Glyma05g24950.1	5	31117359	31120868	Glyma08g08040.1	8	5777186	5780675
A1	NA	GSVIVP00031526001	12	12105443	12106211																																					Glyma08g08010.1	8	5752229	5753411
A1	NA	GSVIVP00031525001	12	12109028	12119321																																					Glyma08g08000.1	8	5738881	5740992
A1	NA	GSVIVP00031524001	12	12123477	12146173																																					Glyma05g24890.1	5	31061080	31066318	Glyma08g07990.1	8	5731391	5738747
A1	NA	GSVIVP00031522001	12	12167609	12203973																																					Glyma05g24880.1	5	31058299	31060160
A1	NA	GSVIVP00031504001	12	12539614	12541149																																					Glyma08g08290.1	8	5950312	5951589
A1	NA	GSVIVP00026600001	12	14646110	14653796																					MDP0000271851	8	27867193	27870408													Glyma15g05360.1	15	3794963	3797281
A1	NA	GSVIVP00018969001	15	381425	407071																																					Glyma09g02010.1	9	1317704	1319528
A1	NA	GSVIVP00018975001	15	529118	539346																																					Glyma03g24270.1	3	30986819	30991005
A1	NA	GSVIVP00018979001	15	581791	583871					gw1.II.1283.1	2	10091190	10092078													MDP0000166259	2	24499627	24501172
A1	NA	GSVIVP00018984001	15	614849	663711					estExt_fgenesh4_pg.C_LG_II1218	2	10105588	10114861					gene03094	7	14111428	14113362													chr3.CM0590.70.nc	3	13469258	13484437					Glyma03g24630.1	3	31566737	31585425
A1	NA	GSVIVP00018992001	15	790629	801396					estExt_Genewise1_v1.C_LG_II2939	2	10145953	10147873																					chr1.CM0393.430.nd	1	39870794	39876085
A1	NA	GSVIVP00018998001	15	943735	950615													gene03078	7	14024697	14025743													chr1.CM0393.350.nd	1	39843865	39844983					Glyma09g38270.1	9	43663221	43665897	Glyma18g48100.1	18	57618435	57619516
A1	NA	GSVIVP00019006001	15	1192303	1197272					gw1.II.3123.1	2	10154494	10155855													MDP0000364484	2	24260185	24262870					chr3.CM0574.70.nc	3	13232341	13235773					Glyma03g24900.1	3	31814948	31818635	Glyma07g12980.1	7	11430904	11435195
A1	NA	GSVIVP00019011001	15	1279176	1292127					fgenesh4_pg.C_LG_II001239	2	10164176	10165000													MDP0000467245	2	24249247	24258743					chr3.CM0574.80.nc	3	13240367	13241035					Glyma03g24950.1	3	31878403	31881392	Glyma07g13070.1	7	11566120	11566733
A1	NA	GSVIVP00019017001	15	1335131	1339429																																					Glyma03g25190.1	3	32223823	32227315	Glyma07g13470.1	7	12226199	12229913
A1	NA	GSVIVP00019019001	15	1387188	1388599													gene03055	7	13878850	13879296
A1	NA	GSVIVP00019025001	15	1451330	1479650					grail3.0033024401	2	10451904	10452544																													Glyma03g25390.1	3	32521556	32528240	Glyma07g13380.1	7	11942496	11951183
A1	NA	GSVIVP00019037001	15	1658956	1665254
A1	NA	GSVIVP00019039001	15	1680006	1687105
A1	NA	GSVIVP00019041001	15	1702717	1707030													gene03025	7	13713363	13715806
A1	NA	GSVIVP00019043001	15	1733696	1749394													gene05326	7	13667437	13671484					MDP0000248652	2	23432887	23435838
A1	NA	GSVIVP00019044001	15	1752720	1756796					gw1.II.3649.1	2	10402133	10403986																													Glyma03g25630.1	3	32854532	32858747	Glyma07g13210.1	7	11728526	11733813
A1	NA	GSVIVP00019047001	15	1813977	1822685					gw1.II.1455.1	2	10393465	10396255
A1	NA	GSVIVP00019053001	15	1941047	1958373																																					Glyma18g48310.1	18	57752756	57753542
A1	NA	GSVIVP00019054001	15	1959755	1961080																																					Glyma03g25640.1	3	32864830	32867094
A1	NA	GSVIVP00019055001	15	1993274	2001131					gw1.II.1459.1	2	10386582	10388545					gene05311	7	13588421	13591268					MDP0000246737	2	23609966	23611204													Glyma03g25670.1	3	32893949	32897872	Glyma07g13170.1	7	11683971	11688762
A1	NA	GSVIVP00000519001	2	2156276	2158141	GSVIVP00026132001	15	7591856	7593553
A1	NA	GSVIVP00000518001	2	2164460	2172951					estExt_fgenesh4_pg.C_LG_I0729	1	6107429	6109531	eugene3.00031196	3	13453608	13455782									MDP0000151442	13	10680836	10682111
A1	NA	GSVIVP00000516001	2	2175179	2191609					estExt_Genewise1_v1.C_LG_I8330	1	6083545	6085276
A1	NA	GSVIVP00000513001	2	2217919	2220842					estExt_fgenesh4_pm.C_LG_I0267	1	6052687	6056022	fgenesh4_pg.C_LG_III001240	3	13484304	13487896									MDP0000310704	6	15801671	15805088
A1	NA	GSVIVP00000512001	2	2229896	2231607																					MDP0000286698	6	15850737	15852906
A1	NA	GSVIVP00000511001	2	2234267	2236446					gw1.I.8338.1	1	6039222	6040828	eugene3.00031200	3	13496618	13496918
A1	NA	GSVIVP00000510001	2	2237852	2239824
A1	NA	GSVIVP00000509001	2	2245706	2247284					fgenesh4_pm.C_LG_I000270	1	6031611	6032921	eugene3.00031202	3	13503706	13505348
A1	NA	GSVIVP00000505001	2	2265097	2266059					gw1.I.5479.1	1	33400725	33401213
A1	NA	GSVIVP00000504001	2	2272458	2274024																					MDP0000762302	6	15941564	15943185	MDP0000140229	14	18696277	18697910
A1	NA	GSVIVP00000503001	2	2281989	2282579					gw1.I.5492.1	1	33461034	33461615	gw1.XI.944.1	11	14401590	14402150									MDP0000776908	6	16023153	16023764	MDP0000811769	14	18750262	18750873
A1	NA	GSVIVP00000501001	2	2293096	2295602					gw1.I.5494.1	1	33470605	33473370	gw1.XI.942.1	11	14390305	14392743									MDP0000278916	6	16071540	16075621
A1	NA	GSVIVP00000498001	2	2311963	2322362					eugene3.00012890	1	33486877	33488398	gw1.XI.932.1	11	14376769	14377080
A1	NA	GSVIVP00000496001	2	2329191	2334608
A1	NA	GSVIVP00000495001	2	2335274	2338391					gw1.I.5511.1	1	33505682	33506680	fgenesh4_pm.C_LG_XI000425	11	14356042	14357694
A1	NA	GSVIVP00000492001	2	2344056	2346890					estExt_fgenesh4_pg.C_LG_I3141	1	33520456	33524570	eugene3.00111290	11	14347612	14352202
A1	NA	GSVIVP00000489001	2	2360229	2363681					grail3.0051002101	1	33560930	33562530
A1	NA	GSVIVP00000488001	2	2366057	2372788																					MDP0000149254	6	16172255	16176660	MDP0000149719	14	18955883	18960056
A1	NA	GSVIVP00000487001	2	2376630	2380502					fgenesh4_pg.C_LG_XI001304	11	14247080	14247854
A1	NA	GSVIVP00000486001	2	2383819	2388579					gw1.I.5555.1	1	33632237	33634978
A1	NA	GSVIVP00000485001	2	2389240	2393573
A1	NA	GSVIVP00000484001	2	2395197	2398197					estExt_Genewise1_v1.C_LG_I5551	1	33652382	33655346	fgenesh4_pg.C_LG_XI001299	11	14208022	14211235									MDP0000122512	14	19155897	19158301
A1	NA	GSVIVP00000483001	2	2404564	2407532					gw1.I.5571.1	1	33686508	33688863	gw1.XI.877.1	11	14184243	14187025
A1	NA	GSVIVP00000481001	2	2413788	2414297	GSVIVP00026174001	15	7277882	7278370
A1	NA	GSVIVP00000479001	2	2421023	2422629					gw1.I.5581.1	1	33700645	33702067
A1	NA	GSVIVP00000472001	2	2481758	2483447					grail3.0051003801	1	33909617	33911405	eugene3.00111259	11	14071411	14074083
A1	NA	GSVIVP00000470001	2	2499546	2501995					gw1.I.5635.1	1	33935991	33937921	eugene3.00111256	11	14048650	14051144
A1	NA	GSVIVP00000464001	2	2549158	2552652					gw1.I.5643.1	1	33962959	33964389
A1	NA	GSVIVP00000463001	2	2555787	2558354					gw1.XI.816.1	11	14003154	14005222													MDP0000258343	14	19634723	19636514
A1	NA	GSVIVP00000454001	2	2637083	2639067					gw1.I.5637.1	1	33944338	33945927	gw1.XI.829.1	11	14041674	14043277
A1	NA	GSVIVP00000452001	2	2643567	2645847																																					Glyma05g36550.1	5	40384464	40387494
A1	NA	GSVIVP00000451001	2	2648626	2666177					gw1.I.5701.1	1	34038208	34043884	gw1.XI.782.1	11	13962886	13966504									MDP0000240256	14	19739874	19745611
A1	NA	GSVIVP00000450001	2	2668435	2672575					gw1.I.5709.1	1	34050763	34053182
A1	NA	GSVIVP00000449001	2	2682898	2690336					gw1.I.5712.1	1	34065474	34066690	gw1.XI.772.1	11	13943620	13944803									MDP0000220481	14	19748922	19750950					chr2.CM0018.840.nc	2	60539882	60541802					Glyma11g01480.1	11	883027	887211
A1	NA	GSVIVP00000448001	2	2696471	2697957					gw1.I.5722.1	1	34086639	34087660	gw1.XI.769.1	11	13935727	13936762
A1	NA	GSVIVP00000446001	2	2709903	2713209					estExt_Genewise1_v1.C_LG_I5715	1	34101198	34106129	estExt_fgenesh4_pg.C_LG_XI1253	11	13919266	13923180
A1	NA	GSVIVP00000444001	2	2716944	2729375					eugene3.00010884	1	7622139	7628966	estExt_fgenesh4_pm.C_LG_III0416	3	12133259	12141333	gene32517	5	1598854	1605246					MDP0000051968	14	18453727	18461852													Glyma05g37670.1	5	41217001	41225113	Glyma08g01920.1	8	1248847	1257422
A1	NA	GSVIVP00000443001	2	2731634	2734813																																					Glyma01g42970.1	1	54079919	54082610	Glyma11g02510.1	11	1641860	1643850
A1	NA	GSVIVP00000442001	2	2736209	2737588					gw1.I.8913.1	1	7644902	7646248	gw1.III.609.1	3	12122571	12123917	gene32515	5	1589861	1591267																					Glyma05g37690.1	5	41238011	41239387	Glyma08g01900.1	8	1237214	1238965
A1	NA	GSVIVP00000440001	2	2750308	2752245																																					Glyma08g01890.1	8	1225007	1227539
A1	NA	GSVIVP00000435001	2	2798094	2804905					estExt_Genewise1_v1.C_LG_I8903	1	7670428	7677015					gene32511	5	1574033	1579333
A1	NA	GSVIVP00000434001	2	2805122	2810406					eugene3.00121084	12	12702756	12705468	gw1.XV.3431.1	15	10446462	10449685	gene32504	5	1532107	1535498					MDP0000312571	14	18304272	18304689
A1	NA	GSVIVP00000432001	2	2819386	2829528					gw1.I.8935.1	1	7682988	7688931					gene32502	5	1521347	1526156	gene19307	7	5094288	5100379	MDP0000899331	14	18236557	18240046													Glyma11g02540.1	11	1660565	1666890
A1	NA	GSVIVP00000431001	2	2838487	2842305																																					Glyma05g37740.1	5	41278435	41282274	Glyma08g01850.1	8	1190057	1193965
A1	NA	GSVIVP00000429001	2	2861349	2864674					gw1.III.614.1	3	12045205	12047227																													Glyma05g37760.1	5	41289648	41293170	Glyma08g01820.1	8	1178620	1182052
A1	NA	GSVIVP00000428001	2	2865540	2866597					eugene3.00031009	3	12040301	12041405
A1	NA	GSVIVP00000427001	2	2868931	2873001					gw1.I.8947.1	1	7716878	7720143	estExt_fgenesh4_pg.C_LG_III1049	3	12034969	12038437	gene32494	5	1486622	1489811
A1	NA	GSVIVP00000426001	2	2893373	2897321					estExt_fgenesh4_pg.C_LG_I0914	1	7743763	7746170																					chr4.CM0558.10.nd	4	62555269	62556071					Glyma05g37790.1	5	41309164	41312661
A1	NA	GSVIVP00000425001	2	2898812	2902441													gene32492	5	1471208	1474210
A1	NA	GSVIVP00000424001	2	2905368	2914226					gw1.I.8953.1	1	7756768	7763353	fgenesh4_pg.C_LG_III001054	3	12015142	12023199	gene32491	5	1461751	1470897																					Glyma05g37800.1	5	41316747	41324039	Glyma08g01800.1	8	1145459	1152825
A1	NA	GSVIVP00000423001	2	2918011	2921877
A1	NA	GSVIVP00000421001	2	2929366	2940426					gw1.I.8957.1	1	7775619	7780617	gw1.III.607.1	3	11992882	11998847																	chr2.CM0304.1000.nc	2	58937959	58941657					Glyma08g01770.1	8	1126148	1131870
A1	NA	GSVIVP00000420001	2	2945865	2947645					eugene3.00030998	3	11983224	11984556					gene32479	5	1405201	1406352													chr2.CM0304.980.nc	2	58932492	58933622					Glyma05g37840.1	5	41348821	41350725	Glyma08g01760.1	8	1116257	1118059
A1	NA	GSVIVP00000418001	2	2952563	2970800					estExt_Genewise1_v1.C_LG_I8937	1	7801360	7807858	estExt_fgenesh4_pm.C_LG_III0405	3	11967213	11974693	gene32478	5	1396664	1400790													chr2.CM0304.970.nc	2	58924003	58927189					Glyma05g37850.1	5	41354385	41362226	Glyma08g01750.1	8	1102550	1111367
A1	NA	GSVIVP00000414001	2	3009388	3034431
A1	NA	GSVIVP00000412001	2	3047186	3049835					estExt_Genewise1_v1.C_LG_I8952	1	7823789	7826282													MDP0000673264	14	17707479	17709796													Glyma01g42880.1	1	54000303	54003231	Glyma11g02590.1	11	1708305	1709464
A1	NA	GSVIVP00000409001	2	3067294	3070515
A1	NA	GSVIVP00000408001	2	3071014	3072645					eugene3.00010915	1	7848052	7849773	gw1.III.577.1	3	11896361	11897419									MDP0000775334	14	17609258	17610997					chr2.CM0304.930.nc	2	58895068	58896699					Glyma01g42830.1	1	53986861	53988781	Glyma11g02640.1	11	1722397	1723919
A1	NA	GSVIVP00000407001	2	3074463	3077471					gw1.XIV.1183.1	14	2294188	2294604																													Glyma11g02650.1	11	1726284	1729478
A1	NA	GSVIVP00000406001	2	3083079	3087856					gw1.I.9007.1	1	7862115	7864937	estExt_fgenesh4_pg.C_LG_III1026	3	11879707	11882939	gene32453	5	1282335	1284071													chr4.CM0558.270.nc	4	62699050	62701521
A1	NA	GSVIVP00000405001	2	3088214	3092177					estExt_Genewise1_v1.C_LG_III2138	3	11874467	11879099					gene32452	5	1267024	1281924					MDP0000264835	14	17574300	17579360
A1	NA	GSVIVP00000396001	2	3120412	3122886					estExt_fgenesh4_pm.C_LG_XV0458	15	10336246	10339102					gene32451	5	1260257	1262104
A1	NA	GSVIVP00000395001	2	3128172	3131316					eugene3.00010922	1	7891563	7893916					gene32450	5	1256957	1258651					MDP0000492722	6	10009140	10014913					chr4.CM0558.340.nc	4	62721128	62723343					Glyma05g37930.1	5	41405430	41408182	Glyma08g01670.1	8	1052800	1054830
A1	NA	GSVIVP00000393001	2	3138159	3141541					estExt_fgenesh4_pm.C_LG_III0392	3	11805472	11808513													MDP0000549807	14	17423379	17426482
A1	NA	GSVIVP00000392001	2	3142560	3147941					estExt_Genewise1_v1.C_LG_I9010	1	7928717	7933299	eugene3.00030972	3	11810164	11813523	gene32449	5	1246192	1250425													chr4.CM0558.400.nc	4	62743040	62746684					Glyma05g37960.1	5	41417329	41421863
A1	NA	GSVIVP00000391001	2	3154221	3157972
A1	NA	GSVIVP00000390001	2	3162717	3163428
A1	NA	GSVIVP00000387001	2	3176927	3178947					grail3.0005059901	15	10302788	10303034
A1	NA	GSVIVP00000386001	2	3179289	3182085					eugene3.00151212	15	10299258	10300154																					chr2.CM0304.840.nc	2	58828691	58833969	chr4.CM0558.460.nd	4	62796155	62797202
A1	NA	GSVIVP00000385001	2	3190341	3190691													gene32439	5	1202887	1203258
A1	NA	GSVIVP00000383001	2	3201334	3202541					grail3.0039003901	2	12009204	12013229	estExt_fgenesh4_pm.C_LG_XIV0110	14	2259729	2263693																	chr2.CM0304.820.nc	2	58811445	58813794					Glyma05g37990.1	5	41464094	41465425	Glyma08g01590.1	8	991654	995439
A1	NA	GSVIVP00000382001	2	3203453	3220063					fgenesh4_pg.C_LG_II001453	2	11988655	11994136	estExt_Genewise1_v1.C_LG_XIV1157	14	2242944	2248081
A1	NA	GSVIVP00001147001	2	3392907	3394830					grail3.0008051601	1	8003992	8007189					gene32427	5	1133330	1135123													chr2.CM0304.810.nc	2	58808284	58810407	chr4.CM0558.430.nd	4	62786507	62789149	Glyma11g02750.1	11	1787584	1790733
A1	NA	GSVIVP00001145001	2	3407562	3412358					estExt_Genewise1_v1.C_LG_I9035	1	7988655	7993289	gw1.III.588.1	3	11757323	11762007	gene32434	5	1164119	1167772																					Glyma05g38030.1	5	41483829	41486682	Glyma08g01540.1	8	970122	974200
A1	NA	GSVIVP00001143001	2	3419333	3423918					estExt_Genewise1_v1.C_LG_I9028	1	7980582	7984342																					chr4.CM0558.500.nd	4	62836426	62839549					Glyma05g38020.1	5	41479232	41483048	Glyma08g01550.1	8	974952	978984
A1	NA	GSVIVP00001142001	2	3425042	3432697
A1	NA	GSVIVP00001139001	2	3448168	3450198					gw1.I.9123.1	1	8160497	8161651	eugene3.00030951	3	11651885	11654179	gene32389	5	925325	927289					MDP0000915100	6	9882928	9884982													Glyma05g03490.1	5	2676064	2681250	Glyma17g14030.1	17	10795502	10797912
A1	NA	GSVIVP00001133001	2	3504255	3510841																													chr2.CM0304.630.nd	2	58707503	58707986
A1	NA	GSVIVP00001131001	2	3516030	3531636					gw1.I.9112.1	1	8148412	8152594					gene32392	5	935775	939462																					Glyma05g03470.1	5	2658001	2663966	Glyma17g14010.1	17	10776750	10782938
A1	NA	GSVIVP00001130001	2	3537003	3539483					fgenesh4_pg.C_LG_I000970	1	8140384	8142817	fgenesh4_pm.C_LG_III000386	3	11661882	11664300	gene32398	5	995349	997417					MDP0000010597	4	4647917	4650490					chr2.CM0304.690.nd	2	58739866	58741346					Glyma01g42580.1	1	53812479	53815172	Glyma11g02860.1	11	1839325	1842850
A1	NA	GSVIVP00001129001	2	3540019	3560320																					MDP0000174114	4	4591393	4595308
A1	NA	GSVIVP00001124001	2	3597951	3601794					estExt_fgenesh4_pg.C_LG_I0956	1	8108096	8110817	estExt_fgenesh4_pm.C_LG_III0384	3	11697654	11701038
A1	NA	GSVIVP00001122001	2	3608001	3612713					estExt_fgenesh4_pg.C_LG_III1005	3	11708364	11711628					gene32410	5	1061013	1064069																					Glyma05g03440.1	5	2631140	2634687	Glyma17g13990.1	17	10756335	10759523
A1	NA	GSVIVP00001121001	2	3616672	3624351																													chr2.CM0304.760.nc	2	58774950	58778678					Glyma01g42630.1	1	53848759	53854538	Glyma11g02830.1	11	1822891	1828131
A1	NA	GSVIVP00001119001	2	3654983	3666860
A1	NA	GSVIVP00001117001	2	3670946	3672619					gw1.I.9085.1	1	8031473	8032611	grail3.0018027201	3	11728952	11730654
A1	NA	GSVIVP00001101001	2	3775933	3778601																													chr4.CM0558.520.nd	4	62846540	62847755					Glyma05g38090.1	5	41513363	41515164	Glyma08g01490.1	8	947281	948163
A1	NA	GSVIVP00001098001	2	3798859	3801729
A1	NA	GSVIVP00001096001	2	3817024	3822863					grail3.0008054001	1	8208814	8211774
A1	NA	GSVIVP00001095001	2	3826381	3831288					estExt_fgenesh4_pg.C_LG_I0971	1	8218707	8222075	fgenesh4_pm.C_LG_III000383	3	11605842	11609057	gene32386	5	902687	906178					MDP0000077736	4	4738897	4743161													Glyma05g03510.1	5	2703169	2707331	Glyma17g14070.1	17	10830078	10833596
A1	NA	GSVIVP00001094001	2	3840440	3845050					gw1.XII.1638.1	12	13285202	13286581	gw1.XV.3131.1	15	9865627	9867012									MDP0000130647	4	4768483	4770006					chr2.CM0304.510.nd	2	58658214	58658789
A1	NA	GSVIVP00001092001	2	3874834	3875568					eugene3.00010960	1	8261030	8262061
A1	NA	GSVIVP00001087001	2	3918521	3921303	GSVIVP00026335001	15	5749105	5751594
A1	NA	GSVIVP00001086001	2	3925381	3955169					fgenesh4_pg.C_LG_I000992	1	8287472	8293573																					chr2.CM0304.580.nd	2	58690964	58691997					Glyma01g42490.1	1	53744655	53751108	Glyma11g02910.1	11	1880042	1886304
A1	NA	GSVIVP00001082001	2	3978732	4014170
A1	NA	GSVIVP00001081001	2	4020799	4032357	GSVIVP00026332001	15	5788409	5796606
A1	NA	GSVIVP00001080001	2	4035660	4042254																													chr4.CM0126.800.nd	4	28870641	28875736					Glyma11g02930.1	11	1916149	1918338
A1	NA	GSVIVP00001079001	2	4049932	4052832																					MDP0000292778	6	7743702	7746328
A1	NA	GSVIVP00001078001	2	4059759	4061717					gw1.I.9187.1	1	8360439	8362334	fgenesh4_pm.C_LG_III000374	3	11498797	11500716
A1	NA	GSVIVP00001077001	2	4070562	4077468					gw1.III.1750.1	3	11491910	11494966													MDP0000138071	6	13209043	13212780					chr4.CM0126.740.nd	4	28810664	28813217					Glyma17g14150.1	17	10913288	10917898
A1	NA	GSVIVP00001075001	2	4085806	4089022													gene32367	5	789768	792887					MDP0000210373	6	7330682	7332503
A1	NA	GSVIVP00001073001	2	4092311	4100706	GSVIVP00026323001	15	5846177	5861591									gene32358	5	746827	758827
A1	NA	GSVIVP00001072001	2	4103275	4110952																					MDP0000313776	6	7471364	7476563
A1	NA	GSVIVP00001071001	2	4115776	4129459					gw1.I.9213.1	1	8424062	8431464	fgenesh4_pm.C_LG_III000371	3	11449640	11457987
A1	NA	GSVIVP00001069001	2	4164195	4165795
A1	NA	GSVIVP00001067001	2	4173569	4182785					gw1.I.9225.1	1	8474014	8483007	gw1.III.2532.1	3	11424808	11428282																	chr2.CM0304.390.nc	2	58539182	58545513	chr4.CM0126.590.nc	4	28627234	28633779	Glyma11g02990.1	11	1971529	1976680
A1	NA	GSVIVP00001066001	2	4185679	4186596
A1	NA	GSVIVP00001065001	2	4188030	4189533					gw1.I.9233.1	1	8489168	8490386																					chr2.CM0304.370.nc	2	58532366	58533411	chr4.CM0126.580.nc	4	28620659	28621779	Glyma11g03000.1	11	1979877	1980777
A1	NA	GSVIVP00001064001	2	4190472	4199604					gw1.I.9237.1	1	8492787	8495350	grail3.0018022902	3	11407854	11410456	gene32348	5	698912	701991													chr2.CM0304.360.nc	2	58527154	58530686	chr4.CM0126.560.nc	4	28610890	28614074	Glyma05g03730.1	5	2871961	2876508
A1	NA	GSVIVP00001063001	2	4220998	4222539					gw1.I.9239.1	1	8507610	8508933	grail3.0018022801	3	11400392	11401847	gene32347	5	693147	694410					MDP0000788934	6	13799534	13800802					chr2.CM0304.350.nc	2	58521996	58524880					Glyma01g42350.1	1	53622048	53624123	Glyma11g03010.1	11	1983769	1985151
A1	NA	GSVIVP00001062001	2	4226231	4229047
A1	NA	GSVIVP00001059001	2	4234989	4237289
A1	NA	GSVIVP00001058001	2	4248010	4261128					gw1.I.9252.1	1	8541500	8544402
A1	NA	GSVIVP00001055001	2	4270614	4272566													gene32339	5	655192	657489													chr2.CM0304.320.nc	2	58510496	58512996					Glyma01g42320.1	1	53602214	53604786	Glyma11g03040.1	11	1997619	1999895
A1	NA	GSVIVP00001050001	2	4295436	4302394					fgenesh4_pg.C_LG_I001025	1	8569727	8572407	gw1.III.445.1	3	11360900	11362540	gene32338	5	651587	653886																					Glyma05g04170.1	5	3280096	3284488
A1	NA	GSVIVP00001049001	2	4303146	4307641					eugene3.00030908	3	11357436	11360263					gene32337	5	649171	651070																					Glyma05g04150.1	5	3270414	3274544
A1	NA	GSVIVP00001039001	2	4362635	4365369																													chr2.CM0304.290.nc	2	58495839	58496891					Glyma05g04140.1	5	3265187	3266670	Glyma17g14610.1	17	11354223	11355726
A1	NA	GSVIVP00001038001	2	4367030	4367574
A1	NA	GSVIVP00001037001	2	4369679	4372299					gw1.I.9288.1	1	8608490	8609734					gene32325	5	576298	578383					MDP0000413940	6	10594706	10597638
A1	NA	GSVIVP00001035001	2	4383682	4389677					fgenesh4_pg.C_LG_I001030	1	8610212	8615353	grail3.0018021901	3	11324628	11329047
A1	NA	GSVIVP00001030001	2	4410699	4413437					gw1.I.9291.1	1	8621171	8623833	eugene3.00030901	3	11308482	11311239	gene32322	5	560364	563113					MDP0000812001	6	10616358	10619106					chr2.CM0304.260.nc	2	58479459	58482218					Glyma01g42280.1	1	53575259	53578118	Glyma11g03080.1	11	2018038	2021068
A1	NA	GSVIVP00001029001	2	4416662	4425073					grail3.0008058401	1	8629696	8633254	estExt_fgenesh4_pg.C_LG_III0949	3	11299043	11302620																									Glyma05g04110.1	5	3241331	3244977	Glyma17g14590.1	17	11335700	11339479
A1	NA	GSVIVP00001028001	2	4434420	4439754					gw1.III.321.1	3	11293635	11295653													MDP0000237864	6	10731480	10733268					chr2.CM0304.190.nc	2	58444898	58446770					Glyma01g42260.1	1	53562697	53566052	Glyma11g03100.1	11	2032928	2038621
A1	NA	GSVIVP00001026001	2	4449772	4450432					eugene3.00011003	1	8643769	8644158	eugene3.00030897	3	11286333	11286887
A1	NA	GSVIVP00001025001	2	4457094	4457828
A1	NA	GSVIVP00001024001	2	4465245	4482466	GSVIVP00026364001	15	5489906	5506122
A1	NA	GSVIVP00001023001	2	4485703	4486611
A1	NA	GSVIVP00001022001	2	4500379	4518465													gene32314	5	509278	510798					MDP0000633267	6	10897902	10899238													Glyma17g14550.1	17	11302497	11303837
A1	NA	GSVIVP00001021001	2	4519437	4522523					eugene3.00030889	3	11206718	11209161					gene32309	5	487410	491472					MDP0000382050	6	5941199	5942849					chr2.CM0304.40.nd	2	58354472	58355557					Glyma01g42200.1	1	53500957	53503937
A1	NA	GSVIVP00001020001	2	4531614	4538806					gw1.III.1399.1	3	11184420	11188580																													Glyma05g04040.1	5	3148885	3154173	Glyma17g14520.1	17	11259781	11265333
A1	NA	GSVIVP00007251001	2	4644883	4647788					gw1.III.2135.1	3	11049976	11051146
A1	NA	GSVIVP00007253001	2	4656233	4656922					eugene3.00030873	3	11043001	11043857					gene32291	5	389134	389890					MDP0000949790	4	5294866	5295087													Glyma05g03920.1	5	3020587	3021570
A1	NA	GSVIVP00007254001	2	4659063	4662616													gene32290	5	383751	389076					MDP0000262667	4	5285641	5287757													Glyma01g42120.1	1	53446215	53449119	Glyma11g03250.1	11	2151782	2154796
A1	NA	GSVIVP00007255001	2	4663016	4665810					fgenesh4_pg.C_LG_III000929	3	11034678	11037964					gene32289	5	380418	383054																					Glyma01g42100.1	1	53440506	53443789	Glyma11g03270.1	11	2158087	2161497
A1	NA	GSVIVP00007257001	2	4672407	4673152					estExt_fgenesh4_pg.C_LG_III0921	3	11028099	11028863					gene32288	5	375943	376386					MDP0000380330	4	5479829	5480269													Glyma11g03280.1	11	2168695	2169724
A1	NA	GSVIVP00007269001	2	4754383	4756418
A1	NA	GSVIVP00007272001	2	4774838	4777086													gene32272	5	312208	313860
A1	NA	GSVIVP00007276001	2	4813722	4815373					gw1.III.861.1	3	10986008	10987469					gene21264	7	20677103	20677975																					Glyma05g03780.1	5	2933800	2937267	Glyma17g14290.1	17	11050589	11052699
A1	NA	GSVIVP00007277001	2	4823694	4834669					grail3.0018018701	3	10968324	10972197					gene32266	5	288540	292899													chr4.CM0126.460.nd	4	28538153	28540063					Glyma05g03770.1	5	2918893	2923873	Glyma17g14280.1	17	11034356	11039362
A1	NA	GSVIVP00007279001	2	4850952	4855261													gene32263	5	278463	280332					MDP0000178270	4	5647448	5650085
A1	NA	GSVIVP00007280001	2	4857189	4858045													gene32262	5	275899	276522					MDP0000490200	4	5653085	5652471
A1	NA	GSVIVP00007283001	2	4880371	4883540					estExt_Genewise1_v1.C_LG_III0383	3	10936992	10939859					gene32259	5	263347	267345																					Glyma05g04210.1	5	3318642	3322575	Glyma17g14650.1	17	11385712	11389639
A1	NA	GSVIVP00007284001	2	4884113	4889921					estExt_Genewise1_v1.C_LG_III1848	3	10932750	10936020																													Glyma01g42010.1	1	53389390	53393466	Glyma11g03330.1	11	2195860	2200571
A1	NA	GSVIVP00007285001	2	4910341	4913361													gene32256	5	250210	253925					MDP0000122571	4	5890702	5895897													Glyma05g04230.1	5	3334303	3338900	Glyma17g14680.1	17	11398778	11403449
A1	NA	GSVIVP00007288001	2	4931528	4933963													gene32254	5	232166	234289																					Glyma05g04250.1	5	3356290	3359568
A1	NA	GSVIVP00007289001	2	4946083	4952890					eugene3.00030850	3	10888671	10892873					gene32252	5	221554	223955					MDP0000244441	6	9400766	9402787													Glyma11g03350.1	11	2214095	2216958
A1	NA	GSVIVP00007291001	2	4963561	4966244	GSVIVP00026383001	15	5246884	5249776
A1	NA	GSVIVP00007292001	2	4971998	4976666					estExt_fgenesh4_pg.C_LG_III0903	3	10853004	10857239					gene32248	5	199693	203285					MDP0000120008	6	9307644	9311177
A1	NA	GSVIVP00007295001	2	4992241	5004747																					MDP0000925483	6	9132106	9133979
A1	NA	GSVIVP00007296001	2	5006002	5008670					gw1.III.870.1	3	10827254	10829388					gene21227	7	20499228	20501437
A1	NA	GSVIVP00007298001	2	5060167	5061501					gw1.III.881.1	3	10797926	10799251					gene32241	5	163455	164792
A1	NA	GSVIVP00007299001	2	5062024	5074128					gw1.III.1824.1	3	10796264	10797495					gene32240	5	157997	163033
A1	NA	GSVIVP00007303001	2	5114073	5117974
A1	NA	GSVIVP00007306001	2	5154260	5157724
A1	NA	GSVIVP00007311001	2	5197902	5198867					grail3.0018017101	3	10767091	10768201					gene32233	5	117888	118751
A1	NA	GSVIVP00009628001	2	5321266	5325213					eugene3.00030833	3	10727471	10731335					gene32228	5	84862	88898													chr2.CM0304.570.nd	2	58683965	58688699	chr4.LjB20H09.70.nc	4	28203022	28204385	Glyma05g04350.1	5	3534924	3546776	Glyma17g14830.1	17	11605899	11612191
A1	NA	GSVIVP00009623001	2	5346221	5346628					gw1.III.1613.1	3	10710726	10710980					gene31762	5	65611	66018
A1	NA	GSVIVP00009620001	2	5363111	5372772																																					Glyma05g04510.1	5	3658737	3661560	Glyma17g14940.1	17	11694098	11696720
A1	NA	GSVIVP00009618001	2	5379540	5381507	GSVIVP00026376001	15	5342540	5343890
A1	NA	GSVIVP00009617001	2	5382667	5387606					fgenesh4_pm.C_LG_III000325	3	10677420	10682298																													Glyma05g04530.1	5	3674318	3678498
A1	NA	GSVIVP00009610001	2	5446416	5455423																																					Glyma05g04570.1	5	3706694	3710969
A1	NA	GSVIVP00009605001	2	5479180	5486005					gw1.III.2050.1	3	7126208	7128697																													Glyma01g41880.1	1	53258993	53262859	Glyma11g03490.1	11	2333151	2335508
A1	NA	GSVIVP00009604001	2	5491651	5493108					fgenesh4_pg.C_LG_III000559	3	7139387	7140877					gene08952	5	9616406	9617851																					Glyma17g15020.1	17	11750249	11752415
A1	NA	GSVIVP00009603001	2	5499394	5501971					estExt_fgenesh4_pm.C_LG_III0166	3	7147123	7149057					gene08950	5	9605209	9605907					MDP0000328670	4	4200063	4201641													Glyma11g03510.1	11	2353078	2355313
A1	NA	GSVIVP00009602001	2	5503411	5511367					eugene3.00030500	3	7152587	7158305					gene08949	5	9599420	9603679					MDP0000171750	4	4217621	4222675					chr4.CM0281.10.nd	4	25019910	25020089					Glyma05g04600.1	5	3764467	3770534
A1	NA	GSVIVP00009601001	2	5511743	5539795					eugene3.00030501	3	7162516	7170432					gene08948	5	9590176	9595961					MDP0000232260	6	7958020	7965310													Glyma01g41850.1	1	53248073	53256879	Glyma11g03520.1	11	2357634	2366077
A1	NA	GSVIVP00009599001	2	5570342	5573137					grail3.0096007601	3	7191986	7193165					gene08940	5	9561644	9565388					MDP0000169375	6	7908180	7912536					chr4.CM0281.170.nc	4	25111281	25117438					Glyma11g03550.1	11	2372186	2376373
A1	NA	GSVIVP00009598001	2	5575222	5577707					gw1.III.2269.1	3	7200498	7202904					gene08938	5	9552243	9554458					MDP0000474161	6	7789155	7793696													Glyma17g15070.1	17	11803252	11806317
A1	NA	GSVIVP00009597001	2	5578643	5586497					estExt_fgenesh4_pg.C_LG_III0563	3	7203804	7207614					gene08937	5	9548525	9551291													chr4.CM0281.200.nc	4	25131150	25134732					Glyma05g04650.1	5	3832034	3835585	Glyma17g15080.1	17	11808312	11812737
A1	NA	GSVIVP00013757001	2	5679077	5682728					fgenesh4_pg.C_LG_III000569	3	7243396	7246219					gene08921	5	9439454	9442374																					Glyma05g04700.1	5	3876001	3879457
A1	NA	GSVIVP00013756001	2	5684136	5686741													gene08920	5	9435805	9437394
A1	NA	GSVIVP00015876001	2	5745109	5753915													gene10663	5	23450549	23457955					MDP0000144784	4	2511060	2516281													Glyma01g41250.1	1	52805659	52810540	Glyma11g04170.1	11	2770695	2775580
A1	NA	GSVIVP00015875001	2	5754649	5760843													gene10662	5	23446870	23448824																					Glyma05g05610.1	5	5054615	5058177
A1	NA	GSVIVP00015872001	2	5768463	5772069	GSVIVP00019032001	15	1540459	1549448	estExt_fgenesh4_pm.C_LG_II0625	2	10421310	10425138
A1	NA	GSVIVP00015870001	2	5777519	5781916	GSVIVP00019031001	15	1526251	1529976	gw1.II.3174.1	2	10433135	10437007
A1	NA	GSVIVP00015869001	2	5783730	5784435	GSVIVP00019030001	15	1521229	1524294	grail3.0033024301	2	10440748	10442388
A1	NA	GSVIVP00015866001	2	5825198	5843377																																					Glyma05g05710.1	5	5121541	5122876	Glyma17g15990.1	17	12677423	12681958
A1	NA	GSVIVP00015865001	2	5853983	5858525
A1	NA	GSVIVP00015863001	2	5865729	5869570																					MDP0000129541	15	9747722	9747910													Glyma05g05740.1	5	5156438	5157780	Glyma17g16010.1	17	12699607	12700254
A1	NA	GSVIVP00015860001	2	5879065	5888060													gene10648	5	23367133	23372286					MDP0000245145	15	9867055	9870694													Glyma17g16030.1	17	12713588	12717328
A1	NA	GSVIVP00015859001	2	5894944	5955542																					MDP0000629052	15	9899689	9903300					chr2.CM0021.1080.nc	2	58120967	58135401
A1	NA	GSVIVP00015858001	2	5956087	5984716																					MDP0000463271	6	5598025	5600451
A1	NA	GSVIVP00015857001	2	5986601	6064559																					MDP0000237619	15	9929903	9939649					chr2.CM0021.1110.nc	2	58160188	58167867
A1	NA	GSVIVP00015856001	2	6066447	6068456													gene10643	5	23316740	23317475													chr2.CM0021.1120.nd	2	58175587	58176006					Glyma01g41170.1	1	52722641	52724578	Glyma11g04250.1	11	2849651	2851103
A1	NA	GSVIVP00015855001	2	6089956	6091303													gene10640	5	23288036	23289385					MDP0000471520	6	5457331	5458709
A1	NA	GSVIVP00015854001	2	6107372	6151568																													chr2.CM0021.1170.nd	2	58210694	58211099
A1	NA	GSVIVP00015837001	2	6289539	6338488													gene10637	5	23243391	23252949					MDP0000233072	6	5371382	5383844					chr2.CM0021.1040.nc	2	58095942	58097660					Glyma01g41140.1	1	52679862	52696577	Glyma11g04290.1	11	2917458	2930877
A1	NA	GSVIVP00015835001	2	6355833	6386231													gene10631	5	23192793	23213958																					Glyma01g41110.1	1	52647504	52660721	Glyma11g04310.1	11	2940729	2953606
A1	NA	GSVIVP00015831001	2	6423974	6444822																					MDP0000212527	6	3363135	3365389
A1	NA	GSVIVP00015830001	2	6446476	6452372	GSVIVP00018977001	15	557162	565918
A1	NA	GSVIVP00015828001	2	6473270	6475113													gene10758	5	22884774	22886064													chr2.CM0021.730.nc	2	57959316	57960804
A1	NA	GSVIVP00015827001	2	6476611	6483427													gene10759	5	22888456	22893668																					Glyma01g40880.1	1	52519392	52524351	Glyma11g04460.1	11	3035986	3040154
A1	NA	GSVIVP00015826001	2	6490623	6502431																													chr2.CM0021.750.nc	2	57974310	57978570					Glyma01g40890.1	1	52543551	52548744
A1	NA	GSVIVP00015824001	2	6511216	6517220																																					Glyma05g06070.1	5	5630783	5637369	Glyma17g16360.1	17	13037436	13042479
A1	NA	GSVIVP00015823001	2	6542888	6551077																													chr4.CM0831.120.nd	4	23962353	23966467
A1	NA	GSVIVP00015820001	2	6573402	6573695																													chr2.CM0021.920.nd	2	58049637	58049933					Glyma01g40940.1	1	52591648	52592131
A1	NA	GSVIVP00015819001	2	6575158	6593594													gene10520	5	23014696	23019471					MDP0000034413	6	4985997	4989133					chr2.CM0021.930.nd	2	58050333	58054115
A1	NA	GSVIVP00015815001	2	6689291	6697319	GSVIVP00018997001	15	931438	938582
A1	NA	GSVIVP00015809001	2	6773972	6775716																					MDP0000906812	6	4983654	4984077					chr4.CM0831.260.nd	4	24039677	24040730
A1	NA	GSVIVP00015808001	2	6777407	6780032																													chr4.CM0831.270.nd	4	24042826	24044434					Glyma05g05870.1	5	5422064	5423712
A1	NA	GSVIVP00015805001	2	6853578	6854426													gene10682	5	22390838	22391713																					Glyma01g40680.1	1	52383372	52384124	Glyma11g04630.1	11	3148368	3149701
A1	NA	GSVIVP00015804001	2	6871071	6871445													gene10681	5	22382363	22382755
A1	NA	GSVIVP00015802001	2	6885894	6902418													gene10699	5	22524947	22531260													chr2.CM0021.600.nc	2	57877817	57882938					Glyma01g40700.1	1	52410862	52416596
A1	NA	GSVIVP00015801001	2	6903000	6922838
A1	NA	GSVIVP00015799001	2	6936541	6937250
A1	NA	GSVIVP00015796001	2	6979770	6986853													gene10711	5	22595338	22596967					MDP0000776161	6	3845245	3847449
A1	NA	GSVIVP00015795001	2	6988789	6990155
A1	NA	GSVIVP00015793001	2	7002835	7013512													gene10713	5	22610495	22615369																					Glyma05g23740.1	5	29497984	29498820	Glyma17g16580.1	17	13313201	13317480
A1	NA	GSVIVP00015791001	2	7039577	7041980													gene10716	5	22619766	22621916					MDP0000230316	6	3763651	3766046													Glyma17g16570.1	17	13308825	13311258
A1	NA	GSVIVP00015790001	2	7045185	7051869													gene10718	5	22632290	22636605					MDP0000446222	6	3769533	3779047													Glyma05g23770.1	5	29567024	29573768	Glyma17g16560.1	17	13284621	13290489
A1	NA	GSVIVP00015789001	2	7065268	7068156													gene10720	5	22648238	22650797													chr2.CM0021.640.nc	2	57902471	57905072					Glyma05g23780.1	5	29596427	29599874
A1	NA	GSVIVP00015788001	2	7070328	7071536													gene10721	5	22651504	22652772					MDP0000921005	6	3790046	3791095													Glyma17g16510.1	17	13230634	13232076
A1	NA	GSVIVP00015787001	2	7072656	7077719													gene10722	5	22655037	22656962																					Glyma05g23840.1	5	29633636	29635318	Glyma17g16500.1	17	13225358	13227652
A1	NA	GSVIVP00015786001	2	7084029	7089668																													chr2.CM0021.660.nc	2	57918277	57921094
A1	NA	GSVIVP00015784001	2	7109446	7111856													gene10725	5	22682884	22685034					MDP0000811272	6	3711865	3714030													Glyma05g23860.1	5	29694871	29697300	Glyma17g16470.1	17	13182037	13184109
A1	NA	GSVIVP00015783001	2	7112604	7128118													gene10726	5	22685813	22690838					MDP0000148788	6	3703743	3710313													Glyma05g23870.1	5	29697897	29703206	Glyma17g16460.1	17	13176658	13181329
A1	NA	GSVIVP00015782001	2	7149867	7166490																					MDP0000346800	6	3686311	3686961													Glyma05g23880.1	5	29745542	29749450	Glyma17g16450.1	17	13153093	13157623
A1	NA	GSVIVP00015781001	2	7167442	7169193													gene10728	5	22706017	22707246
A1	NA	GSVIVP00015778001	2	7199002	7209365
A1	NA	GSVIVP00015776001	2	7234085	7238515	GSVIVP00018968001	15	367336	371984
A1	NA	GSVIVP00015775001	2	7240184	7256756													gene13140	7	22581440	22584934					MDP0000260603	6	3409271	3415663					chr2.CM0021.710.nc	2	57948845	57954879					Glyma01g40860.1	1	52506439	52512418	Glyma11g04490.1	11	3049223	3052332
A1	NA	GSVIVP00015772001	2	7291186	7344166
A1	NA	GSVIVP00015771001	2	7346227	7354175													gene10695	5	22505762	22511234													chr2.CM0021.510.nc	2	57794440	57798181					Glyma11g04650.1	11	3182802	3186273
A1	NA	GSVIVP00015770001	2	7354313	7357819													gene10696	5	22512325	22515739					MDP0000163330	6	3884823	3886273					chr2.CM0021.500.nc	2	57790267	57793605					Glyma01g40650.1	1	52339317	52342882	Glyma11g04660.1	11	3187422	3190927
A1	NA	GSVIVP00015766001	2	7416171	7432811																					MDP0000125850	6	4080195	4080815													Glyma09g33700.1	9	40156427	40157587
A1	NA	GSVIVP00015763001	2	7476082	7478520													gene10501	5	22310755	22312803					MDP0000029168	6	4133085	4135145
A1	NA	GSVIVP00015761001	2	7521029	7529615													gene10499	5	22290889	22296244					MDP0000569693	6	4177029	4179412
A1	NA	GSVIVP00015760001	2	7532765	7536224																																					Glyma01g02240.1	1	1749081	1752902	Glyma09g33740.1	9	40205305	40207700
A1	NA	GSVIVP00015754001	2	7621393	7623226																					MDP0000134838	6	4443145	4444778
A1	NA	GSVIVP00015734001	2	7910912	7912035
A1	NA	GSVIVP00015732001	2	7919602	7922588																					MDP0000347048	6	4531472	4533325													Glyma01g02090.1	1	1613118	1616572	Glyma09g33850.1	9	40325323	40329297
A1	NA	GSVIVP00015731001	2	7923446	7952101																																					Glyma01g02080.1	1	1602933	1604459
A1	NA	GSVIVP00015727001	2	7996705	7999843																					MDP0000286528	6	4573732	4581090													Glyma01g02060.1	1	1578225	1587405	Glyma09g33880.1	9	40358635	40366605
A1	NA	GSVIVP00015716001	2	8156054	8171767																																					Glyma09g33900.1	9	40384271	40392977
A1	NA	GSVIVP00015715001	2	8172273	8196859
A1	NA	GSVIVP00015714001	2	8203798	8206815
A1	NA	GSVIVP00019057001	15	2039617	2045037					estExt_Genewise1_v1.C_LG_II2783	2	10363642	10366764																													Glyma09g37930.1	9	43460578	43466591
A1	NA	GSVIVP00019059001	15	2063103	2115661					estExt_fgenesh4_pg.C_LG_II1253	2	10377785	10384588					gene05309	7	13576983	13584733																					Glyma03g25680.1	3	32899762	32915829	Glyma07g13150.1	7	11647649	11662635
A1	NA	GSVIVP00019061001	15	2121331	2123508																					MDP0000322880	7	9411637	9413128
A1	NA	GSVIVP00019062001	15	2124098	2137660					estExt_fgenesh4_pg.C_LG_II1249	2	10346179	10350324													MDP0000289460	7	9400301	9404218													Glyma09g37920.1	9	43451262	43456562
A1	NA	GSVIVP00019063001	15	2157063	2163761
A1	NA	GSVIVP00019064001	15	2185243	2195777					gw1.II.1456.1	2	10337756	10340488					gene04871	7	7930399	7933495					MDP0000138109	7	9383186	9386596
A1	NA	GSVIVP00019071001	15	2281437	2342694																																					Glyma03g26180.1	3	33570724	33576230
A1	NA	GSVIVP00019084001	15	2533870	2572193																					MDP0000180492	7	9298713	9300719													Glyma09g37840.1	9	43365821	43366906	Glyma18g48630.1	18	58042438	58043566
A1	NA	GSVIVP00019086001	15	2605671	2645029																					MDP0000925081	7	9263309	9266799					chr3.CM0080.430.nd	3	12010050	12010343
A1	NA	GSVIVP00019087001	15	2675976	2682711					fgenesh4_pg.C_LG_II001252	2	10260510	10264133					gene04899	7	8138719	8142438					MDP0000377663	2	25691085	25695065					chr3.CM0080.380.nd	3	11974441	11976846					Glyma07g13960.1	7	13307468	13311024
A1	NA	GSVIVP00019088001	15	2688676	2694809					fgenesh4_pg.C_LG_II001251	2	10250684	10255332																					chr3.CM0080.340.nc	3	11903527	11909240					Glyma18g48680.1	18	58125154	58132050
A1	NA	GSVIVP00019090001	15	2715834	2725685																					MDP0000317079	2	25816766	25820574													Glyma18g48700.1	18	58148226	58154584
A1	NA	GSVIVP00019091001	15	2740458	2753666					fgenesh4_pm.C_LG_II000624	2	10240228	10243240					gene04908	7	8221357	8222285					MDP0000319051	2	25827024	25832166
A1	NA	GSVIVP00019093001	15	2794115	2797938					eugene3.00021268	2	10231719	10233087					gene04922	7	8276123	8278246
A1	NA	GSVIVP00019094001	15	2800666	2827212																																					Glyma09g37750.1	9	43247735	43252937	Glyma18g48760.1	18	58194407	58199300
A1	NA	GSVIVP00019097001	15	2875176	2896304																																					Glyma18g48780.1	18	58208056	58210150
A1	NA	GSVIVP00019100001	15	2921197	2933379													gene04930	7	8313217	8318222																					Glyma18g48820.1	18	58226323	58237047
A1	NA	GSVIVP00019105001	15	3002781	3003545																													chr1.CM0051.310.nd	1	40440275	40440618
A1	NA	GSVIVP00019106001	15	3004060	3024093					estExt_fgenesh4_pg.C_LG_II1233	2	10212555	10221452					gene04935	7	8334006	8342980													chr1.CM0051.350.nd	1	40464712	40466655					Glyma09g37720.1	9	43225912	43237932	Glyma18g48840.1	18	58243070	58255843
A1	NA	GSVIVP00019109001	15	3066959	3072809					fgenesh4_pg.C_LG_II001246	2	10200835	10204794					gene04936	7	8343286	8351901													chr1.CM0051.290.nd	1	40435116	40435603					Glyma09g37700.1	9	43211351	43216155	Glyma18g48860.1	18	58266390	58271244
A1	NA	GSVIVP00019110001	15	3073230	3079668					eugene3.00021264	2	10198991	10199800																													Glyma03g26680.1	3	34154075	34158749	Glyma07g14250.1	7	13603897	13611122
A1	NA	GSVIVP00019111001	15	3082416	3085152																					MDP0000882752	17	20332561	20335339
A1	NA	GSVIVP00019114001	15	3095881	3101803					estExt_fgenesh4_pm.C_LG_II0607	2	10186697	10189509																													Glyma03g26690.1	3	34158948	34163800	Glyma07g14260.1	7	13611258	13616246
A1	NA	GSVIVP00019117001	15	3108846	3110080					estExt_fgenesh4_pm.C_LG_II0606	2	10183065	10184776
A1	NA	GSVIVP00019119001	15	3140582	3148029																																					Glyma18g48890.1	18	58303715	58309215
A1	NA	GSVIVP00019120001	15	3148779	3150464
A1	NA	GSVIVP00019121001	15	3169337	3179749													gene04947	7	8403824	8406492																					Glyma09g38290.1	9	43681446	43686261	Glyma18g48080.1	18	57593594	57599652
A1	NA	GSVIVP00019130001	15	3321448	3325725					eugene3.00021302	2	10507261	10509333					gene04801	7	8469820	8471365																					Glyma03g26840.1	3	34366535	34367305
A1	NA	GSVIVP00019136001	15	3437314	3445791																													chr3.LjT42M03.70.nd	3	11293973	11297792					Glyma03g27030.1	3	34566280	34570866	Glyma07g14540.1	7	14042887	14047469
A1	NA	GSVIVP00019138001	15	3509687	3530406
A1	NA	GSVIVP00019139001	15	3531247	3568377					estExt_fgenesh4_pm.C_LG_II0632	2	10532403	10544331
A1	NA	GSVIVP00019141001	15	3594281	3605794													gene04833	7	8611127	8615339																					Glyma03g27110.1	3	34637383	34643766	Glyma07g14570.1	7	14157643	14166418
A1	NA	GSVIVP00019145001	15	3640743	3664732													gene04840	7	8657552	8664877
A1	NA	GSVIVP00019146001	15	3669884	3674064													gene04863	7	7880764	7883815
A1	NA	GSVIVP00019147001	15	3683257	3691920													gene04861	7	7874159	7877300					MDP0000346219	7	9514893	9519743
A1	NA	GSVIVP00019150001	15	3702226	3715187					estExt_fgenesh4_pg.C_LG_II1290	2	10624397	10629736
A1	NA	GSVIVP00019153001	15	3736948	3742170
A1	NA	GSVIVP00019155001	15	3770313	3771236					estExt_fgenesh4_pm.C_LG_II0638	2	10613647	10614664																													Glyma03g27220.1	3	34828025	34828853
A1	NA	GSVIVP00019156001	15	3778341	3779216																																					Glyma03g27210.1	3	34792569	34793546	Glyma07g14670.1	7	14416330	14417308
A1	NA	GSVIVP00019157001	15	3788785	3792480					fgenesh4_pg.C_LG_II001303	2	10593786	10596130
A1	NA	GSVIVP00019158001	15	3800279	3802404													gene04786	7	7782788	7784992
A1	NA	GSVIVP00019173001	15	3977580	3994250																					MDP0000844500	7	9526636	9532154
A1	NA	GSVIVP00019174001	15	3995215	4000753													gene04858	7	7867481	7869887
A1	NA	GSVIVP00019176001	15	4007704	4011473					estExt_Genewise1_v1.C_LG_II0017	2	10554552	10556553
A1	NA	GSVIVP00019180001	15	4049794	4055146					eugene3.00021319	2	10642173	10646245
A1	NA	GSVIVP00019181001	15	4063197	4139346					grail3.0033027202	2	10670621	10674481					gene04794	7	7640777	7666783					MDP0000846874	7	9926636	9934072					chr3.CM0634.20.nc	3	8805982	8828091					Glyma03g27270.1	3	34934623	34955436	Glyma07g14770.1	7	14588199	14607444
A1	NA	GSVIVP00019186001	15	4188549	4193007
A1	NA	GSVIVP00019190001	15	4230625	4231409													gene03982	7	7582562	7583340					MDP0000775949	7	10122706	10123517													Glyma01g32920.1	1	44562722	44563972	Glyma03g03990.1	3	3930986	3932577
A1	NA	GSVIVP00019195001	15	4286151	4287554																																					Glyma01g32960.1	1	44637942	44639787	Glyma03g03970.1	3	3882286	3882732
A1	NA	GSVIVP00019197001	15	4313025	4340841																					MDP0000187595	17	4539719	4540990
A1	NA	GSVIVP00019198001	15	4344253	4347017																					MDP0000204777	17	4511992	4513778													Glyma03g03920.1	3	3826814	3829735
A1	NA	GSVIVP00019199001	15	4355871	4372338																					MDP0000153612	17	4490052	4492117													Glyma03g03890.1	3	3795505	3806070
A1	NA	GSVIVP00026423001	15	4868882	4871461					gw1.II.1029.1	2	10758994	10760829					gene03963	7	7405166	7407130					MDP0000572989	17	4435107	4436093													Glyma01g33170.1	1	44906259	44910192	Glyma03g03820.1	3	3674153	3678330
A1	NA	GSVIVP00026422001	15	4875794	4913260													gene03961	7	7399144	7400193																					Glyma01g33200.1	1	44962983	44967096	Glyma03g03810.1	3	3644726	3645652
A1	NA	GSVIVP00026421001	15	4915289	4922023																																					Glyma01g33220.1	1	44980012	44984479	Glyma03g03800.1	3	3633770	3638147
A1	NA	GSVIVP00026420001	15	4922567	4925646
A1	NA	GSVIVP00026419001	15	4930785	4957129													gene03958	7	7382532	7388663					MDP0000164976	17	4378158	4381131
A1	NA	GSVIVP00026413001	15	5011879	5018673					fgenesh4_pg.C_LG_XIV000138	14	1338818	1341080
A1	NA	GSVIVP00026409001	15	5049731	5055366					eugene3.00021350	2	10940242	10944837	gw1.XIV.746.1	14	1325789	1329833	gene03903	7	7119926	7123552																					Glyma01g33660.1	1	45858162	45866907	Glyma03g03190.1	3	2982883	2991016
A1	NA	GSVIVP00026404001	15	5078311	5081959					eugene3.00021349	2	10933856	10937578	estExt_Genewise1_v1.C_LG_XIV0740	14	1320228	1323757																									Glyma03g03200.1	3	2993113	2997229
A1	NA	GSVIVP00026402001	15	5087191	5092039					fgenesh4_pg.C_LG_XIV000134	14	1312792	1314807													MDP0000141352	2	22705161	22706158													Glyma03g03210.1	3	3001993	3005606
A1	NA	GSVIVP00026401001	15	5092719	5102468					gw1.XIV.733.1	14	1283092	1287765					gene03905	7	7135869	7139929					MDP0000952113	2	22678369	22680287													Glyma03g03250.1	3	3021324	3034049
A1	NA	GSVIVP00026400001	15	5103739	5105913
A1	NA	GSVIVP00026399001	15	5106262	5111988					eugene3.00021348	2	10927500	10929700	eugene3.00140133	14	1279229	1281340	gene03912	7	7165144	7168539
A1	NA	GSVIVP00026398001	15	5115046	5118431					fgenesh4_pg.C_LG_II001336	2	10922175	10924941					gene03914	7	7176336	7179643					MDP0000178402	5	19446128	19449257													Glyma03g03280.1	3	3064341	3068565
A1	NA	GSVIVP00026397001	15	5120190	5122464													gene03917	7	7183938	7184864					MDP0000766106	5	19443552	19444530													Glyma01g33620.1	1	45803537	45806365	Glyma03g03290.1	3	3070549	3072650
A1	NA	GSVIVP00026395001	15	5127562	5128830					grail3.0033028701	2	10912944	10914212	gw1.XIV.727.1	14	1274145	1275406	gene03918	7	7187637	7188905																					Glyma01g33600.1	1	45786887	45790302	Glyma03g03310.1	3	3079551	3082885
A1	NA	GSVIVP00026393001	15	5136880	5155455					gw1.XIV.724.1	14	1262520	1271020
A1	NA	GSVIVP00026391001	15	5160741	5180441					estExt_Genewise1_v1.C_LG_XIV0718	14	1256732	1261501													MDP0000264421	5	19629615	19638270													Glyma01g33520.1	1	45685149	45692686	Glyma03g03350.1	3	3104902	3109883
A1	NA	GSVIVP00026390001	15	5186767	5189092					gw1.XIV.713.1	14	1254359	1254954													MDP0000212712	5	19685912	19687284
A1	NA	GSVIVP00026387001	15	5208117	5210503					gw1.II.3159.1	2	10889742	10890359	gw1.XIV.704.1	14	1238055	1240395	gene03930	7	7241992	7242756					MDP0000136166	2	22519202	22519880													Glyma01g33430.1	1	45548900	45549573
A1	NA	GSVIVP00026386001	15	5214719	5215754					fgenesh4_pm.C_LG_II000668	2	10882744	10883259	gw1.XIV.699.1	14	1231110	1231580	gene03935	7	7265380	7265883
A1	NA	GSVIVP00026384001	15	5226726	5236668					gw1.II.3163.1	2	10871878	10875775	eugene3.00140123	14	1214065	1218474	gene03936	7	7273233	7277581					MDP0000262738	2	22372812	22378181													Glyma01g33380.1	1	45433242	45455069	Glyma03g03490.1	3	3254361	3261723
A1	NA	GSVIVP00026382001	15	5252986	5254912					eugene3.00021337	2	10848029	10849480	gw1.XIV.688.1	14	1193208	1194590	gene03941	7	7295899	7297536					MDP0000928940	2	22337009	22338508
A1	NA	GSVIVP00026380001	15	5290143	5291939													gene03944	7	7314695	7316401
A1	NA	GSVIVP00026378001	15	5320640	5331005
A1	NA	GSVIVP00026375001	15	5345104	5350183													gene03953	7	7346373	7349291																					Glyma01g33340.1	1	45339892	45344587
A1	NA	GSVIVP00026373001	15	5366493	5370286													gene19420	7	7014304	7016274																					Glyma05g03850.1	5	2972849	2975005
A1	NA	GSVIVP00026372001	15	5378937	5382410					estExt_Genewise1_v1.C_LG_XIV0762	14	1354989	1358357					gene19419	7	7004132	7007352					MDP0000469664	5	19228324	19231804
A1	NA	GSVIVP00026370001	15	5410143	5410894
A1	NA	GSVIVP00026369001	15	5413580	5421522					fgenesh4_pg.C_LG_II001349	2	10986457	10989961	fgenesh4_pm.C_LG_XIV000058	14	1383199	1386492									MDP0000049282	2	22818308	22822558													Glyma09g40600.1	9	45488815	45493960
A1	NA	GSVIVP00026367001	15	5438416	5456553													gene19390	7	6740586	6745953													chr1.LjT06I14.40.nc	1	34168486	34176636					Glyma09g40440.1	9	45357326	45363727	Glyma18g45400.1	18	55173623	55181269
A1	NA	GSVIVP00026366001	15	5457191	5466102																																					Glyma18g45390.1	18	55161471	55161693
A1	NA	GSVIVP00026365001	15	5467332	5473502					estExt_fgenesh4_pg.C_LG_II1351	2	11161184	11164458	grail3.0035005702	14	1543943	1545714	gene19393	7	6769684	6771187					MDP0000169985	2	22313415	22316968					chr1.LjT06I14.10.nc	1	34139632	34139991					Glyma09g40460.1	9	45374238	45377979	Glyma18g45380.1	18	55157110	55160466
A1	NA	GSVIVP00026363001	15	5508287	5510355					eugene3.00021378	2	11140733	11141629													MDP0000857626	2	22340815	22341768
A1	NA	GSVIVP00026362001	15	5523878	5525089					gw1.XIV.821.1	14	1509553	1509972					gene19352	7	6810867	6811454
A1	NA	GSVIVP00026361001	15	5526468	5543905					grail3.0033031301	2	11118000	11120433	eugene3.00140162	14	1498773	1508278	gene19353	7	6812365	6821892																					Glyma09g40480.1	9	45396602	45407675	Glyma18g45360.1	18	55128703	55135146
A1	NA	GSVIVP00026360001	15	5547366	5551356					gw1.XIV.814.1	14	1492165	1495339					gene19354	7	6827338	6829693													chr1.CM1255.10.nc	1	33847654	33849912					Glyma09g40490.1	9	45408579	45410709	Glyma18g45330.1	18	55101799	55104239
A1	NA	GSVIVP00026359001	15	5553147	5554903					gw1.II.1242.1	2	11107135	11109840					gene19355	7	6831170	6833882					MDP0000254224	2	22462044	22466145													Glyma01g34540.1	1	46907052	46911430	Glyma03g02620.1	3	2413986	2418732
A1	NA	GSVIVP00026357001	15	5562390	5564852													gene19356	7	6843560	6845928
A1	NA	GSVIVP00026355001	15	5570083	5571804					eugene3.00140158	14	1464031	1466311					gene19357	7	6848786	6850690																					Glyma01g34520.1	1	46870231	46872198	Glyma03g02650.1	3	2445392	2447803
A1	NA	GSVIVP00026350001	15	5627534	5631382					estExt_fgenesh4_pm.C_LG_II0671	2	11052714	11055487	estExt_fgenesh4_pg.C_LG_XIV0148	14	1429435	1432127
A1	NA	GSVIVP00026349001	15	5631446	5632801					estExt_fgenesh4_pg.C_LG_II1341	2	11050290	11052306					gene19397	7	6887262	6888817					MDP0000291249	2	22702173	22705203					chr1.CM1255.200.nc	1	33933201	33935003
A1	NA	GSVIVP00026348001	15	5635466	5644386
A1	NA	GSVIVP00026346001	15	5657625	5663290					fgenesh4_pm.C_LG_XIV000062	14	1417528	1420668
A1	NA	GSVIVP00026345001	15	5664983	5674902					eugene3.00021367	2	11032656	11037852	fgenesh4_pg.C_LG_XIV000147	14	1405173	1410344	gene19404	7	6916471	6921609					MDP0000293925	2	22769868	22772711					chr1.CM1255.270.nc	1	33960630	33970401					Glyma09g40560.1	9	45463857	45469057	Glyma18g45270.1	18	55023104	55033243
A1	NA	GSVIVP00026340001	15	5711371	5712936																													chr1.CM1255.320.nc	1	33986345	33988690					Glyma09g40570.1	9	45471281	45473844
A1	NA	GSVIVP00026338001	15	5735805	5742032					grail3.0035011501	14	2017214	2018042					gene18939	7	6047950	6055211													chr1.CM0284.20.nd	1	36643597	36649276					Glyma09g39990.1	9	44962565	44967147	Glyma18g46230.1	18	55979381	55983964
A1	NA	GSVIVP00026334001	15	5769042	5773547					eugene3.00140235	14	2037472	2038452					gene18945	7	6076247	6077630
A1	NA	GSVIVP00026331001	15	5797519	5803727					estExt_fgenesh4_pg.C_LG_II1384	2	11554261	11558848	estExt_fgenesh4_pm.C_LG_XIV0093	14	2073520	2078217	gene18950	7	6104814	6108594					MDP0000222437	7	12453584	12457119													Glyma03g02060.1	3	1839794	1846012	Glyma07g08650.1	7	7210413	7217267
A1	NA	GSVIVP00026330001	15	5805881	5810224					gw1.XIV.1066.1	14	2080899	2081476																													Glyma03g02070.1	3	1849912	1850618	Glyma07g08690.1	7	7243919	7247680
A1	NA	GSVIVP00026329001	15	5813534	5815840
A1	NA	GSVIVP00026327001	15	5825172	5830673					estExt_fgenesh4_pg.C_LG_II1383	2	11546886	11549779	fgenesh4_pg.C_LG_XIV000233	14	2084077	2086660									MDP0000908071	2	20627522	20629698													Glyma03g02080.1	3	1853643	1856882	Glyma07g08700.1	7	7247928	7251975
A1	NA	GSVIVP00026318001	15	5907451	5911019					gw1.II.807.1	2	11515160	11519260	eugene3.00140203	14	1807172	1810508	gene18968	7	6210004	6214633																					Glyma09g40210.1	9	45160128	45169209
A1	NA	GSVIVP00026315001	15	5918023	5925461					gw1.XIV.946.1	14	1800509	1804145					gene18969	7	6216241	6218985					MDP0000941354	7	12216917	12217860													Glyma16g02790.1	16	2385737	2388705
A1	NA	GSVIVP00026314001	15	5926076	5938716					gw1.II.814.1	2	11501804	11508751	gw1.XIV.942.1	14	1791352	1797294	gene18973	7	6229529	6236220					MDP0000137593	7	12128301	12129764													Glyma03g02170.1	3	1912036	1915988	Glyma07g08810.1	7	7319539	7328033
A1	NA	GSVIVP00026312001	15	5947971	5971440					grail3.0033033502	2	11472544	11481686	gw1.XIV.941.1	14	1766416	1775041	gene19425	7	6265996	6271111					MDP0000314765	2	21545792	21550388													Glyma09g40230.1	9	45183817	45200016	Glyma18g45780.1	18	55477111	55495738
A1	NA	GSVIVP00026311001	15	5971998	5975509					gw1.II.2580.1	2	11470337	11471702																													Glyma09g40240.1	9	45200585	45206327	Glyma18g45770.1	18	55473223	55476136
A1	NA	GSVIVP00026310001	15	5979042	5994124					gw1.XIV.931.1	14	1752699	1758416													MDP0000399816	7	12064952	12065776													Glyma03g02210.1	3	1968353	1975669	Glyma07g08890.1	7	7403185	7409890
A1	NA	GSVIVP00026308001	15	6009790	6011927					eugene3.00140196	14	1740617	1742445
A1	NA	GSVIVP00026305001	15	6023444	6024838													gene19438	7	6363881	6365409					MDP0000136940	2	21725795	21727282
A1	NA	GSVIVP00026304001	15	6030645	6036001													gene19441	7	6374812	6378723
A1	NA	GSVIVP00026303001	15	6036364	6046362					grail3.0033032901	2	11417600	11421869	estExt_fgenesh4_pg.C_LG_XIV0181	14	1698143	1702724																									Glyma03g02290.1	3	2048490	2053774	Glyma07g09020.1	7	7509688	7514510
A1	NA	GSVIVP00026302001	15	6051477	6052772													gene19448	7	6435034	6437106
A1	NA	GSVIVP00026294001	15	6111375	6134736					fgenesh4_pm.C_LG_II000697	2	11390171	11395815	gw1.XIV.883.1	14	1664579	1669911	gene19452	7	6445933	6451879																					Glyma03g02370.1	3	2115730	2126088
A1	NA	GSVIVP00026288001	15	6180928	6183234					eugene3.00021398	2	11370278	11371869
A1	NA	GSVIVP00026270001	15	6366563	6431198					grail3.0033032401	2	11212272	11213724	gw1.XIV.876.1	14	1636659	1640715	gene19341	7	6546029	6566371					MDP0000160446	2	22080987	22091042													Glyma09g40330.1	9	45276301	45282614	Glyma18g45630.1	18	55334393	55337796
A1	NA	GSVIVP00026263001	15	6481020	6483701													gene19370	7	6658301	6660065					MDP0000156442	2	22162898	22163622													Glyma07g09170.1	7	7646391	7655409
A1	NA	GSVIVP00026260001	15	6501430	6509197					estExt_Genewise1_v1.C_LG_XIV0856	14	1585448	1585984					gene19378	7	6680232	6686151																					Glyma09g40410.1	9	45331548	45337506	Glyma18g45440.1	18	55208227	55215198
A1	NA	GSVIVP00026259001	15	6509959	6513244																					MDP0000163752	2	22231782	22233962
A1	NA	GSVIVP00026257001	15	6521099	6523560					estExt_Genewise1_v1.C_LG_XIV0850	14	1568756	1570299					gene19388	7	6727969	6729234					MDP0000658332	2	22255211	22256488					chr2.LjT45I07.100.nd	2	8284801	8285008					Glyma09g40420.1	9	45343671	45345171	Glyma18g45420.1	18	55197722	55199458
A1	NA	GSVIVP00026256001	15	6527312	6533373					gw1.II.1377.1	2	11185838	11189733
A1	NA	GSVIVP00026255001	15	6536287	6539065					estExt_Genewise1_v1.C_LG_II0068	2	11179218	11180946	estExt_Genewise1_v1.C_LG_XIV0848	14	1563486	1565512																									Glyma01g34630.1	1	47060025	47069273
A1	NA	GSVIVP00026254001	15	6539574	6544240					gw1.XIV.1034.1	14	2003516	2004107																					chr1.CM0284.30.nd	1	36651624	36655350					Glyma09g40000.1	9	44967851	44973458	Glyma18g46220.1	18	55973034	55977983
A1	NA	GSVIVP00026253001	15	6545610	6549380					gw1.II.808.1	2	11590489	11593054					gene18895	7	5934684	5937570					MDP0000172289	7	12962931	12965738													Glyma03g01960.1	3	1742471	1747411
A1	NA	GSVIVP00026250001	15	6563551	6565739					fgenesh4_pg.C_LG_II001409	2	11600329	11602246	estExt_fgenesh4_pg.C_LG_XIV0215	14	1992728	1994693	gene18894	7	5932001	5933440					MDP0000153470	1	8892336	8894115	MDP0000213244	7	12925912	12927913	chr1.CM0284.40.nd	1	36660259	36660477					Glyma09g40020.1	9	44982074	44984334	Glyma18g46200.1	18	55961198	55961803
A1	NA	GSVIVP00026247001	15	6579265	6584192					gw1.II.2943.1	2	11727043	11730295	gw1.XIV.1029.1	14	1982824	1985712	gene18891	7	5921261	5924448																					Glyma03g01920.1	3	1713096	1716661
A1	NA	GSVIVP00026246001	15	6586797	6589820					grail3.0039000201	2	11737952	11739717	eugene3.00140225	14	1972845	1976164	gene18890	7	5914361	5916043													chr1.CM0284.10.nd	1	36637199	36638869					Glyma09g40050.1	9	45011262	45014419
A1	NA	GSVIVP00026243001	15	6606026	6611306					grail3.0039000401	2	11747622	11750813	grail3.0035010801	14	1961306	1964470
A1	NA	GSVIVP00026241001	15	6638747	6642409					eugene3.00021435	2	11773180	11778818													MDP0000299010	7	12772416	12777858
A1	NA	GSVIVP00026240001	15	6642850	6663641
A1	NA	GSVIVP00026238001	15	6673979	6685390					estExt_Genewise1_v1.C_LG_II1288	2	11783209	11787294	estExt_fgenesh4_pg.C_LG_XIV0200	14	1899883	1903735	gene19132	7	5791176	5794522					MDP0000904859	7	12756364	12760360													Glyma03g01880.1	3	1668736	1674390	Glyma07g08370.1	7	6988174	6993698
A1	NA	GSVIVP00026237001	15	6687535	6698521					fgenesh4_pg.C_LG_XIV000203	14	1890138	1896081					gene19131	7	5786459	5789962																					Glyma03g01870.1	3	1661319	1666621
A1	NA	GSVIVP00026236001	15	6709521	6714716					eugene3.00021438	2	11802719	11807900	fgenesh4_pg.C_LG_XIV000202	14	1873881	1878887	gene19130	7	5772523	5777409																					Glyma09g40130.1	9	45086534	45093149
A1	NA	GSVIVP00026234001	15	6735430	6737676					fgenesh4_pm.C_LG_II000716	2	11833343	11834887
A1	NA	GSVIVP00026233001	15	6741744	6746356					fgenesh4_pm.C_LG_II000717	2	11843771	11846958
A1	NA	GSVIVP00026228001	15	6772195	6775920																																					Glyma03g01790.1	3	1533112	1533943
A1	NA	GSVIVP00026227001	15	6778481	6785854					gw1.II.1103.1	2	11862241	11865152	eugene3.00140246	14	2117971	2121910	gene19123	7	5741688	5745879																					Glyma03g01770.1	3	1517764	1526140	Glyma07g08240.1	7	6836087	6844364
A1	NA	GSVIVP00026216001	15	6913902	6956319
A1	NA	GSVIVP00026215001	15	6959240	6996197					gw1.II.731.1	2	14413962	14420380
A1	NA	GSVIVP00026214001	15	6997321	7002526					eugene3.00021708	2	14410000	14412839
A1	NA	GSVIVP00026213001	15	7003556	7007188					gw1.II.873.1	2	14407722	14409509
A1	NA	GSVIVP00026212001	15	7008681	7014081					grail3.0039026401	2	14399831	14403444	grail3.0061002701	14	4481372	4483558																									Glyma07g05290.1	7	3942165	3947296	Glyma16g01840.1	16	1375288	1380201
A1	NA	GSVIVP00026211001	15	7018599	7020007					estExt_fgenesh4_pm.C_LG_XIV0228	14	4470617	4472220																					chr1.CM0105.840.nc	1	86966763	86968020					Glyma07g05300.1	7	3950186	3951906
A1	NA	GSVIVP00026206001	15	7042127	7044785					estExt_Genewise1_v1.C_LG_XIV1980	14	4433223	4434457
A1	NA	GSVIVP00026205001	15	7044786	7047712																																					Glyma07g05340.1	7	3976885	3980594	Glyma16g01890.1	16	1414004	1417802
A1	NA	GSVIVP00026192001	15	7115811	7123391
A1	NA	GSVIVP00026189001	15	7150026	7163679					eugene3.00021687	2	14223292	14233703					gene18596	7	2772377	2781186													chr1.CM0105.760.nc	1	86905024	86909677					Glyma03g42290.1	3	47521895	47533485	Glyma19g45060.1	19	50302036	50314239
A1	NA	GSVIVP00026187001	15	7175565	7178787					fgenesh4_pg.C_LG_II001668	2	14205660	14208291					gene18599	7	2798438	2801008					MDP0000232725	1	12585723	12588318													Glyma03g42270.1	3	47515507	47518230	Glyma19g45040.1	19	50295588	50298224
A1	NA	GSVIVP00026186001	15	7181072	7188561
A1	NA	GSVIVP00026185001	15	7189086	7200187					eugene3.00021682	2	14176669	14178262
A1	NA	GSVIVP00026182001	15	7225976	7236078																													chr1.CM0105.600.nc	1	86837664	86840655
A1	NA	GSVIVP00026179001	15	7255423	7257560																					MDP0000164000	1	12324398	12324811
A1	NA	GSVIVP00026176001	15	7265607	7267405					estExt_fgenesh4_pg.C_LG_II1640	2	14120988	14122645	grail3.0061001101	14	4310670	4313660	gene18607	7	2834939	2836131																					Glyma07g05490.1	7	4126634	4129030	Glyma16g02010.1	16	1547332	1549353
A1	NA	GSVIVP00026172001	15	7283198	7284450					eugene3.00021671	2	14077651	14078304	gw1.XIV.1929.1	14	4280508	4281101																	chr1.CM0105.570.nc	1	86826698	86827390
A1	NA	GSVIVP00026170001	15	7293294	7294697					eugene3.00140512	14	4267475	4268902					gene18614	7	2872614	2873564													chr1.CM0105.540.nc	1	86817777	86819150					Glyma03g42210.1	3	47477181	47479741	Glyma19g44960.1	19	50240654	50243357
A1	NA	GSVIVP00026169001	15	7296693	7298094					gw1.XIV.1924.1	14	4263683	4264944
A1	NA	GSVIVP00026168001	15	7298415	7303226					fgenesh4_pm.C_LG_II000834	2	14053707	14054240					gene18623	7	2912254	2915344
A1	NA	GSVIVP00026165001	15	7307799	7323171
A1	NA	GSVIVP00026160001	15	7373636	7374211																													chr1.CM0105.490.nc	1	86798414	86799019					Glyma07g05600.1	7	4228425	4229490	Glyma16g02140.1	16	1646482	1647114
A1	NA	GSVIVP00026159001	15	7384984	7386372					fgenesh4_pg.C_LG_II001646	2	13933922	13935329	gw1.XIV.1905.1	14	4028909	4030344
A1	NA	GSVIVP00026157001	15	7401494	7403255					gw1.II.774.1	2	13916545	13917120	gw1.XIV.1896.1	14	4016766	4018020
A1	NA	GSVIVP00026156001	15	7408099	7410547					grail3.0039022701	2	13908577	13910051	grail3.0035035401	14	4010987	4012482	gene18637	7	2998142	3001269
A1	NA	GSVIVP00026155001	15	7412245	7414936					gw1.II.673.1	2	13876676	13887397					gene18638	7	3003158	3005450					MDP0000167886	7	18393259	18394130					chr1.CM0105.470.nc	1	86778504	86782557					Glyma16g02270.1	16	1784885	1787341
A1	NA	GSVIVP00026153001	15	7425204	7429984					fgenesh4_pm.C_LG_II000826	2	13842615	13848345	gw1.XIV.1890.1	14	4003106	4006958	gene18641	7	3014606	3017827					MDP0000798745	7	18326510	18326823					chr1.CM0105.460.nc	1	86770673	86774855					Glyma03g42150.1	3	47428796	47435494	Glyma19g44860.1	19	50167251	50174260
A1	NA	GSVIVP00026147001	15	7479912	7484189													gene18648	7	3041883	3044783
A1	NA	GSVIVP00026146001	15	7488300	7493245																																					Glyma07g05720.1	7	4377615	4381339
A1	NA	GSVIVP00026145001	15	7494390	7499218					fgenesh4_pg.C_LG_II001636	2	13782664	13783599	fgenesh4_pg.C_LG_XIV000458	14	3969742	3970679	gene18650	7	3051974	3052879					MDP0000390429	7	18146981	18148197													Glyma07g05730.1	7	4385490	4386982
A1	NA	GSVIVP00026142001	15	7513458	7514842					eugene3.00021640	2	13741713	13743343	fgenesh4_pm.C_LG_XIV000216	14	3964518	3965999									MDP0000255864	1	11885304	11885510
A1	NA	GSVIVP00026140001	15	7527386	7531792					gw1.II.3755.1	2	13716352	13719221																					chr1.CM0105.410.nc	1	86743261	86746710					Glyma03g42090.1	3	47388751	47392230	Glyma19g44820.1	19	50149123	50152716
A1	NA	GSVIVP00026139001	15	7543364	7550356																					MDP0000712645	1	11964112	11968294	MDP0000612088	7	18100251	18103871
A1	NA	GSVIVP00026137001	15	7557303	7557650																					MDP0000525094	1	12000531	12000902	MDP0000209900	7	18088833	18089391
A1	NA	GSVIVP00026135001	15	7576198	7577327					fgenesh4_pm.C_LG_II000817	2	13646429	13647240	eugene3.00140486	14	3875632	3876862	gene18656	7	3105383	3106259																					Glyma07g05800.1	7	4478365	4479656	Glyma16g02390.1	16	1943065	1944144
A1	NA	GSVIVP00026134001	15	7579315	7582496					eugene3.00140485	14	3870999	3871247
[truncated: 26 more columns]

## Sheet: A4
Ancestor	Ancestral order	Vitis1	Vitis1_chr	Vitis1_start	Vitis1_end	Vitis_couleur	Vitis2	Vitis2_chr	Vitis2_start	Vitis2_end	Vitis2_couleur	Poplar1	Poplar1_chr	Poplar_1_start	Poplar1_end	Poplar2	Poplar2_chr	Poplar2_start	Poplar2_end	Poplar_Couleur	Fragaria1	Fragaria1_chr	Fragaria1_start	Fragaria1_end	Fragaria2	Fragaria2_chr	Fragaria2_start	Fragaria2_end	Fragaria2_couleur	Apple1	Apple1_chr	Apple1_start	Apple1_end	Apple2	Apple2_chr	Apple2_start	Apple2_end	Apple_couleur	Lotus1	Lotus1_chr	Lotus1_start	Lotus1_end	Lotus2	Lotus2_chr	Lotus_start	Lotus2_end	Lotus_couleur	Soybean1	Soybean1_chr
A4	1	GSVIVP00016675001	11	2585727	2586620	turquoise2						fgenesh4_pg.C_LG_XVIII000734	18	8781879	8782508															MDP0000865961	2	5162579	5163211
A4	2	GSVIVP00016953001	11	5181023	5190480	turquoise2						gw1.VI.1594.1	6	4098004	4101638	fgenesh4_pm.C_LG_XVIII000409	18	12273830	12277296	noir	gene31103	1	3216904	3218696						MDP0000709727	2	2714049	2716376	MDP0000230446	15	9701521	9703697	noir	chr4.CM0003.30.nd	4	35429194	35430969
A4	3	GSVIVP00033995001	9	237198	240242	turquoise2	GSVIVP00016357001	11	283822	287561	turquoise2	eugene3.00061882	6	17392788	17394616
A4	4	GSVIVP00033984001	9	156798	170594	turquoise2	GSVIVP00016352001	11	242331	247415	turquoise2
A4	5	GSVIVP00034002001	9	275290	278086	turquoise2	GSVIVP00016365001	11	349944	360102	turquoise2
A4	6	GSVIVP00034008001	9	326929	335568	turquoise2	GSVIVP00016366001	11	362360	371442	turquoise2
A4	7	GSVIVP00032169001	4	738707	743418	turquoise2	GSVIVP00016593001	11	1967256	1971697	turquoise2
A4	8	GSVIVP00034053001	9	672941	678930	turquoise2	GSVIVP00016411001	11	694385	698949	turquoise2
A4	9	GSVIVP00034065001	9	769377	772707	turquoise2	GSVIVP00016431001	11	802860	806387	turquoise2
A4	10	GSVIVP00032250001	4	1293526	1297980	turquoise2	GSVIVP00034116001	9	1394547	1400193	turquoise2
A4	11	GSVIVP00034047001	9	617388	623844	turquoise2	GSVIVP00016402001	11	645002	652423	turquoise2
A4	12	GSVIVP00034111001	9	1337771	1343687	turquoise2	GSVIVP00016485001	11	1143529	1149631	turquoise2
A4	13	GSVIVP00032272001	4	1483857	1484857	turquoise2	GSVIVP00034095001	9	1158346	1159150	turquoise2
A4	14	GSVIVP00034037001	9	527550	533847	turquoise2	GSVIVP00016391001	11	562816	570037	turquoise2																			MDP0000262028	17	12884804	12885320
A4	15	GSVIVP00034110001	9	1320073	1326021	turquoise2	GSVIVP00016484001	11	1135096	1139608	turquoise2																												chr3.CM0724.80.nd	3	62823359	62824752						Glyma07g04090.1	7
A4	16	GSVIVP00032222001	4	1149560	1167214	turquoise2	GSVIVP00016517001	11	1426372	1436199	turquoise2
A4	17	GSVIVP00034148001	9	1677444	1696415	turquoise2	GSVIVP00016505001	11	1332348	1345112	turquoise2
A4	18	GSVIVP00032202001	4	983610	988435	turquoise2	GSVIVP00016551001	11	1690626	1697388	turquoise2
A4	19	GSVIVP00034167001	9	1931401	1938282	turquoise2	GSVIVP00016560001	11	1753594	1760477	turquoise2
A4	20	GSVIVP00034186001	9	2107993	2112852	turquoise2	GSVIVP00016543001	11	1619654	1623766	turquoise2										gene07328	1	16707887	16710723
A4	21	GSVIVP00032220001	4	1131519	1133501	turquoise2	GSVIVP00016518001	11	1437741	1440510	turquoise2										gene15430	6	21778756	21780297
A4	22	GSVIVP00016514001	11	1394965	1401745	turquoise2						estExt_fgenesh4_pm.C_LG_VI0403	6	8218038	8221516	eugene3.00180195	18	2866260	2869530	turquoise2	gene12692	1	6713798	6716868						MDP0000320149	2	6496133	6500989						chr4.CM0297.320.nc	4	42080875	42084856						Glyma15g18860.1	15
A4	23	GSVIVP00034164001	9	1911586	1918358	turquoise2	GSVIVP00016563001	11	1778547	1785445	turquoise2
A4	24	GSVIVP00032211001	4	1068898	1075659	turquoise2	GSVIVP00016572001	11	1833889	1839971	turquoise2
A4	25	GSVIVP00034137001	9	1588928	1591306	turquoise2	GSVIVP00016528001	11	1521518	1523308	turquoise2
A4	26	GSVIVP00034378001	9	3879943	3881022	turquoise2	GSVIVP00016728001	11	3044098	3044480	turquoise2
A4	27	GSVIVP00032443001	4	2909853	2914354	turquoise2	GSVIVP00016694001	11	2772132	2776430	turquoise2
A4	28	GSVIVP00034389001	9	3962829	3970463	turquoise2	GSVIVP00016716001	11	2943941	2953717	turquoise2
A4	29	GSVIVP00032463001	4	3101723	3106593	turquoise2	GSVIVP00016723001	11	3011686	3017950	turquoise2																			MDP0000295806	15	3650421	3654078
A4	30	GSVIVP00034370001	9	3807604	3815997	turquoise2	GSVIVP00016739001	11	3126079	3131800	turquoise2
A4	31	GSVIVP00016697001	11	2790471	2796461	turquoise2															gene11866	1	6313613	6317386	gene08825	2	23861635	23864623	turquoise2	MDP0000151935	15	12968442	12972380
A4	32	GSVIVP00032522001	4	3591556	3597236	turquoise2	GSVIVP00016813001	11	3786715	3794508	turquoise2
A4	33	GSVIVP00034430001	9	4273579	4278421	turquoise2	GSVIVP00016766001	11	3343707	3347778	turquoise2
A4	34	GSVIVP00034434001	9	4325235	4350411	turquoise2	GSVIVP00016769001	11	3381430	3410761	turquoise2
A4	35	GSVIVP00034395001	9	4021320	4022619	turquoise2	GSVIVP00016748001	11	3198531	3199784	turquoise2
A4	36	GSVIVP00032480001	4	3244297	3247477	turquoise2	GSVIVP00016745001	11	3175196	3177405	turquoise2
A4	37	GSVIVP00034396001	9	4022685	4028536	turquoise2	GSVIVP00016749001	11	3200010	3205729	turquoise2
A4	38	GSVIVP00034414001	9	4125792	4129338	turquoise2	GSVIVP00016755001	11	3233148	3238400	turquoise2
A4	39	GSVIVP00016474001	11	1078405	1080002	turquoise2															gene12733	1	6875871	6876221						MDP0000662356	2	6659488	6659838	MDP0000656641	15	15423106	15423456	turquoise2										Glyma17g05860.1	17
A4	40	GSVIVP00016457001	11	943523	944495	turquoise2															gene12484	1	6993412	6994041						MDP0000314286	2	6852937	6855199	MDP0000397306	15	16282166	16285649	turquoise2	chr6.CM0137.110.nc	6	43442308	43442937						Glyma13g16960.1	13
A4	41	GSVIVP00032167001	4	719136	725155	turquoise2	GSVIVP00034201001	9	2219536	2230021	turquoise2
A4	42	GSVIVP00032092001	4	97712	103356	turquoise2	GSVIVP00034315001	9	3252751	3259506	turquoise2
A4	43	GSVIVP00034252001	9	2622183	2625367	turquoise2	GSVIVP00016624001	11	2193658	2195886	turquoise2
A4	44	GSVIVP00034215001	9	2359852	2364890	turquoise2	GSVIVP00016617001	11	2124028	2128160	turquoise2																												chr3.CM1570.10.nd	3	65745487	65746065						Glyma08g21050.1	8
A4	45	GSVIVP00032162001	4	686619	692285	turquoise2	GSVIVP00034210001	9	2327290	2330733	turquoise2
A4	46	GSVIVP00034277001	9	2906326	2911705	turquoise2	GSVIVP00016635001	11	2280379	2286406	turquoise2
A4	47	GSVIVP00032130001	4	410825	413658	turquoise2	GSVIVP00034283001	9	2938314	2941537	turquoise2																			MDP0000299245	15	3106988	3107992
A4	48	GSVIVP00032148001	4	582413	589068	turquoise2	GSVIVP00034226001	9	2416546	2421909	turquoise2
A4	49	GSVIVP00034293001	9	3021911	3027457	turquoise2	GSVIVP00016656001	11	2437275	2444673	turquoise2
A4	50	GSVIVP00032096001	4	149353	151406	turquoise2	GSVIVP00034304001	9	3145749	3161991	turquoise2
A4	51	GSVIVP00032132001	4	453046	458084	turquoise2
A4	52	GSVIVP00034553001	9	5714382	5717127	turquoise2	GSVIVP00016840001	11	4062334	4065188	turquoise2
A4	53	GSVIVP00000333001	9	6767687	6769570	turquoise2	GSVIVP00016929001	11	4901223	4912515	turquoise2										gene15685	6	18346384	18348105						MDP0000946566	6	12406967	12408725						chr3.CM0142.560.nd	3	49048290	49049453
A4	54	GSVIVP00000365001	9	6470795	6479176	turquoise2	GSVIVP00016876001	11	4360912	4376205	turquoise2
A4	55	GSVIVP00032186001	4	892984	893422	turquoise2	GSVIVP00016853001	11	4169674	4180262	turquoise2
A4	56	GSVIVP00032310001	4	1861497	1867143	turquoise2	GSVIVP00016389001	11	531195	534449	turquoise2
A4	57	GSVIVP00016689001	11	2727346	2729634	turquoise2						fgenesh4_pm.C_LG_XVIII000256	18	8642239	8644143						gene11877	1	6352907	6355256						MDP0000240921	2	1763206	1765562						chr4.CM0617.590.nd	4	65914917	65915854						Glyma01g34890.1	1
A4	58	GSVIVP00032587001	4	4361350	4362486	turquoise2	GSVIVP00016815001	11	3801035	3814060	turquoise2
A4	59	GSVIVP00032185001	4	891196	891589	turquoise2	GSVIVP00016852001	11	4164928	4169044	turquoise2
A4	60	GSVIVP00034540001	9	5498034	5510208	turquoise2	GSVIVP00016831001	11	3954301	3963816	turquoise2
A4	61	GSVIVP00016849001	11	4135879	4140915	turquoise2						grail3.0151001906	6	9465540	9467622						gene30978	1	2674055	2675993						MDP0000244931	2	3416172	3418308	MDP0000217331	15	11100642	11102784	turquoise2										Glyma17g12670.1	17
A4	62	GSVIVP00000315001	9	6888920	6905545	turquoise2	GSVIVP00016938001	11	5010245	5029102	turquoise2
A4	63	GSVIVP00032633001	4	4781529	4782581	turquoise2	GSVIVP00016883001	11	4435890	4436942	turquoise2
A4	64	GSVIVP00032411001	4	2697726	2702047	turquoise2	GSVIVP00034328001	9	3369577	3379086	turquoise2
A4	65	GSVIVP00032629001	4	4752882	4753473	turquoise2	GSVIVP00000368001	9	6445128	6446013	turquoise2
A4	66	GSVIVP00032600001	4	4511716	4515804	turquoise2	GSVIVP00034551001	9	5682978	5686245	turquoise2
A4	67	GSVIVP00032473001	4	3183284	3186347	turquoise2
A4	68	GSVIVP00032366001	4	2360366	2363442	turquoise2															gene08750	2	23501125	23502613						MDP0000153378	8	15640348	15641841	MDP0000205434	15	4106376	4107529	turquoise2										Glyma04g08210.1	4
A4	69	GSVIVP00032676001	4	5144333	5149853	turquoise2						fgenesh4_pm.C_LG_VI000807	6	17353716	17355836	estExt_Genewise1_v1.C_LG_XVIII1645	18	5718379	5720681	turquoise2
A4	70	GSVIVP00032626001	4	4728020	4738063	turquoise2	GSVIVP00000373001	9	6400498	6406172	turquoise2
A4	71	GSVIVP00032579001	4	4254408	4258340	turquoise2	GSVIVP00034493001	9	5052201	5054815	turquoise2
A4	72	GSVIVP00032550001	4	3863172	3873532	turquoise2						fgenesh4_pm.C_LG_VI000755	6	16585568	16591865															MDP0000189560	8	17053125	17056008	MDP0000262309	15	4838799	4845119	turquoise2										Glyma04g07750.1	4
A4	73	GSVIVP00032478001	4	3226294	3228651	turquoise2	GSVIVP00034392001	9	4008276	4009487	turquoise2
A4	74	GSVIVP00032610001	4	4583596	4589602	turquoise2	GSVIVP00034557001	9	5754049	5759898	turquoise2
A4	75	GSVIVP00032599001	4	4507363	4510602	turquoise2	GSVIVP00034550001	9	5676308	5677288	turquoise2	estExt_fgenesh4_pm.C_LG_VI0765	6	16952171	16955499	estExt_fgenesh4_pg.C_LG_XVIII0369	18	5314234	5317839	turquoise2																			chr1.CM0442.380.nd	1	23468831	23470295	chr5.CM0345.1400.nc	5	9540811	9547108	turquoise2	Glyma06g07440.1	6
A4	76	GSVIVP00032681001	4	5200338	5204203	turquoise2															gene11608	2	25369968	25373002						MDP0000174532	15	6164198	6168445															Glyma06g07040.1	6
A4	77	GSVIVP00032596001	4	4465172	4469203	turquoise2	GSVIVP00034543001	9	5540244	5543753	turquoise2
A4	78	GSVIVP00032637001	4	4800611	4804563	turquoise2	GSVIVP00000354001	9	6578585	6597850	turquoise2
A4	79	GSVIVP00032180001	4	861158	866064	turquoise2	GSVIVP00034135001	9	1577329	1583044	turquoise2
A4	80	GSVIVP00032563001	4	4126897	4139530	turquoise2	GSVIVP00034542001	9	5529649	5537366	turquoise2
A4	81	GSVIVP00032571001	4	4186490	4189271	turquoise2	GSVIVP00034535001	9	5421655	5426096	turquoise2
A4	82	GSVIVP00032224001	4	1179823	1184194	turquoise2															gene15427	6	21762366	21764937						MDP0000265371	8	8383499	8393758	MDP0000647467	15	452377	454536	turquoise2										Glyma14g13020.1	14
A4	83	GSVIVP00032575001	4	4219988	4227487	turquoise2	GSVIVP00034512001	9	5189884	5196847	turquoise2										gene34715	2	25921740	25937151
A4	84	GSVIVP00032701001	4	5454467	5455109	turquoise2	GSVIVP00017229001	11	5770630	5771931	turquoise2	grail3.0030015901	6	11636224	11637058
A4	85	GSVIVP00032724001	4	5735514	5738975	turquoise2	GSVIVP00033295001	9	9130844	9133835	turquoise2	fgenesh4_pm.C_LG_VI000821	6	17623961	17626456	gw1.XVIII.1779.1	18	5995138	5997486	turquoise2
A4	86	GSVIVP00032735001	4	6016960	6029467	turquoise2	GSVIVP00033253001	9	8297727	8299704	turquoise2																			MDP0000405002	15	6406608	6409168															Glyma06g06930.1	6
A4	87	GSVIVP00032712001	4	5647856	5650820	turquoise2	GSVIVP00033288001	9	8956781	8960876	turquoise2
A4	88	GSVIVP00032790001	4	6753898	6762081	turquoise2	GSVIVP00017187001	11	6328994	6338993	turquoise2
A4	89	GSVIVP00032695001	4	5393569	5397868	turquoise2	GSVIVP00017234001	11	5726211	5732099	turquoise2
A4	90	GSVIVP00032729001	4	5877720	5886607	turquoise2						gw1.XVIII.3403.1	18	11276897	11280806	estExt_fgenesh4_pg.C_LG_XVIII0454	18	5945786	5950387	turquoise2																												Glyma14g13750.1	14
A4	91	GSVIVP00032766001	4	6409476	6417429	turquoise2						estExt_fgenesh4_pg.C_LG_VI1820	6	17409471	17413620	estExt_Genewise1_v1.C_LG_XVIII1684	18	5787381	5791054	turquoise2																			chr5.CM0345.1000.nc	5	9118884	9124565						Glyma06g07010.1	6
A4	92	GSVIVP00032768001	4	6427446	6440473	turquoise2
A4	93	GSVIVP00032749001	4	6162019	6164345	turquoise2															gene11582	2	25242573	25245844
A4	NA	GSVIVP00032427001	4	2835387	2838307	turquoise2
A4	NA	GSVIVP00032429001	4	2846140	2852599	turquoise2						fgenesh4_pg.C_LG_VI001658	6	16131855	16138149	gw1.XVIII.1197.1	18	4203368	4214388	turquoise2	gene08834	2	23893681	23896983
A4	NA	GSVIVP00032434001	4	2871209	2875102	turquoise2															gene08830	2	23878644	23880378						MDP0000271304	15	3488290	3492001															Glyma06g08950.1	6
A4	NA	GSVIVP00032438001	4	2886646	2889217	turquoise2						eugene3.00180298	18	4305216	4308121
A4	NA	GSVIVP00032439001	4	2894120	2895466	turquoise2						gw1.VI.132.1	6	16178675	16179640						gene08829	2	23876713	23878047
A4	NA	GSVIVP00032441001	4	2901256	2902857	turquoise2						eugene3.00061718	6	16187338	16189161						gene08828	2	23874795	23875996						MDP0000271305	15	3493601	3494921
A4	NA	GSVIVP00032444001	4	2914495	2916669	turquoise2						grail3.0007013601	18	4333120	4333681
A4	NA	GSVIVP00032448001	4	2933146	2934870	turquoise2															gene08822	2	23851028	23853192
A4	NA	GSVIVP00032449001	4	2937105	2949828	turquoise2						gw1.VI.134.1	6	16214396	16216999						gene08819	2	23838501	23843319						MDP0000123045	8	14640096	14644175	MDP0000276176	15	3548672	3557426	turquoise2										Glyma04g08750.1	4
A4	NA	GSVIVP00032451001	4	2972179	2981780	turquoise2						fgenesh4_pm.C_LG_VI000737	6	16230043	16236017	eugene3.00180314	18	4435035	4439684	turquoise2	gene08812	2	23811048	23817390						MDP0000666176	8	14669354	14674851	MDP0000173007	15	3540512	3546691	turquoise2										Glyma04g08710.1	4
A4	NA	GSVIVP00032452001	4	2983339	2984373	turquoise2						eugene3.00061725	6	16237546	16238211
A4	NA	GSVIVP00032453001	4	2986666	2989504	turquoise2						fgenesh4_pm.C_LG_XVIII000083	18	4452924	4454813						gene08810	2	23805908	23808046						MDP0000296859	8	14711726	14716334	MDP0000911607	15	3559319	3560077	turquoise2
A4	NA	GSVIVP00032456001	4	3037492	3042220	turquoise2						estExt_Genewise1_v1.C_LG_VI2858	6	16283075	16287433																								chr1.LjT04O06.30.nc	1	25711881	25716685						Glyma04g08620.1	4
A4	NA	GSVIVP00032457001	4	3042700	3047858	turquoise2						estExt_Genewise1_v1.C_LG_VI0122	6	16294727	16297810	estExt_fgenesh4_pm.C_LG_XVIII0083	18	4498925	4502093	turquoise2	gene08799	2	23766392	23768216															chr1.LjT04O06.40.nc	1	25717527	25719712						Glyma04g08610.1	4
A4	NA	GSVIVP00032459001	4	3052160	3073261	turquoise2						gw1.VI.65.1	6	16300871	16304292	gw1.XVIII.1272.1	18	4514012	4517410	turquoise2																												Glyma04g08600.1	4
A4	NA	GSVIVP00032460001	4	3077795	3080639	turquoise2						eugene3.00180323	18	4521427	4523917						gene08797	2	23751049	23752606
A4	NA	GSVIVP00032461001	4	3082080	3084463	turquoise2						estExt_fgenesh4_pm.C_LG_VI0728	6	16315728	16319247	eugene3.00180326	18	4534920	4538552	turquoise2	gene08796	2	23747148	23749326																								Glyma04g08580.1	4
A4	NA	GSVIVP00032465001	4	3109989	3115133	turquoise2
A4	NA	GSVIVP00032469001	4	3155116	3163199	turquoise2						grail3.0013029702	6	16363480	16367073	estExt_fgenesh4_kg.C_LG_XVIII0006	18	4596393	4600592	turquoise2										MDP0000057919	8	14936915	14939466															Glyma04g08530.1	4
A4	NA	GSVIVP00032470001	4	3165964	3170638	turquoise2						gw1.XVIII.1325.1	18	4630587	4642470
A4	NA	GSVIVP00032471001	4	3175750	3179168	turquoise2						gw1.XVIII.1336.1	18	4653676	4655188						gene08789	2	23692018	23694484						MDP0000777436	15	3699173	3701099
A4	NA	GSVIVP00032474001	4	3189366	3193360	turquoise2						gw1.VI.2004.1	6	16408086	16408981	grail3.0007017101	18	4669658	4672648	turquoise2
A4	NA	GSVIVP00032476001	4	3197516	3209250	turquoise2						estExt_fgenesh4_pg.C_LG_VI1688	6	16418919	16424294															MDP0000801244	15	3705918	3707515															Glyma04g08480.1	4
A4	NA	GSVIVP00032477001	4	3213532	3225407	turquoise2						gw1.VI.478.1	6	16430108	16432367	eugene3.00180337	18	4679619	4681489	turquoise2	gene08781	2	23655722	23658329						MDP0000544509	15	3707702	3709563
A4	NA	GSVIVP00032481001	4	3271788	3273478	turquoise2																																										Glyma04g08410.1	4
A4	NA	GSVIVP00032487001	4	3296070	3301667	turquoise2						eugene3.00180342	18	4746521	4752060
A4	NA	GSVIVP00032488001	4	3302324	3329602	turquoise2						grail3.0007018201	18	4756428	4758753						gene08776	2	23615942	23629295
A4	NA	GSVIVP00032515001	4	3518950	3537695	turquoise2															gene08774	2	23607054	23608367
A4	NA	GSVIVP00032516001	4	3542270	3546944	turquoise2															gene08773	2	23601807	23605235																								Glyma04g08400.1	4
A4	NA	GSVIVP00032518001	4	3566736	3571412	turquoise2						estExt_Genewise1_v1.C_LG_VI2079	6	16529881	16531711	eugene3.00180347	18	4801489	4801869	turquoise2	gene08771	2	23597376	23598674						MDP0000320419	15	3789315	3790610
A4	NA	GSVIVP00032523001	4	3601038	3604250	turquoise2						grail3.0013034101	6	16739102	16741402	eugene3.00180370	18	5010817	5012443	turquoise2
A4	NA	GSVIVP00032526001	4	3623821	3628992	turquoise2						eugene3.00061782	6	16724760	16730796	gw1.XVIII.1416.1	18	4991603	4996621	turquoise2
A4	NA	GSVIVP00032529001	4	3652835	3660966	turquoise2						gw1.VI.25.1	6	16707144	16709796	gw1.XVIII.1405.1	18	4965657	4968194	turquoise2																												Glyma04g07570.1	4
A4	NA	GSVIVP00032531001	4	3672401	3675973	turquoise2						gw1.VI.26.1	6	16693212	16695193	grail3.0007019501	18	4951160	4953528	turquoise2	gene01047	2	25068489	25070044															chr1.CM0760.200.nd	1	23956316	23958193						Glyma04g07590.1	4
A4	NA	GSVIVP00032533001	4	3682706	3686598	turquoise2						grail3.0013033101	6	16683084	16686189						gene01045	2	25061310	25063023						MDP0000340790	15	4946767	4948969						chr1.CM0760.260.nd	1	23992374	23994702						Glyma04g07610.1	4
A4	NA	GSVIVP00032534001	4	3687448	3732118	turquoise2						grail3.0007019301	18	4941131	4942594						gene01044	2	25048752	25060863						MDP0000782534	15	4935781	4945539						chr1.CM0760.190.nd	1	23950508	23951882						Glyma14g16220.1	14
A4	NA	GSVIVP00032538001	4	3763530	3769191	turquoise2						eugene3.00061774	6	16663610	16670230	grail3.0007019001	18	4895149	4896388	turquoise2
A4	NA	GSVIVP00032545001	4	3821543	3822952	turquoise2						gw1.VI.2075.1	6	16639605	16640858						gene01039	2	25018772	25020136															chr1.CM0760.90.nc	1	23883249	23884676						Glyma17g29850.1	17
A4	NA	GSVIVP00032546001	4	3834000	3837473	turquoise2						grail3.0013032601	6	16631369	16633137						gene01037	2	25013409	25016271						MDP0000314135	8	17123691	17127995						chr1.CM0760.70.nc	1	23853227	23856356						Glyma04g07700.1	4
A4	NA	GSVIVP00032548001	4	3852902	3855749	turquoise2																								MDP0000128887	15	4864772	4866072
A4	NA	GSVIVP00032551001	4	3875795	3956099	turquoise2						estExt_fgenesh4_pg.C_LG_VI1705	6	16559184	16582944	eugene3.00180353	18	4825467	4826490	turquoise2										MDP0000569397	15	4849484	4854516															Glyma04g07760.1	4
A4	NA	GSVIVP00032558001	4	4049506	4051119	turquoise2
A4	NA	GSVIVP00032562001	4	4123486	4124205	turquoise2						fgenesh4_pg.C_LG_VI001761	6	16900256	16900782	fgenesh4_pg.C_LG_XVIII000365	18	5264052	5265038	turquoise2	gene11699	2	25872882	25873467																								Glyma06g07500.1	6
A4	NA	GSVIVP00032567001	4	4159318	4170179	turquoise2						gw1.XVIII.1466.1	18	5222013	5229106															MDP0000308578	15	5235077	5235734
A4	NA	GSVIVP00032568001	4	4170714	4177255	turquoise2						estExt_fgenesh4_pg.C_LG_VI1742	6	16873550	16875964						gene11706	2	25893178	25894587																								Glyma04g07410.1	4
A4	NA	GSVIVP00032569001	4	4178402	4183121	turquoise2						grail3.0013035501	6	16869902	16872551	estExt_Genewise1_v1.C_LG_XVIII1452	18	5217292	5220254	turquoise2	gene11707	2	25895377	25897390						MDP0000190479	15	5203624	5205755
A4	NA	GSVIVP00032570001	4	4183694	4185998	turquoise2						fgenesh4_pg.C_LG_VI001754	6	16866996	16868379	estExt_fgenesh4_pg.C_LG_XVIII0354	18	5207701	5209791	turquoise2	gene11708	2	25897877	25899322															chr5.CM0345.1480.nc	5	9625307	9627745						Glyma14g15290.1	14
A4	NA	GSVIVP00032574001	4	4208038	4218028	turquoise2						gw1.VI.2022.1	6	16841201	16843391	gw1.XVIII.1444.1	18	5171683	5173521	turquoise2	gene11716	2	25967096	25969166						MDP0000222170	15	5208893	5211024															Glyma04g07430.1	4
A4	NA	GSVIVP00032585001	4	4325086	4327641	turquoise2						gw1.VI.1821.1	6	16816016	16817800	gw1.XVIII.1433.1	18	5094293	5096007	turquoise2	gene11728	2	26046580	26048287																								Glyma14g15820.1	14
A4	NA	GSVIVP00032588001	4	4362943	4378434	turquoise2																								MDP0000289508	15	5067180	5078159
A4	NA	GSVIVP00032590001	4	4409686	4412073	turquoise2						fgenesh4_pg.C_LG_VI001745	6	16783834	16786381	fgenesh4_pg.C_LG_XVIII000349	18	5054188	5057158	turquoise2
A4	NA	GSVIVP00032592001	4	4425515	4426854	turquoise2						gw1.VI.2741.1	6	16765647	16768654	eugene3.00180373	18	5039135	5040755	turquoise2
A4	NA	GSVIVP00032593001	4	4430272	4437197	turquoise2															gene01054	2	25104139	25108005
A4	NA	GSVIVP00032594001	4	4445355	4448923	turquoise2						gw1.VI.2886.1	6	16741806	16743952	eugene3.00180371	18	5013682	5014083	turquoise2																												Glyma17g30780.1	17
A4	NA	GSVIVP00032595001	4	4453371	4462967	turquoise2						gw1.VI.2744.1	6	16910428	16915483	estExt_Genewise1_v1.C_LG_XVIII1471	18	5273931	5279021	turquoise2	gene11698	2	25862956	25871997						MDP0000282213	15	5256595	5261105															Glyma04g07400.1	4
A4	NA	GSVIVP00032597001	4	4472923	4479207	turquoise2																								MDP0000198536	15	5280306	5284894
A4	NA	GSVIVP00032598001	4	4488855	4496271	turquoise2						estExt_fgenesh4_kg.C_LG_VI0074	6	16935670	16938921	fgenesh4_pg.C_LG_XVIII000372	18	5302654	5305868	turquoise2	gene11695	2	25847963	25850454																								Glyma14g15170.1	14
A4	NA	GSVIVP00032603001	4	4534925	4538807	turquoise2						eugene3.00061819	6	16978703	16981228
A4	NA	GSVIVP00032604001	4	4539570	4544457	turquoise2						gw1.VI.1119.1	6	16984013	16989760
A4	NA	GSVIVP00032614001	4	4627748	4628700	turquoise2																								MDP0000876872	15	5600244	5600984
A4	NA	GSVIVP00032618001	4	4683512	4687940	turquoise2															gene11669	2	25706575	25708415
A4	NA	GSVIVP00032620001	4	4710756	4714166	turquoise2						estExt_Genewise1_v1.C_LG_VI0997	6	17048443	17051055	fgenesh4_pm.C_LG_XVIII000127	18	5427689	5429589	turquoise2	gene11666	2	25699141	25701117
A4	NA	GSVIVP00032621001	4	4718555	4725204	turquoise2																								MDP0000284896	15	5735955	5737799
A4	NA	GSVIVP00032628001	4	4738884	4743698	turquoise2																																										Glyma06g07310.1	6
A4	NA	GSVIVP00032630001	4	4756371	4768824	turquoise2						fgenesh4_pg.C_LG_VI001793	6	17082767	17089580						gene11660	2	25658856	25663767															chr5.CM0345.1350.nc	5	9491805	9500561						Glyma17g31700.1	17
A4	NA	GSVIVP00032631001	4	4769292	4770746	turquoise2						fgenesh4_pm.C_LG_VI000789	6	17091939	17093402	gw1.XVIII.1556.1	18	5461514	5462466	turquoise2	gene11659	2	25656839	25658605															chr5.CM0345.1330.nc	5	9486293	9489109
A4	NA	GSVIVP00032634001	4	4786576	4789010	turquoise2						eugene3.00061840	6	17110343	17113390
A4	NA	GSVIVP00032635001	4	4791391	4793880	turquoise2						gw1.XVIII.1564.1	18	5486675	5487604						gene11648	2	25609247	25611503						MDP0000205199	15	5788366	5790962
A4	NA	GSVIVP00032639001	4	4810194	4812290	turquoise2															gene11641	2	25567371	25568327																								Glyma04g07170.1	4
A4	NA	GSVIVP00032649001	4	4841971	4845523	turquoise2						eugene3.00061849	6	17148427	17150451	estExt_fgenesh4_pg.C_LG_XVIII0397	18	5514676	5521870	turquoise2	gene11639	2	25563081	25565392						MDP0000130057	15	5829731	5832109						chr5.CM0345.1250.nc	5	9429772	9433223						Glyma06g07260.1	6
A4	NA	GSVIVP00032651001	4	4875135	4879725	turquoise2						eugene3.00061850	6	17154366	17160385	fgenesh4_pg.C_LG_XVIII000403	18	5524915	5529310	turquoise2	gene11638	2	25556153	25561057						MDP0000524927	15	6013608	6018001															Glyma04g07150.1	4
A4	NA	GSVIVP00032655001	4	4897640	4899972	turquoise2																																	chr5.CM0345.1240.nc	5	9422731	9425478
A4	NA	GSVIVP00032657001	4	4918853	4926990	turquoise2						gw1.VI.182.1	6	17214809	17217379	eugene3.00180434	18	5566152	5570644	turquoise2
A4	NA	GSVIVP00032659001	4	4946184	4948556	turquoise2						eugene3.00061861	6	17233256	17235706	gw1.XVIII.1617.1	18	5580313	5582712	turquoise2	gene11629	2	25492342	25494771						MDP0000635687	15	5616270	5618691															Glyma14g14390.1	14
A4	NA	GSVIVP00032660001	4	4967654	4968610	turquoise2						grail3.0007026101	18	5596144	5597045
A4	NA	GSVIVP00032661001	4	4971598	4973852	turquoise2
A4	NA	GSVIVP00032662001	4	4999017	5000150	turquoise2						gw1.VI.184.1	6	17253266	17254135						gene11626	2	25470416	25471973															chr1.LjT04O21.50.nd	1	23116779	23117870						Glyma14g14370.1	14
A4	NA	GSVIVP00032663001	4	5006445	5008403	turquoise2						eugene3.00061864	6	17270321	17272637	estExt_fgenesh4_pm.C_LG_XVIII0135	18	5622674	5625363	turquoise2	gene11625	2	25464553	25466553						MDP0000748324	8	18802098	18804086	MDP0000578891	15	6077366	6079354	turquoise2	chr1.LjT04O21.220.nd	1	23194335	23196655						Glyma04g07050.1	4
A4	NA	GSVIVP00032664001	4	5012204	5016813	turquoise2						eugene3.00061865	6	17278028	17282140	estExt_fgenesh4_pg.C_LG_XVIII0410	18	5631009	5636157	turquoise2
A4	NA	GSVIVP00032667001	4	5043049	5053883	turquoise2						gw1.VI.2059.1	6	17296047	17299981	estExt_fgenesh4_pg.C_LG_XVIII0412	18	5646400	5651021	turquoise2										MDP0000321430	8	19023468	19031376	MDP0000224848	15	6084903	6088259	turquoise2	chr1.LjT04O21.110.nd	1	23144916	23148662	chr5.CM0345.1150.nc	5	9271379	9277673	turquoise2
A4	NA	GSVIVP00032668001	4	5055084	5056804	turquoise2																																	chr5.CM0345.1140.nc	5	9267789	9268503
A4	NA	GSVIVP00032669001	4	5060681	5061743	turquoise2						gw1.VI.2058.1	6	17305848	17306342	gw1.XVIII.1630.1	18	5652282	5652776	turquoise2
A4	NA	GSVIVP00032670001	4	5079524	5082494	turquoise2
A4	NA	GSVIVP00032672001	4	5094491	5100879	turquoise2																																	chr1.LjT04O21.230.nd	1	23199534	23199963
A4	NA	GSVIVP00032673001	4	5101736	5111137	turquoise2						gw1.VI.193.1	6	17337504	17342938	eugene3.00180449	18	5683622	5689609	turquoise2
A4	NA	GSVIVP00032674001	4	5119958	5120700	turquoise2																								MDP0000477771	8	19167225	19171993	MDP0000265942	15	6135345	6135722	turquoise2
A4	NA	GSVIVP00032677001	4	5150738	5152744	turquoise2						eugene3.00061877	6	17357369	17359381	eugene3.00180453	18	5722410	5722953	turquoise2	gene11611	2	25387637	25389640						MDP0000190656	15	6144797	6146941
A4	NA	GSVIVP00032679001	4	5174668	5194588	turquoise2						eugene3.00061879	6	17370139	17371630	eugene3.00180455	18	5733557	5738080	turquoise2	gene11610	2	25377825	25385255						MDP0000308808	8	19208899	19219445	MDP0000209776	15	6152248	6160826	turquoise2	chr1.LjT04O21.240.nd	1	23216260	23219037						Glyma04g06960.1	4
A4	NA	GSVIVP00032680001	4	5196062	5198157	turquoise2						gw1.VI.192.1	6	17375389	17377183	gw1.XVIII.1664.1	18	5740612	5742438	turquoise2	gene11609	2	25373387	25375592																								Glyma14g14040.1	14
A4	NA	GSVIVP00032682001	4	5205265	5206597	turquoise2															gene11607	2	25366427	25367647
A4	NA	GSVIVP00032686001	4	5233388	5239830	turquoise2						gw1.XVIII.1683.1	18	5768130	5772202																																	Glyma06g07030.1	6
A4	NA	GSVIVP00032690001	4	5278182	5287571	turquoise2						estExt_Genewise1_v1.C_LG_VI2708	6	17950228	17952052	estExt_fgenesh4_pg.C_LG_XVIII0479	18	6212894	6215407	turquoise2																												Glyma04g06520.1	4
A4	NA	GSVIVP00032691001	4	5299591	5334001	turquoise2						eugene3.00061942	6	17934271	17940781	estExt_fgenesh4_pm.C_LG_XVIII0164	18	6188861	6195893	turquoise2																			chr1.CM0433.130.nd	1	22303817	22304493						Glyma04g06540.1	4
A4	NA	GSVIVP00032693001	4	5367326	5384712	turquoise2
A4	NA	GSVIVP00032696001	4	5403317	5410568	turquoise2						estExt_fgenesh4_pg.C_LG_VI1876	6	17898774	17901682	estExt_fgenesh4_pm.C_LG_XVIII0163	18	6132110	6135359	turquoise2																												Glyma04g06580.1	4
A4	NA	GSVIVP00032697001	4	5414777	5418182	turquoise2																																	chr1.CM0433.320.nd	1	22426914	22428150
A4	NA	GSVIVP00032699001	4	5437872	5440592	turquoise2						eugene3.00061932	6	17851179	17853911	fgenesh4_pg.C_LG_XVIII000474	18	6109805	6112507	turquoise2
A4	NA	GSVIVP00032093001	4	103919	120114	turquoise2						estExt_fgenesh4_pg.C_LG_VI1620	6	15880344	15884386	estExt_fgenesh4_pg.C_LG_XVIII0237	18	3633004	3637644	turquoise2	gene09004	2	24128695	24134833						MDP0000340257	15	3179632	3180877
A4	NA	GSVIVP00032126001	4	393641	400176	turquoise2						gw1.XVIII.791.1	18	2136480	2142086						gene09016	2	24190668	24193816						MDP0000210489	8	13997160	14000637	MDP0000274030	15	3131645	3135412	turquoise2
A4	NA	GSVIVP00032129001	4	407857	409743	turquoise2																								MDP0000140991	15	3101669	3102466
A4	NA	GSVIVP00032134001	4	468640	472259	turquoise2															gene09022	2	24217033	24219318
A4	NA	GSVIVP00032135001	4	475810	476250	turquoise2
A4	NA	GSVIVP00032136001	4	476962	480803	turquoise2
A4	NA	GSVIVP00032137001	4	482923	499388	turquoise2						eugene3.00180133	18	2082350	2092838						gene09026	2	24224171	24235899						MDP0000300962	8	13894207	13907092						chr1.CM0233.370.nd	1	27220069	27225071
A4	NA	GSVIVP00032138001	4	500151	505284	turquoise2						eugene3.00180130	18	2046475	2048416
A4	NA	GSVIVP00032139001	4	506194	530551	turquoise2						estExt_fgenesh4_pm.C_LG_VI0704	6	15753030	15767727	gw1.XVIII.762.1	18	2031597	2045303	turquoise2	gene09027	2	24236633	24245075						MDP0000134760	8	13872701	13882033	MDP0000166224	15	3083517	3087652	turquoise2
A4	NA	GSVIVP00032141001	4	543112	551419	turquoise2																																										Glyma04g05290.1	4
A4	NA	GSVIVP00032147001	4	574691	582305	turquoise2																																										Glyma14g10510.1	14
A4	NA	GSVIVP00032151001	4	609477	611900	turquoise2						gw1.VI.737.1	6	15666926	15668605						gene02658	2	21549633	21551552																								Glyma17g34970.1	17
A4	NA	GSVIVP00032152001	4	620293	623101	turquoise2						estExt_fgenesh4_pg.C_LG_VI1594	6	15653379	15659947						gene02659	2	21551764	21553710						MDP0000871371	15	1010973	1011379															Glyma17g34940.1	17
A4	NA	GSVIVP00032155001	4	644117	653862	turquoise2						grail3.0013022501	6	15611022	15614519	estExt_Genewise1_v1.C_LG_XVIII0730	18	1848070	1851589	turquoise2	gene02665	2	21573346	21583081																								Glyma06g05350.1	6
A4	NA	GSVIVP00032157001	4	662558	664353	turquoise2						estExt_fgenesh4_pg.C_LG_VI1587	6	15598610	15600053	estExt_Genewise1_v1.C_LG_XVIII0719	18	1791572	1793050	turquoise2	gene02667	2	21611214	21612776
A4	NA	GSVIVP00032158001	4	666027	670751	turquoise2						grail3.0103003501	18	906414	908454						gene33894	2	21614172	21615496																								Glyma06g05380.1	6
A4	NA	GSVIVP00032159001	4	671398	677035	turquoise2						estExt_fgenesh4_pm.C_LG_XVIII0040	18	2310344	2313479						gene02668	2	21612966	21618558
A4	NA	GSVIVP00032161001	4	679975	683200	turquoise2
A4	NA	GSVIVP00032163001	4	693916	696789	turquoise2																																										Glyma04g05320.1	4
A4	NA	GSVIVP00032165001	4	702437	708551	turquoise2						grail3.0013021201	6	15544271	15546111	estExt_fgenesh4_pg.C_LG_XVIII0149	18	2343587	2345822	turquoise2
A4	NA	GSVIVP00032166001	4	712520	717396	turquoise2						eugene3.00061644	6	15538696	15541488	gw1.XVIII.857.1	18	2346841	2347062	turquoise2	gene02671	2	21636195	21637745																								Glyma14g10680.1	14
A4	NA	GSVIVP00032172001	4	749285	752306	turquoise2						estExt_Genewise1_v1.C_LG_VI0194	6	15478757	15480291	fgenesh4_pg.C_LG_XVIII000155	18	2414557	2416237	turquoise2
A4	NA	GSVIVP00032173001	4	754712	766195	turquoise2						gw1.VI.730.1	6	15464345	15464869	gw1.XVIII.880.1	18	2445632	2446156	turquoise2	gene02675	2	21661586	21662161						MDP0000264639	15	903669	904277															Glyma06g05440.1	6
A4	NA	GSVIVP00032174001	4	776097	777729	turquoise2																																										Glyma17g34790.1	17
A4	NA	GSVIVP00032175001	4	783220	789330	turquoise2						gw1.VI.738.1	6	15436537	15443564																								chr5.CM0569.300.nc	5	5920700	5925549						Glyma17g34770.1	17
A4	NA	GSVIVP00032183001	4	874382	879700	turquoise2						fgenesh4_pg.C_LG_VI001537	6	15124288	15129511																																	Glyma14g11090.1	14
A4	NA	GSVIVP00032187001	4	899030	903337	turquoise2																																	chr1.CM0133.200.nc	1	21249672	21252976						Glyma04g05530.1	4
A4	NA	GSVIVP00032189001	4	914362	916880	turquoise2															gene02709	2	21844206	21846123						MDP0000392177	8	8204928	8206961	MDP0000480014	15	639266	641271	turquoise2
A4	NA	GSVIVP00032191001	4	918475	921737	turquoise2						gw1.VI.124.1	6	15172782	15175226	gw1.XVIII.665.1	18	838194	840687	turquoise2	gene02706	2	21822651	21824727						MDP0000215198	8	8202024	8204530						chr1.CM0133.170.nc	1	21232136	21236838						Glyma17g34530.1	17
A4	NA	GSVIVP00032192001	4	923854	926164	turquoise2						fgenesh4_pg.C_LG_VI001544	6	15181094	15182694						gene02705	2	21818368	21820153						MDP0000489886	8	8198430	8199827	MDP0000243895	15	677737	679190	turquoise2										Glyma14g11030.1	14
A4	NA	GSVIVP00032193001	4	934409	934822	turquoise2						gw1.VI.81.1	6	15194315	15194704	gw1.XVIII.658.1	18	818185	818452	turquoise2										MDP0000579840	8	8182399	8182839						chr1.CM0133.100.nc	1	21182050	21182394						Glyma14g11010.1	14
A4	NA	GSVIVP00032194001	4	938264	941406	turquoise2						eugene3.00061603	6	15201284	15203820	gw1.XVIII.650.1	18	794710	799205	turquoise2	gene02703	2	21802799	21805478						MDP0000275026	8	8174494	8177554	MDP0000482107	15	687778	697292	turquoise2	chr1.CM0133.90.nc	1	21176867	21179401						Glyma04g05480.1	4
A4	NA	GSVIVP00032196001	4	947775	950632	turquoise2						estExt_fgenesh4_pg.C_LG_VI1536	6	15230398	15233568
A4	NA	GSVIVP00032197001	4	956533	959013	turquoise2						fgenesh4_pg.C_LG_VI001551	6	15243370	15245500
A4	NA	GSVIVP00032198001	4	964147	969931	turquoise2																																	chr1.CM0133.30.nc	1	21136673	21138129
A4	NA	GSVIVP00032199001	4	969933	972895	turquoise2																																	chr1.CM0133.10.nc	1	21127713	21130183
A4	NA	GSVIVP00032201001	4	980386	982378	turquoise2						estExt_fgenesh4_pg.C_LG_VI1540	6	15265895	15268497						gene02699	2	21785019	21786571						MDP0000161147	8	8146347	8146739
A4	NA	GSVIVP00032203001	4	993491	994834	turquoise2						eugene3.00061614	6	15280813	15282727																								chr5.CM0019.90.nd	5	6369561	6370916
A4	NA	GSVIVP00032206001	4	1011943	1018138	turquoise2						estExt_Genewise1_v1.C_LG_VI2851	6	15310209	15313956															MDP0000345464	8	8077306	8078097
A4	NA	GSVIVP00032208001	4	1038588	1041051	turquoise2						estExt_fgenesh4_pm.C_LG_XVIII0049	18	2611180	2613230						gene02690	2	21751717	21753239						MDP0000586314	8	8023449	8025718															Glyma14g10840.1	14
A4	NA	GSVIVP00032209001	4	1046452	1050460	turquoise2						gw1.VI.92.1	6	15330361	15335142	gw1.XVIII.911.1	18	2631398	2634869	turquoise2																												Glyma13g34630.1	13
A4	NA	GSVIVP00032212001	4	1079239	1092014	turquoise2						estExt_Genewise1_v1.C_LG_VI2808	6	15390935	15399152	fgenesh4_pg.C_LG_XVIII000160	18	2498956	2506665	turquoise2	gene02685	2	21719510	21724536
A4	NA	GSVIVP00032213001	4	1092428	1094414	turquoise2						eugene3.00061626	6	15403551	15406485						gene02684	2	21717700	21718818															chr5.CM0569.240.nc	5	5891775	5894312						Glyma14g10780.1	14
A4	NA	GSVIVP00032214001	4	1097755	1099884	turquoise2						fgenesh4_pg.C_LG_VI001572	6	15413458	15417915	fgenesh4_pm.C_LG_XVIII000048	18	2482462	2483580	turquoise2	gene02683	2	21714012	21715539															chr5.CM0569.250.nc	5	5896453	5898129						Glyma14g10770.1	14
A4	NA	GSVIVP00032217001	4	1105979	1112326	turquoise2						gw1.VI.366.1	6	15077464	15081915						gene15433	6	21793318	21797324						MDP0000242150	8	8345801	8349349
A4	NA	GSVIVP00032218001	4	1116587	1120475	turquoise2
A4	NA	GSVIVP00032219001	4	1121284	1129582	turquoise2						grail3.0103003701	18	985130	986981															MDP0000190966	8	8342121	8343802	MDP0000772001	15	537561	540424	turquoise2										Glyma17g33430.1	17
A4	NA	GSVIVP00032225001	4	1185191	1194101	turquoise2						gw1.VI.1753.1	6	15004921	15010173						gene15426	6	21756439	21761783															chr1.CM0133.360.nc	1	21371310	21379084						Glyma04g05620.1	4
A4	NA	GSVIVP00032227001	4	1198220	1201813	turquoise2						gw1.VI.341.1	6	14989775	14991286	estExt_fgenesh4_pg.C_LG_XVIII0095	18	1768167	1772682	turquoise2	gene15423	6	21744666	21747250						MDP0000828170	15	515818	517952						chr1.CM0133.380.nc	1	21389758	21393033						Glyma04g05690.1	4
A4	NA	GSVIVP00032231001	4	1214570	1220549	turquoise2						gw1.VI.355.1	6	14965535	14970086						gene15419	6	21729145	21732099															chr1.CM0133.400.nc	1	21397830	21402430						Glyma04g05710.1	4
A4	NA	GSVIVP00032249001	4	1290598	1291626	turquoise2						fgenesh4_pm.C_LG_VI000661	6	14939945	14941015	eugene3.00180201	18	2948118	2949390	turquoise2																												Glyma06g05750.1	6
A4	NA	GSVIVP00032251001	4	1300035	1305272	turquoise2
A4	NA	GSVIVP00032252001	4	1308549	1314822	turquoise2						estExt_fgenesh4_pg.C_LG_VI1497	6	14908763	14913872						gene15409	6	21685681	21689148						MDP0000141635	8	9352589	9356262	MDP0000147527	15	410135	418308	turquoise2	chr1.CM0133.510.nc	1	21486091	21491040
A4	NA	GSVIVP00032254001	4	1337440	1339252	turquoise2																																										Glyma14g11330.1	14
A4	NA	GSVIVP00032255001	4	1351823	1355502	turquoise2						gw1.VI.358.1	6	14851850	14857823
A4	NA	GSVIVP00032256001	4	1355962	1356333	turquoise2																																	chr1.CM0133.590.nc	1	21591458	21591826
A4	NA	GSVIVP00032257001	4	1356507	1360876	turquoise2																								MDP0000125216	8	9390652	9395464	MDP0000256936	15	441668	444529	turquoise2
A4	NA	GSVIVP00032261001	4	1377801	1382955	turquoise2						estExt_Genewise1_v1.C_LG_VI0901	6	14824606	14828279						gene15398	6	21624565	21627455																								Glyma14g11290.1	14
A4	NA	GSVIVP00032264001	4	1420106	1421806	turquoise2																								MDP0000210851	8	9430777	9431972
A4	NA	GSVIVP00032271001	4	1480524	1483249	turquoise2																								MDP0000510228	15	275621	277835
A4	NA	GSVIVP00032273001	4	1499269	1503020	turquoise2						gw1.VI.2253.1	6	14708566	14712795						gene15382	6	21545695	21548983						MDP0000238100	15	257331	261328															Glyma14g11280.1	14
A4	NA	GSVIVP00032274001	4	1517583	1525433	turquoise2						fgenesh4_pg.C_LG_VI001491	6	14690250	14697851	gw1.XVIII.1028.1	18	3363226	3370635	turquoise2	gene15497	6	21525093	21531040						MDP0000176927	8	9509871	9515635	MDP0000122624	15	243950	249745	turquoise2										Glyma06g05840.1	6
A4	NA	GSVIVP00032275001	4	1525929	1529451	turquoise2															gene15496	6	21522718	21524520															chr1.CM0133.630.nc	1	21601021	21604334						Glyma06g05850.1	6
A4	NA	GSVIVP00032276001	4	1529960	1534037	turquoise2						eugene3.00061544	6	14677071	14679656						gene15495	6	21521104	21522431															chr1.CM0133.640.nc	1	21605667	21607976						Glyma04g05870.1	4
A4	NA	GSVIVP00032280001	4	1558663	1571425	turquoise2						gw1.VI.454.1	6	14657550	14659382	estExt_Genewise1_v1.C_LG_XVIII1050	18	3448841	3454453	turquoise2	gene15492	6	21511578	21517653															chr1.CM0133.680.nc	1	21625148	21634205						Glyma04g05900.1	4
A4	NA	GSVIVP00032282001	4	1579681	1587636	turquoise2						eugene3.00061539	6	14626796	14628438	gw1.XVIII.1052.1	18	3440139	3441447	turquoise2										MDP0000144320	15	187708	194209						chr5.CM0034.80.nc	5	6730543	6738127
A4	NA	GSVIVP00032285001	4	1598993	1630470	turquoise2						eugene3.00061537	6	14605892	14615863						gene15490	6	21487032	21498230						MDP0000795254	8	9577778	9579395						chr5.CM0034.90.nc	5	6743718	6763604						Glyma06g05910.1	6
A4	NA	GSVIVP00032289001	4	1646420	1652966	turquoise2						gw1.VI.504.1	6	14570672	14573677	gw1.XVIII.1034.1	18	3397630	3400523	turquoise2																			chr5.CM0034.130.nc	5	6787834	6789763						Glyma14g11150.1	14
A4	NA	GSVIVP00032290001	4	1657227	1665575	turquoise2						fgenesh4_pg.C_LG_VI001473	6	14559747	14564220	estExt_Genewise1_v1.C_LG_XVIII1021	18	3385956	3390598	turquoise2																			chr5.CM0034.150.nc	5	6801427	6809455						Glyma04g05960.1	4
A4	NA	GSVIVP00032291001	4	1668517	1670873	turquoise2																								MDP0000129498	15	172190	174102
A4	NA	GSVIVP00032294001	4	1695817	1700263	turquoise2																								MDP0000889818	15	98318	101153						chr5.CM0040.170.nd	5	7572046	7576921						Glyma14g12700.1	14
A4	NA	GSVIVP00032295001	4	1701044	1701689	turquoise2
A4	NA	GSVIVP00032296001	4	1706508	1706924	turquoise2
A4	NA	GSVIVP00032297001	4	1714161	1720195	turquoise2						estExt_fgenesh4_pg.C_LG_VI1454	6	14498846	14503924	eugene3.00180242	18	3466317	3471362	turquoise2	gene15483	6	21446912	21450039															chr5.CM0040.130.nd	5	7559326	7563896						Glyma14g12570.1	14
A4	NA	GSVIVP00032298001	4	1721897	1724905	turquoise2																																										Glyma04g06020.1	4
A4	NA	GSVIVP00032302001	4	1756694	1784641	turquoise2						gw1.XVIII.1087.1	18	3481943	3495036						gene15481	6	21429088	21437907															chr1.CM0133.900.nd	1	21732768	21733740
A4	NA	GSVIVP00032303001	4	1784979	1789173	turquoise2						estExt_Genewise1_v1.C_LG_VI2430	6	14488701	14492161						gene08693	2	23221689	23225179						MDP0000308157	15	129822	132683						chr1.CM0133.930.nd	1	21745898	21750991						Glyma04g06070.1	4
A4	NA	GSVIVP00032305001	4	1806089	1815159	turquoise2						gw1.VI.320.1	6	14441697	14446355						gene08692	2	23214897	23219192															chr1.CM0133.970.nc	1	21772992	21778775
A4	NA	GSVIVP00032306001	4	1817087	1820662	turquoise2						fgenesh4_pg.C_LG_VI001455	6	14416715	14417950						gene18262	6	20588516	20589796						MDP0000370644	6	17100994	17102289						chr1.CM0133.1020.nc	1	21805312	21806643
A4	NA	GSVIVP00032307001	4	1821544	1827644	turquoise2																								MDP0000118949	15	80583	84744															Glyma06g06090.1	6
A4	NA	GSVIVP00032309001	4	1852996	1855477	turquoise2						eugene3.00061514	6	14403264	14406213															MDP0000235280	15	86292	89111						chr1.CM0133.1050.nc	1	21818503	21822673						Glyma04g06110.1	4
A4	NA	GSVIVP00032312001	4	1877841	1886189	turquoise2						estExt_Genewise1_v1.C_LG_VI2617	6	14380742	14384560						gene08683	2	23156856	23159661															chr5.CM0040.260.nc	5	7656901	7660839						Glyma17g33600.1	17
A4	NA	GSVIVP00032313001	4	1887606	1890214	turquoise2						estExt_fgenesh4_pm.C_LG_VI0622	6	14377708	14379520																								chr5.CM0040.300.nc	5	7686887	7689459						Glyma14g12380.1	14
A4	NA	GSVIVP00032318001	4	1908718	1909418	turquoise2						fgenesh4_pm.C_LG_XVIII000205	18	6999245	7000375						gene08727	2	23391992	23392803						MDP0000250525	8	16023252	16024340															Glyma04g08040.1	4
A4	NA	GSVIVP00032320001	4	1919940	1921943	turquoise2						fgenesh4_pg.C_LG_XVIII000582	18	6977140	6979149						gene08721	2	23371073	23373112						MDP0000917699	8	15933686	15935719	MDP0000247480	15	4327316	4329349	turquoise2										Glyma14g17690.1	14
A4	NA	GSVIVP00032322001	4	1939077	1947645	turquoise2																								MDP0000284531	8	16020304	16024255															Glyma14g17650.1	14
A4	NA	GSVIVP00032323001	4	1951825	1953376	turquoise2						eugene3.00061918	6	17665961	17666224	estExt_fgenesh4_pg.C_LG_XVIII0586	18	7042503	7044337	turquoise2	gene08729	2	23395172	23396308						MDP0000514812	15	4339056	4340186
A4	NA	GSVIVP00032325001	4	1968456	1973742	turquoise2																																										Glyma17g29270.1	17
A4	NA	GSVIVP00032326001	4	1978615	1980279	turquoise2																								MDP0000219285	8	16048477	16049718
A4	NA	GSVIVP00032327001	4	1986623	2006147	turquoise2						gw1.XVIII.2244.1	18	7099316	7103350															MDP0000163777	15	4356102	4360857															Glyma04g07960.1	4
A4	NA	GSVIVP00032337001	4	2091650	2095234	turquoise2						estExt_fgenesh4_pm.C_LG_XVIII0207	18	7068695	7071364						gene08699	2	23249010	23251203						MDP0000431239	15	4423649	4425867						chr5.CM0072.110.nc	5	10321055	10323353						Glyma17g29510.1	17
A4	NA	GSVIVP00032338001	4	2096473	2100508	turquoise2																																										Glyma06g07950.1	6
A4	NA	GSVIVP00032339001	4	2102785	2110497	turquoise2						eugene3.00180612	18	7056484	7057638						gene08696	2	23232851	23237756															chr5.CM0072.130.nc	5	10327536	10335494						Glyma14g17300.1	14
A4	NA	GSVIVP00032340001	4	2120536	2123366	turquoise2																								MDP0000184480	15	4449241	4452912
A4	NA	GSVIVP00032342001	4	2131861	2137938	turquoise2																																	chr5.CM0072.270.nd	5	10420649	10421056
A4	NA	GSVIVP00032344001	4	2145952	2146278	turquoise2															gene15480	6	21426156	21426467						MDP0000328563	8	16442508	16442922	MDP0000284776	15	4463480	4463800	turquoise2	chr5.CM0072.380.nd	5	10457763	10458104						Glyma04g07900.1	4
A4	NA	GSVIVP00032346001	4	2152382	2162538	turquoise2
A4	NA	GSVIVP00032347001	4	2166986	2169922	turquoise2															gene15474	6	21393360	21395027						MDP0000207225	15	4530476	4532200						chr5.CM0072.360.nd	5	10448168	10448403						Glyma17g29660.1	17
A4	NA	GSVIVP00032349001	4	2185482	2188822	turquoise2															gene15472	6	21390046	21391598															chr5.CM0072.240.nd	5	10406419	10411190						Glyma14g17090.1	14
A4	NA	GSVIVP00032351001	4	2197222	2207052	turquoise2																								MDP0000348394	15	4535608	4537115															Glyma04g07870.1	4
A4	NA	GSVIVP00032354001	4	2240645	2241990	turquoise2															gene08766	2	23583005	23588554						MDP0000299955	8	15250231	15250989	MDP0000919562	15	3777175	3777498	turquoise2	chr1.LjT35C22.40.nc	1	24662252	24663016						Glyma04g08330.1	4
A4	NA	GSVIVP00032355001	4	2249307	2251633	turquoise2															gene08765	2	23579877	23581782						MDP0000690168	8	15267708	15270337	MDP0000232008	15	3768192	3770358	turquoise2	chr1.LjT35C22.60.nc	1	24682619	24684624						Glyma04g08320.1	4
A4	NA	GSVIVP00032356001	4	2255866	2261652	turquoise2																								MDP0000933839	15	3827065	3828480															Glyma04g08310.1	4
A4	NA	GSVIVP00032357001	4	2270282	2279746	turquoise2															gene08763	2	23565233	23572653						MDP0000757768	15	4036374	4037817
A4	NA	GSVIVP00032359001	4	2292248	2293269	turquoise2															gene08755	2	23526222	23527890						MDP0000210917	8	15608759	15612291	MDP0000179318	15	4068617	4071131	turquoise2	chr1.LjT35C22.130.nc	1	24722619	24724607						Glyma06g08360.1	6
A4	NA	GSVIVP00032364001	4	2329356	2331703	turquoise2																								MDP0000153381	8	15655009	15655812
A4	NA	GSVIVP00032368001	4	2368150	2371345	turquoise2															gene08748	2	23495866	23497473						MDP0000551192	15	4138129	4139750						chr1.LjT36G06.150.nc	1	24425754	24427629						Glyma04g08190.1	4
A4	NA	GSVIVP00032371001	4	2386595	2388143	turquoise2															gene08744	2	23477124	23478296
A4	NA	GSVIVP00032372001	4	2389572	2392311	turquoise2
A4	NA	GSVIVP00032373001	4	2393633	2396859	turquoise2																								MDP0000236150	8	15780627	15786618						chr1.LjT36G06.50.nc	1	24364150	24365670						Glyma04g08150.1	4
A4	NA	GSVIVP00032374001	4	2398573	2402397	turquoise2															gene08740	2	23460849	23464183
A4	NA	GSVIVP00032377001	4	2406073	2426187	turquoise2																								MDP0000272143	15	4181594	4182339
A4	NA	GSVIVP00032380001	4	2436514	2447810	turquoise2																								MDP0000848275	8	15812430	15813530
A4	NA	GSVIVP00032381001	4	2447921	2458686	turquoise2																								MDP0000169601	8	15813874	15823062	MDP0000201427	15	4199302	4214456	turquoise2										Glyma14g18340.1	14
A4	NA	GSVIVP00032386001	4	2491812	2496947	turquoise2																								MDP0000122676	8	17019146	17022171						chr5.CM0040.770.nc	5	8065127	8069438						Glyma14g11710.1	14
A4	NA	GSVIVP00032389001	4	2527844	2528899	turquoise2															gene15452	6	21289710	21290735						MDP0000346933	8	17053706	17054216															Glyma04g07790.1	4
A4	NA	GSVIVP00032390001	4	2531475	2540358	turquoise2															gene15458	6	21312395	21320321						MDP0000148908	15	4817148	4822116						chr5.LjT32I14.260.nd	5	9882999	9890355
A4	NA	GSVIVP00032391001	4	2546231	2558020	turquoise2															gene15459	6	21321384	21324184															chr5.LjT32I14.210.nd	5	9848722	9852945						Glyma14g16820.1	14
A4	NA	GSVIVP00032392001	4	2559610	2560404	turquoise2																																										Glyma17g29750.1	17
A4	NA	GSVIVP00032394001	4	2564674	2567869	turquoise2																								MDP0000162856	6	12807105	12808673															Glyma04g07830.1	4
A4	NA	GSVIVP00032396001	4	2579236	2592308	turquoise2															gene15464	6	21339088	21345448						MDP0000742567	15	4788733	4789119
A4	NA	GSVIVP00032397001	4	2593691	2600317	turquoise2																								MDP0000123462	15	4583097	4583994
A4	NA	GSVIVP00032399001	4	2608789	2612884	turquoise2																								MDP0000560122	15	4571733	4573385															Glyma17g29580.1	17
A4	NA	GSVIVP00032402001	4	2616015	2632888	turquoise2																								MDP0000164366	8	16644436	16650127	MDP0000858176	15	4571939	4572298	turquoise2	chr5.CM0072.430.nd	5	10478455	10478883						Glyma14g17070.1	14
A4	NA	GSVIVP00032403001	4	2636827	2643615	turquoise2																								MDP0000167753	15	4194870	4197556															Glyma04g08160.1	4
A4	NA	GSVIVP00032404001	4	2645408	2646631	turquoise2															gene08679	2	23148611	23149864															chr1.CM0133.1130.nc	1	21860410	21861639	chr5.CM0040.310.nc	5	7692826	7694121	turquoise2	Glyma06g06160.1	6
A4	NA	GSVIVP00032406001	4	2653882	2654373	turquoise2						eugene3.00061695	6	15927588	15928249
A4	NA	GSVIVP00032407001	4	2654510	2660046	turquoise2						gw1.VI.1970.1	6	15931378	15934683	gw1.XVIII.1123.1	18	3761038	3764103	turquoise2	gene08996	2	24084107	24089116
A4	NA	GSVIVP00032409001	4	2678921	2682440	turquoise2						gw1.XVIII.1137.1	18	3790764	3794181						gene08998	2	24098452	24101509						MDP0000138715	8	14293111	14297712															Glyma04g09010.1	4
A4	NA	GSVIVP00032413001	4	2715126	2724451	turquoise2						estExt_fgenesh4_pm.C_LG_VI0714	6	15997850	16001647						gene09001	2	24113216	24115666
A4	NA	GSVIVP00032416001	4	2740531	2744077	turquoise2						eugene3.00061703	6	16020222	16023776																																	Glyma06g09050.1	6
A4	NA	GSVIVP00032417001	4	2745887	2746588	turquoise2						eugene3.00061704	6	16024847	16025572																																	Glyma04g08950.1	4
A4	NA	GSVIVP00032419001	4	2749879	2752811	turquoise2						estExt_fgenesh4_pg.C_LG_XVIII0251	18	3940386	3943799						gene08986	2	24045759	24049200
A4	NA	GSVIVP00032420001	4	2754286	2762676	turquoise2						estExt_fgenesh4_pg.C_LG_XVIII0252	18	3953418	3960134						gene08984	2	24037383	24042513						MDP0000217893	15	3337614	3342928
A4	NA	GSVIVP00032422001	4	2778911	2782655	turquoise2						eugene3.00061707	6	16049638	16053052						gene08840	2	23939163	23941025																								Glyma04g08920.1	4
A4	NA	GSVIVP00032423001	4	2783048	2785780	turquoise2						eugene3.00061708	6	16054077	16058061	gw1.XVIII.1171.1	18	3987351	3990616	turquoise2	gene08839	2	23934628	23937480						MDP0000227870	8	14415574	14419744															Glyma04g08910.1	4
A4	NA	GSVIVP00032424001	4	2792234	2816348	turquoise2						gw1.XVIII.2541.1	18	8682023	8682370	gw1.XVIII.1182.1	18	4138029	4138550	turquoise2	gene08838	2	23916498	23917262
A4	NA	GSVIVP00032425001	4	2821666	2828129	turquoise2																								MDP0000763443	8	14577881	14578233
A4	NA	GSVIVP00032705001	4	5591152	5593756	turquoise2						gw1.VI.203.1	6	17823906	17824380	gw1.XVIII.1816.1	18	6080508	6080990	turquoise2
A4	NA	GSVIVP00032706001	4	5594578	5601412	turquoise2																								MDP0000865703	6	13108908	13109229						chr5.LjT32I14.90.nd	5	9817327	9818725
A4	NA	GSVIVP00032717001	4	5691911	5692945	turquoise2						eugene3.00061922	6	17733221	17734304	gw1.XVIII.1798.1	18	6019287	6019901	turquoise2										MDP0000297646	1	26326854	26327487
A4	NA	GSVIVP00032723001	4	5728356	5734744	turquoise2						grail3.0013044701	6	17626973	17630954	estExt_fgenesh4_pm.C_LG_XVIII0158	18	5998029	6002042	turquoise2																												Glyma14g13480.1	14
A4	NA	GSVIVP00032727001	4	5815459	5847660	turquoise2						grail3.0013044301	6	17576426	17578185	grail3.0007031301	18	5975584	5976768	turquoise2										MDP0000840325	15	6345711	6348374						chr5.CM0345.750.nc	5	8881065	8895502						Glyma17g33020.1	17
A4	NA	GSVIVP00032730001	4	5902343	5929649	turquoise2						gw1.XVIII.1770.1	18	5934693	5941059															MDP0000167289	15	6379572	6385849
A4	NA	GSVIVP00032731001	4	5931441	5936143	turquoise2																								MDP0000271791	15	6386938	6389239
A4	NA	GSVIVP00032732001	4	5937645	5948277	turquoise2						gw1.XVIII.1760.1	18	5915206	5915785																								chr5.CM0345.800.nc	5	8936523	8938348						Glyma14g13790.1	14
A4	NA	GSVIVP00032739001	4	6073170	6078585	turquoise2																																										Glyma14g13930.1	14
A4	NA	GSVIVP00032741001	4	6085114	6087702	turquoise2																																	chr5.CM0345.130.nc	5	8467498	8471852
A4	NA	GSVIVP00032743001	4	6113808	6125978	turquoise2																								MDP0000805690	15	6300486	6303309						chr5.CM0345.870.nc	5	8991831	8996152						Glyma04g06880.1	4
A4	NA	GSVIVP00032751001	4	6180148	6191209	turquoise2						grail3.0013043201	6	17483077	17485752	estExt_fgenesh4_pg.C_LG_XVIII0441	18	5856226	5859111	turquoise2	gene11584	2	25247244	25251780															chr5.CM0345.890.nc	5	9052892	9057550						Glyma14g13970.1	14
A4	NA	GSVIVP00032753001	4	6194223	6201466	turquoise2
A4	NA	GSVIVP00032761001	4	6363214	6366019	turquoise2															gene11598	2	25313530	25318761
A4	NA	GSVIVP00032763001	4	6374704	6382819	turquoise2						fgenesh4_pm.C_LG_XVIII000153	18	5812433	5816022						gene11599	2	25321509	25324669						MDP0000861205	15	6272472	6275828															Glyma04g06910.1	4
A4	NA	GSVIVP00032764001	4	6383548	6394104	turquoise2						gw1.VI.1987.1	6	17419554	17423607	fgenesh4_pm.C_LG_XVIII000152	18	5798904	5803410	turquoise2	gene11602	2	25331403	25335136						MDP0000295772	15	6276265	6280258						chr5.CM0345.920.nc	5	9071296	9071367						Glyma14g14000.1	14
A4	NA	GSVIVP00032765001	4	6402131	6407516	turquoise2						estExt_Genewise1_v1.C_LG_VI2521	6	17415327	17418335	grail3.0007029201	18	5793400	5796428	turquoise2										MDP0000554812	15	6281713	6285456															Glyma04g06920.1	4
A4	NA	GSVIVP00032774001	4	6518934	6521287	turquoise2						fgenesh4_pg.C_LG_XVIII000491	18	6283127	6285450																								chr5.CM0040.650.nd	5	7972494	7975292
A4	NA	GSVIVP00032775001	4	6523221	6535209	turquoise2						estExt_Genewise1_v1.C_LG_XVIII1865	18	6290570	6297557																								chr1.CM0433.60.nd	1	22263079	22264576						Glyma04g06440.1	4
A4	NA	GSVIVP00032778001	4	6562619	6582858	turquoise2						gw1.VI.247.1	6	18021360	18024385	gw1.XVIII.1885.1	18	6306167	6309488	turquoise2
A4	NA	GSVIVP00032779001	4	6584390	6591687	turquoise2						grail3.0007034901	18	6311823	6312380						gene15008	2	32611806	32614261															chr1.CM0433.20.nd	1	22246721	22247498
A4	NA	GSVIVP00032780001	4	6593265	6599417	turquoise2						fgenesh4_pg.C_LG_VI001903	6	18026982	18031842	estExt_fgenesh4_pg.C_LG_XVIII0493	18	6316316	6322056	turquoise2	gene15007	2	32608227	32610938						MDP0000191854	1	26605841	26609587						chr5.CM0040.610.nd	5	7952273	7954277						Glyma14g11850.1	14
A4	NA	GSVIVP00032782001	4	6638598	6638900	turquoise2						fgenesh4_pg.C_LG_XVIII000501	18	6348466	6348792															MDP0000943336	1	26650432	26650734															Glyma14g11770.1	14
A4	NA	GSVIVP00032783001	4	6641213	6642028	turquoise2						grail3.0013047901	6	18049483	18050162	grail3.0007035102	18	6351015	6353180	turquoise2										MDP0000191805	1	26653416	26654070
A4	NA	GSVIVP00032785001	4	6650105	6652208	turquoise2						eugene3.00061955	6	18050411	18052899	grail3.0007035201	18	6354499	6356050	turquoise2																												Glyma06g06440.1	6
A4	NA	GSVIVP00032786001	4	6662921	6666262	turquoise2						fgenesh4_pg.C_LG_VI001908	6	18053488	18056835						gene15003	2	32587664	32590966																								Glyma06g06430.1	6
A4	NA	GSVIVP00032789001	4	6736960	6753373	turquoise2															gene15001	2	32577724	32579250
A4	NA	GSVIVP00033985001	9	172037	177109	turquoise2
A4	NA	GSVIVP00033988001	9	183800	190349	turquoise2
A4	NA	GSVIVP00033992001	9	217952	225401	turquoise2						eugene3.00030464	3	6847619	6854545						gene05467	1	18298206	18303060															chr1.CM0105.1190.nc	1	87160554	87165645
A4	NA	GSVIVP00033996001	9	242275	244630	turquoise2						fgenesh4_pm.C_LG_III000147	3	6805361	6808162						gene05463	1	18273070	18275893						MDP0000168682	9	17180863	17184043															Glyma07g05140.1	7
A4	NA	GSVIVP00033997001	9	245141	252547	turquoise2						gw1.III.1304.1	3	6792102	6795566						gene05462	1	18267596	18271860						MDP0000168683	9	17186204	17190705															Glyma07g05130.1	7
A4	NA	GSVIVP00033998001	9	257590	264756	turquoise2						eugene3.00030457	3	6786346	6790470
A4	NA	GSVIVP00034003001	9	278440	285348	turquoise2						grail3.0096003301	3	6772066	6773651
A4	NA	GSVIVP00034004001	9	292768	293537	turquoise2						fgenesh4_pg.C_LG_III000515	3	6752640	6753429																																	Glyma07g05090.1	7
A4	NA	GSVIVP00034005001	9	295187	298248	turquoise2						gw1.III.1300.1	3	6741160	6743244						gene05457	1	18219697	18222103						MDP0000316345	9	17233935	17236364						chr1.CM0105.1090.nc	1	87113444	87115241						Glyma07g05070.1	7
A4	NA	GSVIVP00034009001	9	339556	341919	turquoise2						eugene3.00030450	3	6693400	6696039						gene05450	1	18191296	18193608
A4	NA	GSVIVP00034011001	9	360309	362447	turquoise2															gene05444	1	18153752	18165096						MDP0000309125	9	17339099	17342967
A4	NA	GSVIVP00034017001	9	384092	396231	turquoise2															gene05426	1	18051937	18052377
A4	NA	GSVIVP00034019001	9	410180	422161	turquoise2																								MDP0000186777	9	17517141	17523444															Glyma07g04900.1	7
A4	NA	GSVIVP00034021001	9	424169	426247	turquoise2																																	chr3.LjT15F18.130.nd	3	61607315	61608932
A4	NA	GSVIVP00034023001	9	426568	436360	turquoise2																																	chr3.LjT15F18.20.nd	3	61572412	61579426						Glyma07g04870.1	7
A4	NA	GSVIVP00034024001	9	436687	437745	turquoise2						estExt_Genewise1_v1.C_LG_III1704	3	6588574	6589363						gene05417	1	17990427	17990964															chr3.LjT15F18.40.nd	3	61580815	61581363						Glyma07g04860.1	7
A4	NA	GSVIVP00034026001	9	449435	454466	turquoise2																																										Glyma07g04830.1	7
A4	NA	GSVIVP00034027001	9	456721	459828	turquoise2															gene05408	1	17943727	17946661
A4	NA	GSVIVP00034028001	9	468403	469660	turquoise2
A4	NA	GSVIVP00034029001	9	470252	470942	turquoise2																																										Glyma07g04800.1	7
A4	NA	GSVIVP00034032001	9	485490	498625	turquoise2						grail3.0096001601	3	6511758	6511914
A4	NA	GSVIVP00034033001	9	500171	506226	turquoise2																																										Glyma16g01350.1	16
A4	NA	GSVIVP00034034001	9	507812	510486	turquoise2						grail3.0096001501	3	6494007	6496109						gene05397	1	17886113	17888231						MDP0000853195	9	17734895	17736818						chr1.CM0105.1070.nc	1	87101691	87104136
A4	NA	GSVIVP00034035001	9	511766	514985	turquoise2						gw1.III.1059.1	3	6489843	6491254
A4	NA	GSVIVP00034036001	9	522999	527055	turquoise2						estExt_fgenesh4_pm.C_LG_III0135	3	6475510	6479193															MDP0000337232	17	12906028	12908360															Glyma07g04740.1	7
A4	NA	GSVIVP00034046001	9	612622	616695	turquoise2																								MDP0000147537	9	17818194	17819667															Glyma07g04650.1	7
A4	NA	GSVIVP00034050001	9	649282	651949	turquoise2																																										Glyma07g04610.1	7
A4	NA	GSVIVP00034051001	9	658440	660275	turquoise2						fgenesh4_pm.C_LG_III000051	3	3422831	3424720						gene05285	1	17777514	17779385						MDP0000565693	9	17852327	17854210															Glyma07g04600.1	7
A4	NA	GSVIVP00034052001	9	665950	672207	turquoise2						gw1.III.1405.1	3	3429404	3432380						gene05283	1	17769157	17771729																								Glyma07g04590.1	7
A4	NA	GSVIVP00034054001	9	680629	683523	turquoise2						eugene3.00030220	3	3441389	3442958
A4	NA	GSVIVP00034055001	9	689752	692155	turquoise2						estExt_Genewise1_v1.C_LG_III1530	3	3450737	3455636																																	Glyma07g04560.1	7
A4	NA	GSVIVP00034056001	9	694652	703953	turquoise2						gw1.III.1412.1	3	3456229	3462464
A4	NA	GSVIVP00034058001	9	713576	719944	turquoise2															gene05279	1	17729666	17732946						MDP0000641719	13	30826889	30828023
A4	NA	GSVIVP00034059001	9	721876	728443	turquoise2						estExt_fgenesh4_pg.C_LG_III0255	3	3478879	3484282						gene05278	1	17723539	17728539																								Glyma07g04540.1	7
A4	NA	GSVIVP00034062001	9	757587	760545	turquoise2																																										Glyma07g04520.1	7
A4	NA	GSVIVP00034064001	9	765697	768243	turquoise2															gene05276	1	17696511	17698832																								Glyma07g04500.1	7
A4	NA	GSVIVP00034068001	9	807059	811443	turquoise2						fgenesh4_pg.C_LG_III000259	3	3528392	3534245						gene05306	1	17655377	17662128						MDP0000755511	13	30662949	30667176															Glyma07g04480.1	7
A4	NA	GSVIVP00034072001	9	840839	842786	turquoise2																								MDP0000499284	13	30632325	30634203
A4	NA	GSVIVP00034073001	9	850407	862257	turquoise2						fgenesh4_pm.C_LG_III000064	3	3669468	3678497
A4	NA	GSVIVP00034076001	9	885029	889323	turquoise2															gene05296	1	17569516	17572527						MDP0000929403	13	30542795	30546520															Glyma07g04450.1	7
A4	NA	GSVIVP00034077001	9	890040	892766	turquoise2															gene05295	1	17568057	17568835
A4	NA	GSVIVP00034079001	9	901210	904967	turquoise2						fgenesh4_pg.C_LG_I001045	1	8847249	8849655	eugene3.00030247	3	3710051	3713633	turquoise2
A4	NA	GSVIVP00034080001	9	905248	906885	turquoise2						gw1.I.9336.1	1	8850581	8851771	gw1.III.2224.1	3	3714743	3715927	turquoise2										MDP0000308434	13	30511943	30513601
A4	NA	GSVIVP00034092001	9	1131699	1133352	turquoise2																																										Glyma07g04290.1	7
A4	NA	GSVIVP00034094001	9	1146981	1149677	turquoise2
A4	NA	GSVIVP00034103001	9	1233492	1236777	turquoise2						gw1.III.2689.1	3	3868741	3871263						gene07407	1	17329851	17332548						MDP0000303340	13	30291744	30294449															Glyma07g04030.1	7
A4	NA	GSVIVP00034105001	9	1241963	1246842	turquoise2
A4	NA	GSVIVP00034107001	9	1274649	1284689	turquoise2															gene07404	1	17314436	17317259						MDP0000279205	13	30236221	30239423															Glyma07g04170.1	7
A4	NA	GSVIVP00034109001	9	1307224	1318517	turquoise2						fgenesh4_pg.C_LG_I001063	1	9083576	9092312	grail3.0037004801	3	3948255	3949980	turquoise2																			chr3.CM0724.180.nd	3	62865882	62866328
A4	NA	GSVIVP00034112001	9	1350922	1372693	turquoise2						eugene3.00030268	3	4018147	4019021																								chr3.CM0724.120.nd	3	62839673	62844421
A4	NA	GSVIVP00034123001	9	1489334	1495206	turquoise2																								MDP0000264959	13	29385543	29389589															Glyma07g01070.1	7
A4	NA	GSVIVP00034124001	9	1506149	1509247	turquoise2
A4	NA	GSVIVP00034125001	9	1511021	1512380	turquoise2
A4	NA	GSVIVP00034129001	9	1538485	1538700	turquoise2																																										Glyma07g01010.1	7
A4	NA	GSVIVP00034130001	9	1539730	1545346	turquoise2																																										Glyma13g42470.1	13
A4	NA	GSVIVP00034132001	9	1555687	1560778	turquoise2															gene07488	1	16941712	16947299																								Glyma08g20330.1	8
A4	NA	GSVIVP00034134001	9	1572523	1572876	turquoise2																																										Glyma13g42370.1	13
A4	NA	GSVIVP00034140001	9	1622269	1625223	turquoise2
A4	NA	GSVIVP00034142001	9	1641308	1643856	turquoise2															gene07500	1	17017716	17019993
A4	NA	GSVIVP00034146001	9	1662309	1668449	turquoise2															gene07511	1	17072253	17077395						MDP0000292636	13	29991077	29996349
A4	NA	GSVIVP00034158001	9	1850022	1854568	turquoise2															gene23082	4	21947987	21949627																								Glyma13g42690.1	13
A4	NA	GSVIVP00034159001	9	1858519	1863008	turquoise2															gene23076	4	21919792	21921238															chr3.CM0355.210.nc	3	64647517	64651532						Glyma07g01280.1	7
A4	NA	GSVIVP00034160001	9	1867079	1872246	turquoise2
A4	NA	GSVIVP00034165001	9	1920168	1925050	turquoise2
A4	NA	GSVIVP00034172001	9	1980569	1987933	turquoise2															gene23056	4	21780938	21789000																								Glyma13g42650.1	13
A4	NA	GSVIVP00034174001	9	1998208	2003010	turquoise2															gene23054	4	21756538	21760725						MDP0000158474	13	29226638	29232435															Glyma08g20600.1	8
A4	NA	GSVIVP00034175001	9	2006184	2010668	turquoise2																																										Glyma15g02800.1	15
A4	NA	GSVIVP00034177001	9	2026630	2033307	turquoise2																																	chr3.CM0049.40.nd	3	63964618	63972294
A4	NA	GSVIVP00034178001	9	2034939	2038697	turquoise2															gene23041	4	21645175	21647259
A4	NA	GSVIVP00034182001	9	2056154	2072449	turquoise2															gene23038	4	21618478	21625536																								Glyma13g42560.1	13
A4	NA	GSVIVP00034183001	9	2079453	2081641	turquoise2																																										Glyma13g42550.1	13
A4	NA	GSVIVP00034184001	9	2087271	2093018	turquoise2															gene23036	4	21600210	21606497						MDP0000817895	13	29244212	29248174						chr3.CM0049.260.nc	3	64061328	64066185						Glyma07g01110.1	7
A4	NA	GSVIVP00034185001	9	2103334	2107257	turquoise2															gene06912	1	16811061	16813423						MDP0000561738	13	29305782	29311850						chr3.CM0049.290.nc	3	64091074	64097368						Glyma15g02850.1	15
A4	NA	GSVIVP00034187001	9	2113889	2118982	turquoise2															gene07330	1	16735870	16738978						MDP0000158245	13	29355922	29359909															Glyma13g42500.1	13
A4	NA	GSVIVP00034191001	9	2139880	2146589	turquoise2															gene23085	4	21959821	21964432															chr3.CM0355.170.nd	3	64623387	64626669						Glyma08g20710.1	8
A4	NA	GSVIVP00034193001	9	2152353	2157485	turquoise2															gene23087	4	21967807	21970742
A4	NA	GSVIVP00034204001	9	2247735	2268841	turquoise2															gene23110	4	22125365	22128334						MDP0000831007	13	28621542	28625298															Glyma07g01480.1	7
A4	NA	GSVIVP00034205001	9	2272857	2284216	turquoise2																																	chr3.CM0142.140.nd	3	48809812	48810038
A4	NA	GSVIVP00034207001	9	2293043	2307814	turquoise2						fgenesh4_pg.C_LG_I001502	1	14944542	14946985						gene23112	4	22140518	22146809						MDP0000330267	13	28529901	28535682
A4	NA	GSVIVP00034208001	9	2310289	2318059	turquoise2						grail3.0052010901	1	14948819	14959537																																	Glyma07g01520.1	7
A4	NA	GSVIVP00034209001	9	2319034	2325016	turquoise2
A4	NA	GSVIVP00034211001	9	2332313	2347382	turquoise2															gene23122	4	22209823	22217240																								Glyma07g01550.1	7
A4	NA	GSVIVP00034212001	9	2350534	2351525	turquoise2						estExt_fgenesh4_pg.C_LG_I1502	1	15087041	15088389						gene23124	4	22222403	22223014						MDP0000262149	13	28422114	28422725															Glyma13g42840.1	13
A4	NA	GSVIVP00034213001	9	2353576	2354252	turquoise2
A4	NA	GSVIVP00034214001	9	2357175	2358151	turquoise2																								MDP0000154458	13	28424203	28425125
A4	NA	GSVIVP00034221001	9	2392961	2396228	turquoise2															gene23128	4	22247390	22249920						MDP0000319660	9	18232656	18234455
A4	NA	GSVIVP00034222001	9	2397596	2404001	turquoise2															gene23130	4	22254236	22261689																								Glyma13g42890.1	13
A4	NA	GSVIVP00034227001	9	2423644	2427263	turquoise2						gw1.I.477.1	1	14624905	14625816
A4	NA	GSVIVP00034229001	9	2440858	2443617	turquoise2																																										Glyma08g21220.1	8
A4	NA	GSVIVP00034251001	9	2615726	2619550	turquoise2															gene22903	4	22349542	22352291															chr3.CM0213.120.nc	3	53320712	53323636						Glyma08g21290.1	8
A4	NA	GSVIVP00034270001	9	2854438	2856242	turquoise2						gw1.I.464.1	1	14579658	14581070																																	Glyma13g42960.1	13
A4	NA	GSVIVP00034276001	9	2895595	2905441	turquoise2						gw1.I.445.1	1	14504229	14513769
A4	NA	GSVIVP00034279001	9	2913825	2917385	turquoise2																								MDP0000278904	9	18618057	18620156
A4	NA	GSVIVP00034280001	9	2924056	2925898	turquoise2															gene25702	6	10619424	10622499
A4	NA	GSVIVP00034291001	9	2998330	3000285	turquoise2															gene25713	6	10689309	10691091						MDP0000165726	9	18829475	18831388
A4	NA	GSVIVP00034292001	9	3009480	3017449	turquoise2
A4	NA	GSVIVP00034294001	9	3035264	3038638	turquoise2
A4	NA	GSVIVP00034296001	9	3065300	3075684	turquoise2						gw1.I.410.1	1	14313440	14318169						gene25725	6	10765871	10770640						MDP0000705106	9	19100820	19102505															Glyma08g21470.1	8
A4	NA	GSVIVP00034301001	9	3093522	3115691	turquoise2						eugene3.00030405	3	5863108	5864767															MDP0000912759	9	19140234	19141635
A4	NA	GSVIVP00034302001	9	3116347	3123634	turquoise2						fgenesh4_pg.C_LG_I001461	1	14289582	14295844	eugene3.00030404	3	5849087	5855048	turquoise2
A4	NA	GSVIVP00034313001	9	3234991	3239656	turquoise2						grail3.0037016601	3	5816317	5823625																																	Glyma13g43120.1	13
A4	NA	GSVIVP00034322001	9	3312755	3314893	turquoise2
A4	NA	GSVIVP00034326001	9	3359367	3359945	turquoise2																																										Glyma15g02200.1	15
A4	NA	GSVIVP00034330001	9	3406644	3411041	turquoise2						eugene3.00011347	1	13872730	13876796						gene25653	6	10976329	10980516						MDP0000120436	9	20680160	20683066	MDP0000307520	17	15585896	15593099	turquoise2										Glyma13g43170.1	13
A4	NA	GSVIVP00034332001	9	3421065	3424075	turquoise2						fgenesh4_pg.C_LG_I001440	1	13857030	13859432	eugene3.00030390	3	5648997	5651485	turquoise2																												Glyma07g01980.1	7
A4	NA	GSVIVP00034338001	9	3541690	3556758	turquoise2						gw1.III.941.1	3	5621537	5628726						gene25623	6	10994335	10999898						MDP0000138643	9	20697444	20703172															Glyma13g43180.1	13
A4	NA	GSVIVP00034343001	9	3629326	3632894	turquoise2						gw1.I.329.1	1	13749892	13751495															MDP0000129618	9	19636133	19638715	MDP0000277205	17	15648586	15657534	turquoise2										Glyma07g02010.1	7
A4	NA	GSVIVP00034344001	9	3634236	3637059	turquoise2						estExt_Genewise1_v1.C_LG_I0325	1	13743492	13746319																																	Glyma07g02020.1	7
A4	NA	GSVIVP00034347001	9	3650031	3655231	turquoise2						estExt_Genewise1_v1.C_LG_I0319	1	13724318	13728852						gene25762	6	11122723	11129729						MDP0000050893	9	19648743	19652210	MDP0000817919	17	15689454	15693592	turquoise2										Glyma07g02040.1	7
A4	NA	GSVIVP00034348001	9	3656412	3663574	turquoise2						estExt_fgenesh4_pm.C_LG_I0548	1	13712515	13720082						gene25763	6	11133445	11140223															chr3.LjT07H20.50.nd	3	2222645	2227041						Glyma13g43270.1	13
A4	NA	GSVIVP00034349001	9	3665391	3667126	turquoise2						gw1.I.313.1	1	13694920	13696149						gene25766	6	11149762	11151092						MDP0000280246	9	19682893	19684210	MDP0000817915	17	15679065	15680309	turquoise2	chr3.LjT07H20.260.nd	3	2288838	2289482
A4	NA	GSVIVP00034350001	9	3668354	3669879	turquoise2						grail3.0037015101	3	5541825	5543419						gene25767	6	11151851	11153193																								Glyma13g43250.1	13
A4	NA	GSVIVP00034352001	9	3683173	3694407	turquoise2						gw1.I.303.1	1	13683685	13685441	gw1.III.1342.1	3	5533947	5537282	turquoise2										MDP0000949412	17	15773822	15778229															Glyma15g02100.1	15
A4	NA	GSVIVP00034353001	9	3695189	3697778	turquoise2						eugene3.00030383	3	5515883	5516602															MDP0000121454	9	19724508	19727750															Glyma13g43290.1	13
A4	NA	GSVIVP00034354001	9	3699924	3704095	turquoise2						fgenesh4_pm.C_LG_I000553	1	13642742	13646506	estExt_fgenesh4_pm.C_LG_III0124	3	5494200	5497462	turquoise2	gene25816	6	11186343	11187825						MDP0000211849	9	19758972	19761700	MDP0000155087	17	15810952	15814302	turquoise2	chr3.LjT07H20.220.nd	3	2275768	2278856						Glyma13g43300.1	13
A4	NA	GSVIVP00034357001	9	3710259	3726147	turquoise2																								MDP0000262601	17	15791541	15792565
A4	NA	GSVIVP00034358001	9	3730303	3736696	turquoise2						grail3.0052004301	1	13574687	13580210	grail3.0037014501	3	5418798	5424654	turquoise2	gene25820	6	11220818	11224511																								Glyma07g02110.1	7
A4	NA	GSVIVP00034359001	9	3741675	3744880	turquoise2						grail3.0052004202	1	13545513	13548934	grail3.0037014402	3	5398940	5402050	turquoise2	gene25821	6	11229751	11231934
A4	NA	GSVIVP00034361001	9	3761614	3765010	turquoise2						fgenesh4_pg.C_LG_I001417	1	13516183	13517711																																	Glyma08g21800.1	8
A4	NA	GSVIVP00034363001	9	3773436	3776013	turquoise2																								MDP0000135890	9	19829654	19831438															Glyma08g21780.1	8
A4	NA	GSVIVP00034366001	9	3781098	3788930	turquoise2																																										Glyma07g02180.1	7
A4	NA	GSVIVP00034367001	9	3791469	3793756	turquoise2																																										Glyma15g01990.1	15
A4	NA	GSVIVP00034368001	9	3794364	3798043	turquoise2						eugene3.00030371	3	5338557	5340923															MDP0000181352	17	15951369	15953445															Glyma07g02190.1	7
A4	NA	GSVIVP00034375001	9	3843832	3852687	turquoise2						gw1.I.206.1	1	13283127	13287995						gene25846	6	11452508	11456889						MDP0000233444	17	16083457	16084226															Glyma13g43430.1	13
A4	NA	GSVIVP00034376001	9	3854385	3856144	turquoise2						grail3.0052001801	1	13289466	13292029	estExt_fgenesh4_pm.C_LG_III0115	3	5192049	5194553	turquoise2	gene25847	6	11457830	11459503						MDP0000482160	9	20037011	20041337	MDP0000261563	17	16111342	16112830	turquoise2										Glyma13g43420.1	13
A4	NA	GSVIVP00034381001	9	3899817	3903754	turquoise2																																										Glyma08g21920.1	8
A4	NA	GSVIVP00034383001	9	3912672	3914682	turquoise2						estExt_Genewise1_v1.C_LG_III1082	3	5240434	5242273						gene25837	6	11377251	11378262						MDP0000909197	9	19996414	19997660	MDP0000142895	17	16027495	16029413	turquoise2										Glyma13g43370.1	13
A4	NA	GSVIVP00034385001	9	3923617	3927968	turquoise2						fgenesh4_pm.C_LG_I000546	1	13338680	13343265	estExt_fgenesh4_pg.C_LG_III0408	3	5251082	5256291	turquoise2	gene25833	6	11345892	11351775						MDP0000233235	9	19981953	19986034	MDP0000142893	17	16016810	16020922	turquoise2										Glyma08g21890.1	8
A4	NA	GSVIVP00034391001	9	3989315	4005602	turquoise2						gw1.I.192.1	1	13205774	13210186	gw1.III.910.1	3	5146458	5150919	turquoise2										MDP0000127515	9	20306786	20312610	MDP0000127029	17	16374554	16382529	turquoise2
A4	NA	GSVIVP00034393001	9	4009787	4014706	turquoise2						fgenesh4_pm.C_LG_I000538	1	13143889	13149179
A4	NA	GSVIVP00034394001	9	4016392	4020204	turquoise2						fgenesh4_pg.C_LG_I001374	1	13137144	13139392	gw1.III.906.1	3	5085696	5087388	turquoise2
A4	NA	GSVIVP00034397001	9	4041106	4043895	turquoise2																								MDP0000543224	17	16448841	16449773						chr3.CM0726.20.nd	3	50559274	50560179
A4	NA	GSVIVP00034398001	9	4047009	4049577	turquoise2						estExt_fgenesh4_pm.C_LG_I0526	1	13104205	13106077	fgenesh4_pg.C_LG_III000389	3	5061172	5062719	turquoise2																			chr3.CM0726.30.nd	3	50561352	50563428						Glyma13g43570.1	13
A4	NA	GSVIVP00034410001	9	4097426	4101470	turquoise2						fgenesh4_pg.C_LG_I001363	1	13002190	13005656															MDP0000230918	17	16473616	16476385						chr3.CM0253.570.nd	3	2128688	2129476
A4	NA	GSVIVP00034413001	9	4118932	4123608	turquoise2															gene05546	6	11659289	11663011						MDP0000230919	17	16477997	16481316						chr3.CM0253.330.nd	3	2024381	2025176						Glyma13g43590.1	13
A4	NA	GSVIVP00034419001	9	4162474	4189898	turquoise2						eugene3.00030342	3	4872812	4875672																																	Glyma13g43620.1	13
A4	NA	GSVIVP00034420001	9	4197375	4200680	turquoise2																																	chr3.CM0253.540.nd	3	2115569	2116111
A4	NA	GSVIVP00034421001	9	4200733	4204161	turquoise2						estExt_fgenesh4_pg.C_LG_III0370	3	4839294	4842868
A4	NA	GSVIVP00034422001	9	4206412	4208487	turquoise2																																	chr3.CM0253.450.nd	3	2073415	2074696						Glyma13g43640.1	13
A4	NA	GSVIVP00034423001	9	4211685	4222010	turquoise2						gw1.I.9654.1	1	10203159	10204334	eugene3.00030336	3	4821458	4822705	turquoise2	gene05956	6	11761208	11762395
A4	NA	GSVIVP00034440001	9	4420057	4428242	turquoise2						gw1.I.9626.1	1	10063894	10069726						gene05979	6	11936775	11941028						MDP0000204168	17	16827695	16832337															Glyma13g43720.1	13
A4	NA	GSVIVP00034458001	9	4703224	4713450	turquoise2															gene05983	6	11961411	11964921
A4	NA	GSVIVP00034459001	9	4715716	4758259	turquoise2						eugene3.00011100	1	9952442	9966294	eugene3.00030327	3	4692360	4705382	turquoise2	gene05984	6	11965393	11981023						MDP0000916748	17	16958364	16961728						chr3.CM0253.140.nc	3	1928581	1935115						Glyma07g03850.1	7
A4	NA	GSVIVP00034460001	9	4763502	4768029	turquoise2																								MDP0000156211	17	16954561	16957271						chr3.CM0253.120.nd	3	1921398	1925162
A4	NA	GSVIVP00034468001	9	4809744	4811044	turquoise2						estExt_Genewise1_v1.C_LG_I9550	1	9835735	9837781						gene05993	6	12056122	12057230						MDP0000253285	8	6615803	6617245															Glyma13g43800.1	13
A4	NA	GSVIVP00034473001	9	4823510	4825961	turquoise2						estExt_fgenesh4_pm.C_LG_I0460	1	9826812	9829319	gw1.III.2150.1	3	4476870	4478906	turquoise2	gene05994	6	12059258	12063056						MDP0000142597	8	6611603	6614773						chr3.CM0253.80.nd	3	1901059	1903692	chr3.CM0226.220.nc	3	49934292	49938012	turquoise2	Glyma13g43820.1	13
A4	NA	GSVIVP00034479001	9	4882849	4898010	turquoise2						gw1.III.2149.1	3	4506816	4507214						gene05545	6	11652262	11657189
A4	NA	GSVIVP00034480001	9	4899180	4904358	turquoise2						eugene3.00011089	1	9770793	9776433	estExt_fgenesh4_pg.C_LG_III0348	3	4512149	4518072	turquoise2	gene06000	6	12095833	12100806						MDP0000304032	8	6664735	6669316						chr3.CM0226.260.nc	3	49961882	49965458						Glyma08g22210.1	8
A4	NA	GSVIVP00034482001	9	4933776	4935305	turquoise2																																										Glyma13g43850.1	13
A4	NA	GSVIVP00034483001	9	4949049	4950484	turquoise2						estExt_fgenesh4_pm.C_LG_I0455	1	9645006	9647018						gene06007	6	12196311	12197660						MDP0000156973	8	6794038	6795373															Glyma07g03800.1	7
A4	NA	GSVIVP00034484001	9	4952194	4953626	turquoise2						eugene3.00011084	1	9698567	9699861
A4	NA	GSVIVP00034489001	9	5032070	5033419	turquoise2																								MDP0000862750	8	6906314	6907637
A4	NA	GSVIVP00034525001	9	5299015	5325416	turquoise2						eugene3.00011076	1	9531686	9535108						gene06016	6	12257945	12261148						MDP0000186932	8	6968182	6973105
A4	NA	GSVIVP00034528001	9	5336916	5338325	turquoise2																																	chr3.CM0226.380.nc	3	50094806	50096176
A4	NA	GSVIVP00034530001	9	5347430	5350946	turquoise2						gw1.I.9514.1	1	9525026	9526266	gw1.III.1319.1	3	4467873	4469050	turquoise2	gene06020	6	12289016	12292155						MDP0000846861	8	7016699	7019567															Glyma13g43890.1	13
A4	NA	GSVIVP00034531001	9	5352873	5355491	turquoise2						gw1.III.690.1	3	4462197	4464611															MDP0000846860	8	7012989	7015613						chr3.CM0226.390.nc	3	50100971	50103721						Glyma07g03750.1	7
A4	NA	GSVIVP00034532001	9	5357093	5359128	turquoise2						gw1.I.9510.1	1	9518462	9520447	gw1.III.685.1	3	4457850	4459768	turquoise2	gene06023	6	12311811	12315001						MDP0000175481	8	7025778	7029298						chr3.CM0226.420.nc	3	50127352	50130140						Glyma07g03740.1	7
A4	NA	GSVIVP00034533001	9	5365028	5369814	turquoise2						gw1.I.9506.1	1	9500130	9504218	estExt_fgenesh4_pg.C_LG_III0338	3	4444955	4449169	turquoise2	gene06024	6	12323885	12327582						MDP0000948690	8	7053072	7056123						chr3.CM0226.430.nc	3	50132156	50136149						Glyma15g01420.1	15
A4	NA	GSVIVP00034536001	9	5426610	5427575	turquoise2						fgenesh4_pm.C_LG_I000456	1	9482104	9483793	eugene3.00030304	3	4417802	4420594	turquoise2	gene06030	6	12338630	12339619						MDP0000934674	8	7074109	7074399
A4	NA	GSVIVP00034537001	9	5445261	5452104	turquoise2						estExt_fgenesh4_pm.C_LG_I0448	1	9457269	9462060	gw1.III.688.1	3	4385536	4390146	turquoise2										MDP0000171453	8	7133180	7138002						chr3.CM0226.460.nc	3	50163941	50165616						Glyma15g01410.1	15
A4	NA	GSVIVP00034555001	9	5728359	5734995	turquoise2						fgenesh4_pg.C_LG_III000326	3	4332421	4338162						gene06044	6	12457025	12461426						MDP0000174367	8	7312725	7317332															Glyma08g22400.1	8
A4	NA	GSVIVP00034559001	9	5776806	5790698	turquoise2						grail3.0037006501	3	4281324	4283520						gene05851	6	12571602	12577287						MDP0000899294	8	7353404	7359825
A4	NA	GSVIVP00034560001	9	5791033	5795631	turquoise2																																	chr3.LjT34H24.250.nd	3	577442	580746						Glyma07g03660.1	7
A4	NA	GSVIVP00034563001	9	5805627	5810792	turquoise2																																										Glyma07g03650.1	7
A4	NA	GSVIVP00034567001	9	5823117	5828376	turquoise2																																	chr3.LjT34H24.60.nd	3	498987	499695
A4	NA	GSVIVP00034568001	9	5828901	5845223	turquoise2						gw1.I.9454.1	1	9309221	9315156						gene05859	6	12614163	12618281															chr3.LjT34H24.100.nd	3	521344	524281						Glyma13g44030.1	13
A4	NA	GSVIVP00034569001	9	5851478	5853260	turquoise2																								MDP0000240686	8	7437418	7438720
A4	NA	GSVIVP00034585001	9	6129398	6143364	turquoise2						grail3.0037005701	3	4150565	4153247						gene05869	6	12675359	12677000						MDP0000180593	8	7621906	7624387
A4	NA	GSVIVP00034587001	9	6155959	6157068	turquoise2						fgenesh4_pg.C_LG_III000309	3	4119808	4120935						gene05871	6	12684452	12685576
A4	NA	GSVIVP00034588001	9	6169542	6173247	turquoise2						fgenesh4_pm.C_LG_I000446	1	9243969	9247843	fgenesh4_pg.C_LG_III000308	3	4113639	4117475	turquoise2	gene05872	6	12692077	12694157
A4	NA	GSVIVP00034589001	9	6176243	6186957	turquoise2															gene05874	6	12696470	12697093
A4	NA	GSVIVP00034593001	9	6219788	6223810	turquoise2						gw1.I.9423.1	1	9222587	9226264						gene05877	6	12704602	12708677																								Glyma15g01250.1	15
A4	NA	GSVIVP00034594001	9	6224706	6231036	turquoise2						gw1.I.9422.1	1	9208548	9211533															MDP0000931355	8	7706141	7707698															Glyma07g03570.1	7
A4	NA	GSVIVP00000369001	9	6439269	6443795	turquoise2						gw1.I.9408.1	1	9171620	9172342	estExt_fgenesh4_pg.C_LG_III0303	3	4036428	4040548	turquoise2																												Glyma07g03540.1	7
A4	NA	GSVIVP00000367001	9	6449054	6462294	turquoise2
A4	NA	GSVIVP00000366001	9	6463804	6469614	turquoise2						gw1.I.9407.1	1	9166388	9167479	fgenesh4_pm.C_LG_III000078	3	4030248	4031453	turquoise2	gene15710	6	18499859	18501240						MDP0000891893	6	12014903	12016102
A4	NA	GSVIVP00000364001	9	6481323	6484117	turquoise2															gene15708	6	18492248	18493600						MDP0000125950	6	12168106	12169760															Glyma13g44130.1	13
A4	NA	GSVIVP00000352001	9	6606097	6607046	turquoise2																								MDP0000186401	6	12236867	12237634															Glyma13g44150.1	13
A4	NA	GSVIVP00000351001	9	6609488	6628098	turquoise2
A4	NA	GSVIVP00000350001	9	6629102	6638936	turquoise2																								MDP0000186398	6	12225482	12227695															Glyma08g22580.1	8
A4	NA	GSVIVP00000349001	9	6640052	6651269	turquoise2															gene15702	6	18449966	18450403
A4	NA	GSVIVP00000338001	9	6724595	6727060	turquoise2															gene15687	6	18359506	18361836						MDP0000810486	6	12331152	12333602
A4	NA	GSVIVP00000327001	9	6821666	6823121	turquoise2															gene15748	6	18303479	18304456						MDP0000241187	6	12506137	12507006						chr3.CM0142.550.nd	3	49042143	49043267						Glyma07g03410.1	7
A4	NA	GSVIVP00000321001	9	6854868	6856276	turquoise2																																	chr3.LjT23O13.60.nd	3	29495	30481	chr3.CM0142.400.nc	3	48947073	48947996	turquoise2	Glyma08g22720.1	8
A4	NA	GSVIVP00000320001	9	6864483	6866644	turquoise2																																	chr3.CM0142.370.nc	3	48924483	48926303						Glyma07g03370.1	7
A4	NA	GSVIVP00000318001	9	6872856	6874123	turquoise2															gene15739	6	18211848	18213307															chr3.CM0142.310.nc	3	48891712	48892810						Glyma07g03350.1	7
A4	NA	GSVIVP00000316001	9	6885730	6888224	turquoise2															gene15737	6	18205031	18207063															chr3.LjT23O13.80.nd	3	39441	43215						Glyma13g44260.1	13
A4	NA	GSVIVP00000313001	9	6920599	6942553	turquoise2															gene15734	6	18196820	18198157						MDP0000131687	6	12782771	12784099						chr3.LjT23O13.100.nd	3	45855	46829						Glyma13g44270.1	13
A4	NA	GSVIVP00000311001	9	6954727	6963927	turquoise2																								MDP0000919280	6	12769078	12770124															Glyma08g22770.1	8
A4	NA	GSVIVP00000310001	9	6964763	6970242	turquoise2																																	chr3.LjT23O13.150.nd	3	78805	83051
A4	NA	GSVIVP00000309001	9	6970305	6978234	turquoise2																																	chr3.LjT23O13.30.nd	3	13407	20627
A4	NA	GSVIVP00000298001	9	7138753	7172724	turquoise2															gene15724	6	18112030	18119569						MDP0000307975	6	12884401	12891120						chr3.LjT23O13.10.nd	3	482	6209						Glyma13g44310.1	13
A4	NA	GSVIVP00000296001	9	7305711	7324923	turquoise2																																	chr3.CM0142.260.nd	3	48874292	48874749						Glyma08g22820.1	8
A4	NA	GSVIVP00000293001	9	7391596	7393770	turquoise2																																	chr3.CM0142.210.nd	3	48840300	48842567						Glyma07g03270.1	7
A4	NA	GSVIVP00000292001	9	7394523	7397009	turquoise2
A4	NA	GSVIVP00000291001	9	7400259	7424056	turquoise2															gene15716	6	18049949	18053538
A4	NA	GSVIVP00000290001	9	7424500	7429803	turquoise2															gene15714	6	18043181	18045190						MDP0000257646	6	12933684	12939575
A4	NA	GSVIVP00000289001	9	7451166	7453067	turquoise2															gene16000	6	18016027	18018942						MDP0000126939	6	12975974	12979623
A4	NA	GSVIVP00000283001	9	7519836	7534197	turquoise2															gene15999	6	18011413	18015024															chr3.CM0142.200.nd	3	48834890	48838938						Glyma07g03260.1	7
A4	NA	GSVIVP00033226001	9	7844211	7846191	turquoise2															gene15966	6	17793631	17795088
A4	NA	GSVIVP00033228001	9	7864646	7865242	turquoise2																																	chr3.LjT34E16.60.nc	3	48662157	48662756
A4	NA	GSVIVP00033254001	9	8304079	8305482	turquoise2															gene15956	6	17723928	17725331
A4	NA	GSVIVP00033285001	9	8909030	8919790	turquoise2
A4	NA	GSVIVP00033287001	9	8930818	8948871	turquoise2
A4	NA	GSVIVP00016353001	11	253631	256906	turquoise2						gw1.VI.1489.1	6	14286341	14289415																								chr4.CM0006.650.nd	4	46017530	46018449						Glyma09g09070.1	9
A4	NA	GSVIVP00016356001	11	267304	280906	turquoise2																								MDP0000647791	2	8299377	8299734
A4	NA	GSVIVP00016358001	11	291734	293902	turquoise2															gene12965	1	7596905	7598755						MDP0000183156	2	8278504	8280620						chr2.LjT41F02.150.nc	2	16976153	16978724						Glyma09g08920.1	9
A4	NA	GSVIVP00016359001	11	294936	296989	turquoise2																								MDP0000545023	2	8230113	8240185	MDP0000267129	15	15491017	15493239	turquoise2
A4	NA	GSVIVP00016363001	11	319575	324412	turquoise2															gene12961	1	7580572	7583195															chr4.CM0006.780.nc	4	46094932	46097267						Glyma13g17530.1	13
A4	NA	GSVIVP00016364001	11	325461	349665	turquoise2															gene12960	1	7571152	7578975						MDP0000921132	15	15509206	15510307						chr4.CM0006.790.nc	4	46099032	46109030						Glyma17g04990.1	17
A4	NA	GSVIVP00016368001	11	381124	383421	turquoise2																								MDP0000120896	2	8116867	8117458						chr6.CM0013.230.nd	6	41987953	41988423
A4	NA	GSVIVP00016369001	11	384140	388129	turquoise2						gw1.XVIII.571.1	18	424185	426698															MDP0000164564	2	8133136	8135260						chr4.CM0006.820.nc	4	46131136	46133906	chr6.CM0013.270.nd	6	42014654	42016121	turquoise2	Glyma13g17500.1	13
A4	NA	GSVIVP00016370001	11	389231	399495	turquoise2						fgenesh4_pg.C_LG_XVIII000028	18	428535	433068						gene12949	1	7522282	7525734						MDP0000120897	2	8127859	8128250						chr6.CM0013.190.nd	6	41958681	41958959						Glyma09g08650.1	9
A4	NA	GSVIVP00016371001	11	400335	402630	turquoise2						gw1.XVIII.582.1	18	480082	481044						gene12948	1	7519098	7521106																								Glyma15g20230.1	15
A4	NA	GSVIVP00016372001	11	404024	418549	turquoise2															gene12945	1	7502382	7514971
A4	NA	GSVIVP00016373001	11	419324	423510	turquoise2						gw1.XVIII.595.1	18	565049	567787						gene12944	1	7498941	7500465						MDP0000571038	2	8096769	8098795	MDP0000138307	15	15584987	15586997	turquoise2										Glyma13g17450.1	13
A4	NA	GSVIVP00016374001	11	424788	434814	turquoise2																								MDP0000164557	2	8093530	8094068	MDP0000067021	15	15590708	15595424	turquoise2	chr4.CM0006.620.nc	4	45936149	45942116						Glyma13g17440.1	13
A4	NA	GSVIVP00016379001	11	472079	473966	turquoise2																								MDP0000146806	2	7864073	7866167
A4	NA	GSVIVP00016382001	11	492960	493322	turquoise2																																	chr6.CM0013.300.nc	6	42040457	42040831
A4	NA	GSVIVP00016383001	11	498122	500374	turquoise2															gene12930	1	7433247	7435259						MDP0000306862	2	7825321	7827977															Glyma13g17390.1	13
A4	NA	GSVIVP00016384001	11	504092	506346	turquoise2						fgenesh4_pm.C_LG_XVIII000010	18	599276	599889															MDP0000306861	2	7822080	7822969						chr6.CM0013.320.nc	6	42056704	42057324						Glyma09g08480.1	9
A4	NA	GSVIVP00016385001	11	508620	514203	turquoise2																																	chr4.CM0042.350.nd	4	67074885	67076637						Glyma13g17370.1	13
A4	NA	GSVIVP00016386001	11	518747	524012	turquoise2																								MDP0000273819	15	15665392	15674198						chr6.CM0013.340.nc	6	42067241	42073932						Glyma09g08470.1	9
A4	NA	GSVIVP00016388001	11	528942	530826	turquoise2						estExt_Genewise1_v1.C_LG_XVIII0612	18	656078	657849						gene12926	1	7405494	7406625																								Glyma13g17350.1	13
A4	NA	GSVIVP00016390001	11	539934	560343	turquoise2															gene12923	1	7387426	7388019						MDP0000679993	2	7756294	7756908	MDP0000264060	15	15798292	15798888	turquoise2	chr6.CM0013.410.nd	6	42124910	42125396						Glyma09g08410.1	9
A4	NA	GSVIVP00016393001	11	578598	582015	turquoise2															gene12915	1	7325433	7327037						MDP0000142334	2	7308172	7310467						chr6.CM0013.490.nd	6	42169938	42170225						Glyma15g20010.1	15
A4	NA	GSVIVP00016395001	11	584324	595711	turquoise2																																										Glyma09g08370.1	9
A4	NA	GSVIVP00016396001	11	605763	615687	turquoise2						fgenesh4_pg.C_LG_XVIII000045	18	676055	682706						gene12917	1	7342261	7347357						MDP0000886637	2	7275029	7280110	MDP0000876321	15	15832794	15838475	turquoise2										Glyma17g05220.1	17
A4	NA	GSVIVP00016400001	11	631683	635503	turquoise2																								MDP0000242349	2	7260840	7263591
A4	NA	GSVIVP00016403001	11	659173	661580	turquoise2
A4	NA	GSVIVP00016404001	11	666515	675665	turquoise2						gw1.XVIII.639.1	18	748025	753555						gene12538	1	7247674	7253682						MDP0000515489	2	7291265	7294497	MDP0000128139	15	15933803	15938999	turquoise2	chr4.CM0006.220.nd	4	45592634	45596588						Glyma17g05550.1	17
A4	NA	GSVIVP00016405001	11	677320	679836	turquoise2															gene12537	1	7244861	7247500						MDP0000337585	2	7327944	7329318						chr6.CM0420.150.nd	6	42370284	42370586						Glyma09g08260.1	9
A4	NA	GSVIVP00016408001	11	686356	688849	turquoise2																																	chr4.CM0006.100.nd	4	45540784	45541768						Glyma13g17150.1	13
A4	NA	GSVIVP00016410001	11	691704	693912	turquoise2															gene12534	1	7235834	7237573						MDP0000723824	2	7334354	7336024						chr4.CM0006.110.nd	4	45542838	45543407						Glyma13g17140.1	13
A4	NA	GSVIVP00016413001	11	708733	712964	turquoise2						fgenesh4_pg.C_LG_XVIII000052	18	764478	766880															MDP0000191433	2	7171013	7174526						chr6.CM0420.270.nd	6	42440787	42443562						Glyma09g08220.1	9
A4	NA	GSVIVP00016414001	11	713182	720964	turquoise2						gw1.XVIII.647.1	18	767541	773343															MDP0000268526	15	16025914	16030922						chr4.CM0006.180.nd	4	45570911	45572319
A4	NA	GSVIVP00016416001	11	732528	737787	turquoise2						estExt_fgenesh4_pm.C_LG_VI0635	6	14596806	14600027						gene12526	1	7206846	7208913						MDP0000441604	15	16014625	16017026						chr6.CM0420.300.nd	6	42465805	42468837						Glyma09g08190.1	9
A4	NA	GSVIVP00016417001	11	738712	740372	turquoise2																								MDP0000797824	5	25832550	25833029
A4	NA	GSVIVP00016423001	11	763898	764308	turquoise2															gene12522	1	7191581	7192344						MDP0000641646	2	7145910	7146359	MDP0000162912	15	15983522	15983971	turquoise2	chr4.CM0006.120.nd	4	45547399	45547878						Glyma13g17100.1	13
A4	NA	GSVIVP00016424001	11	765379	767353	turquoise2																																	chr6.CM0420.330.nd	6	42484714	42485235
A4	NA	GSVIVP00016425001	11	767402	772976	turquoise2															gene12521	1	7184285	7187894															chr4.CM0244.380.nd	4	39867836	39868156
A4	NA	GSVIVP00016426001	11	777718	779718	turquoise2																								MDP0000305510	2	7131554	7133925	MDP0000291213	15	16050187	16051924	turquoise2
A4	NA	GSVIVP00016428001	11	783048	784242	turquoise2															gene12519	1	7177539	7179622						MDP0000126873	15	16076835	16077720															Glyma09g08140.1	9
A4	NA	GSVIVP00016429001	11	788024	789995	turquoise2																																	chr4.CM0006.150.nd	4	45561082	45562104
A4	NA	GSVIVP00016430001	11	792485	795039	turquoise2															gene12517	1	7167209	7169798						MDP0000585315	2	7098994	7100796	MDP0000950870	15	16065482	16067867	turquoise2										Glyma13g17060.1	13
A4	NA	GSVIVP00016442001	11	855448	859465	turquoise2															gene12511	1	7126567	7128499						MDP0000218404	2	6997524	6999768	MDP0000764121	15	16185413	16187746	turquoise2										Glyma17g05670.1	17
A4	NA	GSVIVP00016445001	11	869541	882089	turquoise2																								MDP0000175093	2	6958327	6959760						chr6.CM0137.240.nc	6	43503440	43505981						Glyma09g08090.1	9
A4	NA	GSVIVP00016446001	11	882345	888684	turquoise2															gene12500	1	7062158	7066600						MDP0000194397	15	16172553	16177337						chr6.CM0137.170.nc	6	43472768	43479056						Glyma09g08080.1	9
A4	NA	GSVIVP00016448001	11	901972	904309	turquoise2																																										Glyma13g17010.1	13
A4	NA	GSVIVP00016449001	11	904824	906234	turquoise2																																										Glyma13g17000.1	13
A4	NA	GSVIVP00016450001	11	908897	910652	turquoise2																																	chr6.CM0137.160.nc	6	43468758	43470709						Glyma09g08070.1	9
A4	NA	GSVIVP00016455001	11	934212	938442	turquoise2
A4	NA	GSVIVP00016458001	11	949952	954295	turquoise2															gene12480	1	6980034	6984645						MDP0000186231	15	16290579	16292563															Glyma13g16940.1	13
A4	NA	GSVIVP00016459001	11	957920	973048	turquoise2															gene12475	1	6947323	6954913						MDP0000868764	15	16257291	16263740						chr6.CM0137.20.nd	6	43371370	43381528						Glyma15g19470.1	15
A4	NA	GSVIVP00016460001	11	976626	978014	turquoise2																																										Glyma09g07990.1	9
A4	NA	GSVIVP00016462001	11	985810	1003161	turquoise2																								MDP0000130422	2	6762224	6770316	MDP0000497148	15	16309213	16318217	noir										Glyma09g07980.1	9
A4	NA	GSVIVP00016463001	11	1003731	1007966	turquoise2															gene12472	1	6930486	6932115						MDP0000274402	15	16276717	16278263															Glyma13g16910.1	13
A4	NA	GSVIVP00016465001	11	1013315	1015721	turquoise2															gene12470	1	6923952	6925818
A4	NA	GSVIVP00016477001	11	1089091	1091379	turquoise2															gene12728	1	6853124	6855718						MDP0000656639	15	15411216	15413815
A4	NA	GSVIVP00016479001	11	1093282	1099376	turquoise2																								MDP0000309530	2	6651858	6655068	MDP0000258621	15	15400781	15409311	turquoise2										Glyma09g07900.1	9
A4	NA	GSVIVP00016482001	11	1123366	1127000	turquoise2															gene12722	1	6838462	6841179						MDP0000260590	15	15333299	15335234															Glyma09g07920.1	9
A4	NA	GSVIVP00016487001	11	1159534	1167203	turquoise2						gw1.XVIII.558.1	18	329457	336737																																	Glyma13g16760.1	13
A4	NA	GSVIVP00016508001	11	1358944	1364332	turquoise2						eugene3.00060987	6	8129627	8132605															MDP0000290529	2	6532343	6534242	MDP0000145046	15	15219823	15221641	turquoise2	chr4.CM0297.530.nd	4	42176481	42179743						Glyma13g16700.1	13
A4	NA	GSVIVP00016513001	11	1383898	1386686	turquoise2						estExt_fgenesh4_pg.C_LG_VI0927	6	8205634	8207980	eugene3.00180197	18	2907679	2908773	turquoise2	gene12694	1	6720264	6721749																								Glyma09g07670.1	9
A4	NA	GSVIVP00016515001	11	1402169	1404644	turquoise2																								MDP0000231674	2	6492521	6494117	MDP0000893203	15	15192208	15193968	turquoise2										Glyma09g07650.1	9
A4	NA	GSVIVP00016519001	11	1443114	1446531	turquoise2															gene12686	1	6681142	6682251						MDP0000327504	15	15151569	15154314						chr4.CM0297.210.nc	4	42031451	42032323						Glyma13g16610.1	13
A4	NA	GSVIVP00016520001	11	1448241	1449484	turquoise2																																										Glyma13g16600.1	13
A4	NA	GSVIVP00016523001	11	1463761	1478789	turquoise2																								MDP0000299015	2	6351347	6351874
A4	NA	GSVIVP00016524001	11	1483848	1486559	turquoise2						gw1.VI.1923.1	6	8339259	8342189
A4	NA	GSVIVP00016526001	11	1497139	1503839	turquoise2						grail3.0112002701	6	8343256	8351527						gene12683	1	6670349	6673288						MDP0000158790	2	6309096	6312372															Glyma09g07590.1	9
A4	NA	GSVIVP00016527001	11	1507692	1520271	turquoise2						eugene3.00061002	6	8356497	8359012
A4	NA	GSVIVP00016529001	11	1524622	1535172	turquoise2															gene12680	1	6659019	6663151						MDP0000276109	2	6311887	6315144						chr4.CM0297.150.nc	4	41998020	42002601						Glyma13g16580.1	13
A4	NA	GSVIVP00016531001	11	1542715	1554799	turquoise2						estExt_Genewise1_v1.C_LG_VI1174	6	8385675	8397602																								chr4.CM0297.140.nc	4	41990438	41996196	chr6.LjT10I04.90.nd	6	43674318	43681606	turquoise2	Glyma09g07510.1	9
A4	NA	GSVIVP00016532001	11	1557153	1560166	turquoise2																								MDP0000452677	2	6288415	6288795	MDP0000804946	15	15059034	15059420	turquoise2
A4	NA	GSVIVP00016534001	11	1574309	1577395	turquoise2						estExt_fgenesh4_pg.C_LG_VI0942	6	8422699	8425259						gene12671	1	6627108	6629552																								Glyma17g06150.1	17
A4	NA	GSVIVP00016535001	11	1584173	1585799	turquoise2						gw1.VI.880.1	6	8441541	8441756
A4	NA	GSVIVP00016536001	11	1590570	1594192	turquoise2						estExt_fgenesh4_pg.C_LG_VI0944	6	8443884	8448204						gene12668	1	6616114	6618185						MDP0000384036	15	14991359	14991943															Glyma09g07440.1	9
A4	NA	GSVIVP00016537001	11	1595240	1596697	turquoise2						gw1.VI.883.1	6	8449484	8450337
A4	NA	GSVIVP00016542001	11	1614768	1618727	turquoise2																								MDP0000188011	2	6251459	6253317	MDP0000272485	15	14966471	14978832	turquoise2										Glyma09g07420.1	9
A4	NA	GSVIVP00016544001	11	1625739	1632575	turquoise2						estExt_Genewise1_v1.C_LG_VI2051	6	8488620	8495867						gene12660	1	6576828	6579558															chr4.CM0297.60.nd	4	41926663	41932413						Glyma15g18590.1	15
A4	NA	GSVIVP00016549001	11	1672957	1678545	turquoise2																																										Glyma17g06210.1	17
A4	NA	GSVIVP00016550001	11	1680161	1682357	turquoise2						gw1.VI.977.1	6	9177644	9179994						gene12649	1	6531338	6533956																								Glyma17g06220.1	17
A4	NA	GSVIVP00016557001	11	1740823	1744855	turquoise2																																										Glyma13g16380.1	13
A4	NA	GSVIVP00016561001	11	1769162	1770850	turquoise2						eugene3.00061049	6	8936663	8938779						gene29468	7	13210624	13212279																								Glyma17g06270.1	17
A4	NA	GSVIVP00016568001	11	1813314	1814759	turquoise2																																	chr4.CM0042.1400.nc	4	67693020	67694507						Glyma05g34550.1	5
A4	NA	GSVIVP00016571001	11	1828427	1832578	turquoise2															gene11433	1	7147415	7150816						MDP0000610308	2	5937253	5938270
A4	NA	GSVIVP00016574001	11	1840846	1847261	turquoise2															gene11432	1	7143675	7146567						MDP0000190033	15	14671687	14674747						chr4.CM0244.680.nd	4	40025568	40029017						Glyma17g06310.1	17
A4	NA	GSVIVP00016575001	11	1848167	1850069	turquoise2						grail3.0112006601	6	8894352	8895845						gene11431	1	7141227	7142699						MDP0000250558	2	5931179	5932660						chr2.CM0373.330.nc	2	19901576	19902955						Glyma08g03270.1	8
A4	NA	GSVIVP00016576001	11	1852582	1859318	turquoise2						gw1.VI.1032.1	6	8867376	8869432						gene11430	1	7137785	7139672						MDP0000279178	15	14629201	14631571						chr2.CM0373.320.nc	2	19893854	19894872						Glyma01g00570.1	1
A4	NA	GSVIVP00016577001	11	1859955	1862230	turquoise2																								MDP0000618484	2	5912262	5913434
A4	NA	GSVIVP00016580001	11	1870419	1874178	turquoise2						gw1.VI.1042.1	6	8828726	8832471						gene11426	1	7116227	7118588															chr2.CM0373.270.nc	2	19862892	19866742						Glyma01g00590.1	1
A4	NA	GSVIVP00016581001	11	1874302	1876395	turquoise2						grail3.0112005901	6	8816417	8819185						gene11425	1	7113498	7115269						MDP0000142574	15	14609577	14611749						chr2.CM0373.260.nc	2	19860368	19862036						Glyma07g15490.1	7
A4	NA	GSVIVP00016582001	11	1881017	1882550	turquoise2						fgenesh4_pm.C_LG_VI000430	6	8970554	8972112
A4	NA	GSVIVP00016583001	11	1883911	1885073	turquoise2						fgenesh4_pg.C_LG_VI000988	6	8972423	8973500						gene11421	1	7105679	7106757						MDP0000200896	15	14547480	14549801						chr2.CM0373.240.nc	2	19850381	19851533						Glyma05g36310.1	5
A4	NA	GSVIVP00016584001	11	1895252	1920336	turquoise2															gene11420	1	7098495	7103952						MDP0000818940	15	14563950	14569232						chr4.CM0004.510.nd	4	64750177	64751916						Glyma05g36300.1	5
A4	NA	GSVIVP00016586001	11	1931530	1936479	turquoise2						estExt_fgenesh4_pg.C_LG_VI0968	6	8772537	8777482																								chr2.CM0373.110.nd	2	19776441	19781506						Glyma01g00620.1	1
A4	NA	GSVIVP00016587001	11	1937900	1943094	turquoise2
A4	NA	GSVIVP00016589001	11	1951232	1952487	turquoise2															gene11414	1	7072560	7073615						MDP0000390627	2	5806761	5807966
A4	NA	GSVIVP00016590001	11	1955887	1957305	turquoise2						eugene3.00061070	6	9376945	9377499						gene11413	1	7069680	7071107
A4	NA	GSVIVP00016591001	11	1957403	1960792	turquoise2															gene11411	1	7054836	7056936						MDP0000138692	15	14532307	14534443						chr2.CM0373.50.nd	2	19758548	19759942
A4	NA	GSVIVP00016592001	11	1961921	1964366	turquoise2
A4	NA	GSVIVP00016595001	11	1979033	1984833	turquoise2															gene11405	1	7037243	7037935						MDP0000847719	15	14500433	14503396
A4	NA	GSVIVP00016597001	11	1990217	1993552	turquoise2															gene11396	1	6994014	6995836						MDP0000401899	2	5790274	5792595						chr2.CM0373.10.nd	2	19739898	19741704						Glyma01g00680.1	1
A4	NA	GSVIVP00016598001	11	1993605	1999427	turquoise2						gw1.VI.2849.1	6	8654156	8657492															MDP0000183523	2	5793077	5795668															Glyma01g00690.1	1
A4	NA	GSVIVP00016599001	11	2000373	2009358	turquoise2						grail3.0112005001	6	8669768	8682883						gene11393	1	6984028	6988374															chr4.CM0004.460.nd	4	64730363	64735281						Glyma05g36260.1	5
A4	NA	GSVIVP00016601001	11	2028329	2030027	turquoise2						fgenesh4_pg.C_LG_VI000967	6	8703336	8704977						gene11392	1	6977476	6979809															chr4.CM0004.370.nd	4	64675805	64677836						Glyma08g03400.1	8
A4	NA	GSVIVP00016602001	11	2033735	2036547	turquoise2						estExt_fgenesh4_pg.C_LG_VI0961	6	8710244	8712076						gene11389	1	6962736	6964343																								Glyma01g00710.1	1
A4	NA	GSVIVP00016603001	11	2041239	2047728	turquoise2						gw1.VI.937.1	6	8715728	8716893
A4	NA	GSVIVP00016606001	11	2056926	2063737	turquoise2																								MDP0000655868	2	5678401	5679535															Glyma01g00730.1	1
A4	NA	GSVIVP00016608001	11	2070777	2077105	turquoise2															gene11375	1	6885624	6888540						MDP0000211193	2	5636798	5639774	MDP0000224377	15	14269046	14271989	turquoise2
A4	NA	GSVIVP00016609001	11	2077640	2081335	turquoise2
A4	NA	GSVIVP00016610001	11	2082059	2096007	turquoise2															gene11373	1	6873865	6882592						MDP0000314814	15	14259163	14265283						chr4.CM0004.190.nd	4	64608475	64609228						Glyma05g36170.1	5
A4	NA	GSVIVP00016611001	11	2097124	2100144	turquoise2
A4	NA	GSVIVP00016613001	11	2110587	2114331	turquoise2						grail3.0151001401	6	9396381	9402129																								chr4.CM0004.140.nd	4	64592507	64593981						Glyma05g36150.1	5
A4	NA	GSVIVP00016616001	11	2120989	2121724	turquoise2																																										Glyma05g04670.1	5
A4	NA	GSVIVP00016618001	11	2140217	2145023	turquoise2																																	chr4.CM0004.130.nd	4	64586618	64591092						Glyma01g00760.1	1
A4	NA	GSVIVP00016619001	11	2145852	2149875	turquoise2
A4	NA	GSVIVP00016629001	11	2235830	2244422	turquoise2
A4	NA	GSVIVP00016630001	11	2246743	2250459	turquoise2						eugene3.00061026	6	8651439	8652008															MDP0000240073	2	5562118	5562816															Glyma01g00850.1	1
A4	NA	GSVIVP00016631001	11	2252354	2255768	turquoise2						estExt_Genewise1_v1.C_LG_VI1998	6	8648964	8650848															MDP0000240072	2	5553234	5561779	MDP0000230447	15	14116950	14118511	turquoise2	chr4.CM0617.110.nd	4	65718821	65719615						Glyma01g00860.1	1
A4	NA	GSVIVP00016634001	11	2275708	2277671	turquoise2																																										Glyma05g05030.1	5
A4	NA	GSVIVP00016636001	11	2290498	2294101	turquoise2															gene11344	1	6743290	6746844						MDP0000124509	2	5562357	5564427	MDP0000618650	15	14098214	14102470	turquoise2										Glyma08g03590.1	8
A4	NA	GSVIVP00016637001	11	2298668	2302654	turquoise2															gene11343	1	6737351	6739235						MDP0000256824	15	14082775	14084897															Glyma17g15400.1	17
A4	NA	GSVIVP00016638001	11	2308431	2309544	turquoise2						gw1.VI.2172.1	6	9286072	9287016						gene11341	1	6732322	6733533						MDP0000162064	15	14077500	14078702						chr2.CM0783.390.nd	2	19686150	19687090	chr4.CM0617.50.nd	4	65706242	65706703	turquoise2	Glyma05g36010.1	5
A4	NA	GSVIVP00016639001	11	2310129	2312602	turquoise2						gw1.VI.932.1	6	9287905	9291569						gene11340	1	6730107	6731724						MDP0000186556	2	5520197	5522598	MDP0000120022	15	14072375	14074562	turquoise2	chr2.CM0783.380.nd	2	19683245	19685078
A4	NA	GSVIVP00016640001	11	2316377	2318713	turquoise2															gene11339	1	6726926	6729061						MDP0000186557	2	5523738	5526265	MDP0000120025	15	14081718	14082824	turquoise2	chr2.CM0783.370.nd	2	19680192	19682928	chr4.CM0617.40.nd	4	65702288	65704658	turquoise2	Glyma05g36000.1	5
A4	NA	GSVIVP00016644001	11	2338078	2342217	turquoise2															gene11332	1	6703326	6706122						MDP0000232219	2	5496579	5500281	MDP0000630545	15	14044660	14046806	turquoise2	chr4.CM0617.310.nd	4	65770332	65772528						Glyma05g35950.1	5
A4	NA	GSVIVP00016648001	11	2360724	2373864	turquoise2															gene11328	1	6684632	6691046						MDP0000340127	15	14033973	14036017						chr2.CM0783.310.nd	2	19664381	19665653
A4	NA	GSVIVP00016649001	11	2374760	2384600	turquoise2						grail3.0151000801	6	9312259	9320086																								chr2.CM0783.200.nd	2	19592000	19598014						Glyma01g00990.1	1
A4	NA	GSVIVP00016651001	11	2388990	2397770	turquoise2						gw1.VI.693.1	6	9323057	9334726															MDP0000163798	2	5449504	5453695						chr2.CM0783.90.nd	2	19537362	19540013						Glyma01g01000.1	1
A4	NA	GSVIVP00016655001	11	2421789	2423381	turquoise2															gene11315	1	6619731	6621368						MDP0000843033	2	5415124	5416689	MDP0000858452	15	13879203	13880783	turquoise2	chr4.CM0617.360.nd	4	65798780	65800279						Glyma08g03720.1	8
A4	NA	GSVIVP00016659001	11	2454032	2455226	turquoise2						gw1.XVIII.2623.1	18	8934059	8935003						gene11310	1	6596637	6597002						MDP0000235230	2	5310110	5311051						chr4.CM0617.410.nd	4	65834339	65835400						Glyma05g35880.1	5
A4	NA	GSVIVP00016660001	11	2459322	2460240	turquoise2																																	chr2.CM0065.80.nd	2	19147795	19148412						Glyma01g01110.1	1
A4	NA	GSVIVP00016662001	11	2468444	2470231	turquoise2															gene12632	1	6434154	6434844															chr4.CM0617.420.nd	4	65837125	65838429
A4	NA	GSVIVP00016665001	11	2483853	2487578	turquoise2						gw1.XVIII.2608.1	18	8893595	8894947						gene11295	1	6547458	6549230						MDP0000126194	2	5303365	5305688						chr2.CM0065.140.nc	2	19190714	19193403	chr4.CM0617.450.nd	4	65854525	65854687	turquoise2	Glyma05g35850.1	5
A4	NA	GSVIVP00016666001	11	2487972	2493510	turquoise2						fgenesh4_pm.C_LG_XVIII000268	18	8875222	8879353						gene11294	1	6542417	6545212						MDP0000244993	2	5255634	5258913						chr4.CM0617.460.nd	4	65855851	65859059						Glyma05g35840.1	5
A4	NA	GSVIVP00016667001	11	2497122	2502659	turquoise2						gw1.XVIII.2596.1	18	8860516	8866795						gene11293	1	6532597	6538331						MDP0000260433	2	5248205	5254505	MDP0000273904	15	13777672	13782543	turquoise2	chr2.CM0065.170.nc	2	19204983	19212922
A4	NA	GSVIVP00016669001	11	2514474	2527701	turquoise2																								MDP0000437033	15	13769025	13772470						chr4.CM0617.470.nd	4	65860488	65864384						Glyma05g35830.1	5
A4	NA	GSVIVP00016670001	11	2534332	2540008	turquoise2						gw1.XVIII.2586.1	18	8832117	8835737						gene11287	1	6514978	6517416															chr2.CM0065.230.nc	2	19238323	19242148	chr4.CM0617.480.nd	4	65872203	65875382	turquoise2
A4	NA	GSVIVP00016674001	11	2566403	2581440	turquoise2						grail3.0020010802	18	8796589	8801799
A4	NA	GSVIVP00016676001	11	2607540	2608538	turquoise2															gene11893	1	6453091	6453597						MDP0000178934	2	5071113	5071619															Glyma01g01260.1	1
A4	NA	GSVIVP00016677001	11	2610167	2621816	turquoise2						estExt_fgenesh4_pm.C_LG_XVIII0257	18	8752802	8761904						gene11892	1	6444690	6451840						MDP0000297805	2	5088836	5095106
A4	NA	GSVIVP00016678001	11	2622591	2624223	turquoise2																																										Glyma08g03870.1	8
A4	NA	GSVIVP00016679001	11	2625657	2629716	turquoise2						eugene3.00180747	18	8746272	8748987						gene11887	1	6431523	6433476						MDP0000711195	2	5085773	5087765															Glyma05g35770.1	5
A4	NA	GSVIVP00016680001	11	2631395	2633203	turquoise2						eugene3.00180746	18	8733656	8735659																																	Glyma01g01190.1	1
A4	NA	GSVIVP00016681001	11	2643164	2659876	turquoise2						eugene3.00180745	18	8723453	8732920						gene11885	1	6420275	6428404																								Glyma01g01270.1	1
A4	NA	GSVIVP00016682001	11	2661434	2666198	turquoise2																																										Glyma05g35760.1	5
A4	NA	GSVIVP00016683001	11	2675526	2679037	turquoise2						fgenesh4_pg.C_LG_XVIII000726	18	8707508	8709595															MDP0000896981	2	5050655	5050906	MDP0000231257	15	12785289	12787376	turquoise2	chr4.CM0617.660.nd	4	65944111	65946219
A4	NA	GSVIVP00016685001	11	2702614	2706340	turquoise2
A4	NA	GSVIVP00016686001	11	2706978	2714961	turquoise2															gene11880	1	6383712	6386311
A4	NA	GSVIVP00016691001	11	2746360	2747631	turquoise2						eugene3.00180734	18	8627735	8629329
A4	NA	GSVIVP00016693001	11	2753338	2767088	turquoise2						estExt_fgenesh4_pm.C_LG_XVIII0251	18	8619844	8623749						gene11873	1	6335675	6341818						MDP0000203069	2	4893995	4899929	MDP0000309094	15	12921622	12928198	turquoise2										Glyma01g34840.1	1
A4	NA	GSVIVP00016696001	11	2781362	2787806	turquoise2						gw1.XVIII.2504.1	18	8587683	8590198						gene11870	1	6325045	6327611																								Glyma08g03980.1	8
A4	NA	GSVIVP00016699001	11	2807344	2809365	turquoise2						fgenesh4_pg.C_LG_XVIII000708	18	8565029	8566704															MDP0000264061	2	4885163	4887355	MDP0000151934	15	12954807	12957318	turquoise2	chr2.CM0660.70.nc	2	17818446	17820492	chr4.CM0617.760.nd	4	65997839	65999502	turquoise2	Glyma01g34770.1	1
A4	NA	GSVIVP00016700001	11	2810668	2812991	turquoise2																								MDP0000260251	15	12948684	12952099
A4	NA	GSVIVP00016701001	11	2817208	2819163	turquoise2																																										Glyma01g34740.1	1
A4	NA	GSVIVP00016704001	11	2834322	2840176	turquoise2						estExt_Genewise1_v1.C_LG_XVIII2468	18	8515519	8518326						gene11862	1	6292724	6294578															chr2.CM0660.140.nc	2	17890303	17895089						Glyma01g34690.1	1
A4	NA	GSVIVP00016705001	11	2841905	2843932	turquoise2																																										Glyma07g09230.1	7
A4	NA	GSVIVP00016706001	11	2847855	2851654	turquoise2																																	chr2.CM0660.150.nc	2	17900994	17904252	chr4.CM0617.860.nd	4	66064378	66066907	turquoise2	Glyma09g32570.1	9
A4	NA	GSVIVP00016707001	11	2858091	2863854	turquoise2															gene11848	1	6236625	6240584						MDP0000253030	2	4826030	4830103	MDP0000321186	15	13054886	13059626	turquoise2	chr4.CM0617.840.nd	4	66059724	66059954						Glyma05g35620.1	5
A4	NA	GSVIVP00016708001	11	2885849	2889184	turquoise2																																	chr4.CM0617.790.nd	4	66021952	66025577						Glyma05g35610.1	5
A4	NA	GSVIVP00016709001	11	2895490	2897651	turquoise2																								MDP0000319502	15	13101124	13103438															Glyma07g09200.1	7
A4	NA	GSVIVP00016710001	11	2900779	2907061	turquoise2						eugene3.00180717	18	8461733	8465084															MDP0000164019	2	4793964	4801677	MDP0000230799	15	13104368	13111166	turquoise2										Glyma08g04140.1	8
A4	NA	GSVIVP00016713001	11	2926329	2929912	turquoise2															gene11843	1	6202477	6204046						MDP0000519575	2	4559458	4562306	MDP0000705110	15	13116209	13117555	turquoise2										Glyma07g09240.1	7
A4	NA	GSVIVP00016714001	11	2933760	2936536	turquoise2																																										Glyma17g09980.1	17
A4	NA	GSVIVP00016715001	11	2938706	2941566	turquoise2						fgenesh4_pm.C_LG_XVIII000248	18	8429485	8431374						gene11841	1	6194487	6196114						MDP0000408586	2	4564685	4567107	MDP0000303768	15	13127005	13128997	turquoise2	chr4.CM0617.830.nd	4	66056924	66058549						Glyma07g09260.1	7
A4	NA	GSVIVP00016718001	11	2971375	2979772	turquoise2						gw1.XVIII.2449.1	18	8402417	8408259															MDP0000404198	2	4067532	4072037						chr2.LjT43I20.20.nd	2	19348795	19349073						Glyma07g09380.1	7
A4	NA	GSVIVP00016719001	11	2983833	2993448	turquoise2						estExt_fgenesh4_pg.C_LG_XVIII0682	18	8386805	8398439															MDP0000155324	2	4037924	4039799						chr2.LjT43I20.160.nd	2	19406926	19411350						Glyma07g09370.1	7
A4	NA	GSVIVP00016721001	11	2999111	3005562	turquoise2
A4	NA	GSVIVP00016732001	11	3087218	3091826	turquoise2																								MDP0000232493	2	4158905	4161121															Glyma05g35480.1	5
A4	NA	GSVIVP00016736001	11	3105675	3115384	turquoise2						gw1.XVIII.2413.1	18	8278851	8282511						gene30899	1	2298028	2301301																								Glyma07g09400.1	7
A4	NA	GSVIVP00016738001	11	3117304	3124349	turquoise2						fgenesh4_pg.C_LG_XVIII000676	18	8266895	8272812						gene30894	1	2264847	2269494						MDP0000715815	2	4198378	4202917															Glyma07g09410.1	7
A4	NA	GSVIVP00016740001	11	3136201	3141385	turquoise2						gw1.XVIII.2398.1	18	8243715	8247393						gene30892	1	2251823	2256946						MDP0000330372	15	11703415	11706767															Glyma07g09430.1	7
A4	NA	GSVIVP00016741001	11	3144715	3148930	turquoise2						eugene3.00180691	18	8226691	8230051						gene30891	1	2249270	2251058						MDP0000465675	2	4212206	4215758	MDP0000242420	15	11708891	11712895	turquoise2										Glyma07g09440.1	7
A4	NA	GSVIVP00016742001	11	3149630	3152940	turquoise2						fgenesh4_pg.C_LG_XVIII000672	18	8223091	8226248						gene30888	1	2241341	2243646						MDP0000773013	15	11723108	11724332															Glyma07g09450.1	7
A4	NA	GSVIVP00016743001	11	3153566	3155163	turquoise2															gene30886	1	2223758	2227040						MDP0000239167	2	4226448	4228484															Glyma07g09480.1	7
A4	NA	GSVIVP00016746001	11	3186274	3187447	turquoise2						gw1.XVIII.2385.1	18	8165594	8166232																																	Glyma07g09510.1	7
A4	NA	GSVIVP00016754001	11	3225441	3230591	turquoise2						gw1.XVIII.2371.1	18	8066649	8068515
A4	NA	GSVIVP00016757001	11	3251841	3257187	turquoise2
A4	NA	GSVIVP00016759001	11	3292322	3298893	turquoise2						eugene3.00180669	18	7960124	7960273
A4	NA	GSVIVP00016760001	11	3303093	3303527	turquoise2						grail3.0020003201	18	7797175	7797997						gene02095	1	478377	478811						MDP0000267538	2	4421939	4422373						chr2.LjT41F02.130.nc	2	16964919	16965353
A4	NA	GSVIVP00016764001	11	3321128	3325394	turquoise2						eugene3.00180657	18	7785281	7789494						gene02092	1	461956	466172						MDP0000565847	2	4432009	4436253						chr2.LjT41F02.160.nc	2	16979979	16983741						Glyma09g32140.1	9
A4	NA	GSVIVP00016767001	11	3356844	3361258	turquoise2																																	chr2.LjT17O14.70.nc	2	16417488	16422847
A4	NA	GSVIVP00016771001	11	3420557	3422783	turquoise2																																										Glyma07g09730.1	7
A4	NA	GSVIVP00016773001	11	3439107	3446005	turquoise2						gw1.XVIII.2330.1	18	7732753	7737128						gene02085	1	421921	424601															chr4.CM0042.250.nc	4	66950222	66954534						Glyma08g04410.1	8
A4	NA	GSVIVP00016774001	11	3447975	3455371	turquoise2
A4	NA	GSVIVP00016776001	11	3476354	3477659	turquoise2						grail3.0020002701	18	7651836	7653618						gene02077	1	395075	395707						MDP0000129164	15	12059835	12061356						chr4.CM0042.280.nc	4	66982408	66983543						Glyma08g04430.1	8
A4	NA	GSVIVP00016778001	11	3488704	3501259	turquoise2																																	chr4.CM0042.290.nc	4	67000359	67002739						Glyma09g32010.1	9
A4	NA	GSVIVP00016781001	11	3515903	3517115	turquoise2																								MDP0000120479	2	4782796	4783488
A4	NA	GSVIVP00016782001	11	3529031	3531511	turquoise2																								MDP0000430391	2	4785040	4787260	MDP0000319417	15	12097820	12099324	noir
A4	NA	GSVIVP00016784001	11	3540073	3553413	turquoise2						estExt_fgenesh4_pg.C_LG_VI1023	6	9721335	9727435						gene02070	1	362283	365411						MDP0000917280	2	4788085	4791504	MDP0000319418	15	12100356	12104656	noir	chr4.CM0042.300.nc	4	67004491	67009704						Glyma05g35260.1	5
A4	NA	GSVIVP00016787001	11	3568867	3574272	turquoise2
A4	NA	GSVIVP00016790001	11	3584061	3600928	turquoise2						eugene3.00180642	18	7607052	7614160						gene02068	1	353052	357355
A4	NA	GSVIVP00016793001	11	3618663	3621804	turquoise2
A4	NA	GSVIVP00016794001	11	3621835	3626194	turquoise2
A4	NA	GSVIVP00016795001	11	3627544	3629268	turquoise2															gene02065	1	342798	344810						MDP0000180536	2	4575566	4577274	MDP0000303770	15	13133050	13142741	turquoise2										Glyma17g12980.1	17
A4	NA	GSVIVP00016796001	11	3630302	3634856	turquoise2
A4	NA	GSVIVP00016797001	11	3647552	3651851	turquoise2						gw1.XVIII.2294.1	18	7553418	7556605																																	Glyma05g08020.1	5
A4	NA	GSVIVP00016799001	11	3658646	3660040	turquoise2																																										Glyma06g23530.1	6
A4	NA	GSVIVP00016801001	11	3671590	3696315	turquoise2						estExt_Genewise1_v1.C_LG_XVIII2275	18	7524214	7528431						gene30932	1	2412733	2428774						MDP0000283610	2	4040399	4061683	MDP0000047001	15	11569836	11577951	turquoise2										Glyma05g08040.1	5
A4	NA	GSVIVP00016804001	11	3709566	3710257	turquoise2
A4	NA	GSVIVP00016807001	11	3747318	3754011	turquoise2						estExt_fgenesh4_pm.C_LG_VI0445	6	9738864	9741399						gene30940	1	2467334	2469686						MDP0000951278	15	11517659	11520307															Glyma06g23560.1	6
A4	NA	GSVIVP00016810001	11	3766933	3770761	turquoise2						estExt_Genewise1_v1.C_LG_XVIII2259	18	7423587	7427670															MDP0000094941	15	11495192	11496887															Glyma05g08090.1	5
A4	NA	GSVIVP00016816001	11	3816292	3823619	turquoise2						gw1.XVIII.2260.1	18	7356830	7366533						gene30950	1	2514565	2518314						MDP0000881949	15	11490908	11492300															Glyma05g08120.1	5
A4	NA	GSVIVP00016817001	11	3842053	3844575	turquoise2						eugene3.00180622	18	7320604	7324390						gene30951	1	2523331	2525949						MDP0000241444	15	11436534	11439268															Glyma05g08140.1	5
A4	NA	GSVIVP00016818001	11	3849695	3852064	turquoise2																																										Glyma06g23620.1	6
A4	NA	GSVIVP00016820001	11	3875099	3877143	turquoise2						eugene3.00180621	18	7267895	7270281															MDP0000128135	2	3747404	3749874	MDP0000231315	15	11402350	11405236	turquoise2										Glyma05g08150.1	5
A4	NA	GSVIVP00016821001	11	3878282	3903228	turquoise2
A4	NA	GSVIVP00016825001	11	3927903	3930038	turquoise2																								MDP0000707092	2	3738481	3740637
A4	NA	GSVIVP00016826001	11	3931637	3932843	turquoise2																								MDP0000314407	2	3727305	3728357															Glyma17g12840.1	17
A4	NA	GSVIVP00016827001	11	3934231	3936087	turquoise2
A4	NA	GSVIVP00016829001	11	3945258	3949764	turquoise2															gene30962	1	2578205	2581774						MDP0000145420	15	11319026	11321754															Glyma06g24470.1	6
A4	NA	GSVIVP00016834001	11	3988147	3994123	turquoise2																								MDP0000151697	15	11265844	11268070
A4	NA	GSVIVP00016837001	11	4032698	4033057	turquoise2
A4	NA	GSVIVP00016844001	11	4085224	4102702	turquoise2																								MDP0000152520	15	11119386	11122512															Glyma06g24600.1	6
A4	NA	GSVIVP00016845001	11	4109403	4110755	turquoise2																								MDP0000724419	15	11120111	11121475															Glyma05g08300.1	5
A4	NA	GSVIVP00016850001	11	4142242	4145971	turquoise2						grail3.0151001801	6	9460164	9463124															MDP0000785448	2	3424807	3425844
A4	NA	GSVIVP00016854001	11	4180941	4182510	turquoise2															gene30985	1	2701366	2703156						MDP0000806475	2	3395898	3397739	MDP0000203314	15	11065203	11066936	turquoise2
A4	NA	GSVIVP00016856001	11	4190806	4191987	turquoise2															gene30986	1	2706313	2707330						MDP0000180578	15	10991916	10992218															Glyma06g24760.1	6
A4	NA	GSVIVP00016857001	11	4209880	4213244	turquoise2
A4	NA	GSVIVP00016858001	11	4218907	4224641	turquoise2						grail3.0151001701	6	9443080	9450531						gene30999	1	2750786	2752883						MDP0000266699	2	3340819	3342939															Glyma06g24780.1	6
A4	NA	GSVIVP00016861001	11	4243465	4252481	turquoise2						estExt_Genewise1_v1.C_LG_VI0115	6	14470528	14474911															MDP0000165604	2	3314297	3315177															Glyma05g08480.1	5
A4	NA	GSVIVP00016867001	11	4284810	4290169	turquoise2																								MDP0000734787	2	3305352	3309738	MDP0000254951	15	10893265	10895656	turquoise2										Glyma05g08320.1	5
A4	NA	GSVIVP00016868001	11	4294653	4298818	turquoise2																								MDP0000148542	15	10891392	10892776
A4	NA	GSVIVP00016870001	11	4307397	4317487	turquoise2															gene31007	1	2786319	2788994						MDP0000148539	15	10872027	10875478
A4	NA	GSVIVP00016871001	11	4322751	4330405	turquoise2
A4	NA	GSVIVP00016872001	11	4331690	4336992	turquoise2																																										Glyma17g12460.1	17
A4	NA	GSVIVP00016874001	11	4343645	4347674	turquoise2
A4	NA	GSVIVP00016875001	11	4356814	4360125	turquoise2						estExt_Genewise1_v1.C_LG_VI2245	6	9387198	9389311															MDP0000439929	2	3265209	3266315	MDP0000314981	15	10838576	10839679	turquoise2										Glyma06g24830.1	6
A4	NA	GSVIVP00016878001	11	4382403	4384724	turquoise2															gene31017	1	2817273	2822428						MDP0000122556	15	10821584	10823935
A4	NA	GSVIVP00016880001	11	4401771	4405285	turquoise2																								MDP0000163192	15	10807205	10811678															Glyma13g23680.1	13
A4	NA	GSVIVP00016885001	11	4457709	4459064	turquoise2															gene31026	1	2863303	2864880
A4	NA	GSVIVP00016887001	11	4465243	4532781	turquoise2																								MDP0000231385	2	3201421	3216836
A4	NA	GSVIVP00016890001	11	4549558	4558979	turquoise2															gene31032	1	2903257	2904853						MDP0000319933	2	3220427	3222267	MDP0000449737	15	10704566	10708332	turquoise2										Glyma13g23650.1	13
A4	NA	GSVIVP00016891001	11	4560273	4564575	turquoise2																																										Glyma13g23640.1	13
A4	NA	GSVIVP00016892001	11	4564917	4567646	turquoise2															gene31034	1	2907852	2908948						MDP0000158230	2	3155294	3157502															Glyma17g12370.1	17
A4	NA	GSVIVP00016897001	11	4588098	4593074	turquoise2						estExt_fgenesh4_pg.C_LG_VI0511	6	4431441	4433818	fgenesh4_pg.C_LG_XVIII001128	18	12635700	12637717	noir	gene31036	1	2911801	2913580						MDP0000271045	2	3142751	3144826	MDP0000700015	15	10678091	10680345	turquoise2
A4	NA	GSVIVP00016900001	11	4614312	4616721	turquoise2
A4	NA	GSVIVP00016902001	11	4635321	4638763	turquoise2
A4	NA	GSVIVP00016903001	11	4647651	4652105	turquoise2															gene31041	1	2929084	2932777						MDP0000275460	2	3087577	3090624						chr4.LjT07P17.80.nc	4	34623474	34625913						Glyma13g23560.1	13
A4	NA	GSVIVP00016911001	11	4671155	4681213	turquoise2																								MDP0000497396	2	3080396	3081781						chr4.LjT07P17.130.nc	4	34660248	34660972						Glyma13g23530.1	13
A4	NA	GSVIVP00016913001	11	4703878	4706628	turquoise2																								MDP0000165656	2	3018421	3020918	MDP0000230402	15	10553364	10556266	turquoise2										Glyma17g12270.1	17
A4	NA	GSVIVP00016917001	11	4776502	4778476	turquoise2						gw1.XVIII.190.1	18	12520617	12522561
A4	NA	GSVIVP00016923001	11	4820068	4824190	turquoise2						estExt_Genewise1_v1.C_LG_XVIII0153	18	12390757	12394000						gene31086	1	3122858	3124679						MDP0000279104	2	2810970	2813252
A4	NA	GSVIVP00016924001	11	4828457	4860020	turquoise2						fgenesh4_pg.C_LG_XVIII001102	18	12395269	12405014						gene31084	1	3110366	3118965						MDP0000266289	2	2814464	2821957	MDP0000313789	15	10290182	10297714	noir										Glyma13g22670.1	13
A4	NA	GSVIVP00016928001	11	4890111	4891194	turquoise2																								MDP0000569069	2	2875567	2877010
A4	NA	GSVIVP00016931001	11	4927174	4934363	turquoise2						estExt_fgenesh4_pg.C_LG_VI0491	6	4277315	4278945	gw1.XVIII.182.1	18	12468922	12470585	noir	gene31061	1	3020036	3021648						MDP0000124375	15	10436168	10437874															Glyma13g22630.1	13
A4	NA	GSVIVP00016935001	11	4971780	4975441	turquoise2																								MDP0000255415	2	2978072	2981602	MDP0000261432	15	10516053	10519982	turquoise2
A4	NA	GSVIVP00016936001	11	4986616	4994364	turquoise2						gw1.XVIII.142.1	18	12377500	12380042						gene31088	1	3126966	3130400																								Glyma13g22710.1	13
A4	NA	GSVIVP00016939001	11	5046501	5047592	turquoise2															gene31095	1	3170833	3171948																								Glyma13g22730.1	13
A4	NA	GSVIVP00016948001	11	5102993	5129256	turquoise2						gw1.XVIII.127.1	18	12312773	12318061															MDP0000274320	2	2743064	2745848						chr4.CM0003.50.nd	4	35437749	35445366						Glyma13g22760.1	13
A4	NA	GSVIVP00016952001	11	5171764	5174777	turquoise2																								MDP0000824430	15	9688518	9688883						chr4.CM0003.40.nd	4	35434944	35436282
A4	NA	GSVIVP00016955001	11	5222113	5225812	turquoise2						gw1.XVIII.105.1	18	12226400	12228322						gene30791	1	3629789	3630274
A4	NA	GSVIVP00016956001	11	5226838	5243349	turquoise2
A4	NA	GSVIVP00016957001	11	5244006	5247185	turquoise2						fgenesh4_pg.C_LG_VI000475	6	4051453	4054164	fgenesh4_pg.C_LG_XVIII001087	18	12222706	12225440	noir	gene31108	1	3250924	3255078																								Glyma13g22890.1	13
A4	NA	GSVIVP00016958001	11	5254779	5264473	turquoise2																																										Glyma13g22900.1	13
A4	NA	GSVIVP00016960001	11	5291047	5324791	turquoise2																																										Glyma13g22920.1	13
A4	NA	GSVIVP00016968001	11	5453803	5461665	turquoise2						fgenesh4_pm.C_LG_VI000195	6	3990536	3997526	gw1.XVIII.85.1	18	12164660	12169101	noir	gene31116	1	3288280	3292072						MDP0000537451	2	2548160	2563312	MDP0000173449	15	9165215	9168719	turquoise2	chr4.CM0003.220.nc	4	35622723	35627638						Glyma13g22970.1	13
A4	NA	GSVIVP00016969001	11	5476220	5493795	turquoise2						eugene3.00060524	6	3978171	3986294	grail3.0073003501	18	12152125	12160031	noir	gene31117	1	3295718	3301474						MDP0000216343	15	9154343	9160094						chr4.CM0003.240.nc	4	35638011	35647415						Glyma13g22980.1	13
A4	NA	GSVIVP00013355001	11	5516851	5527555	turquoise2						eugene3.00180985	18	10905700	10907685
A4	NA	GSVIVP00013357001	11	5572240	5574121	turquoise2						estExt_Genewise1_v1.C_LG_VI0213	6	11758543	11760632	grail3.0020030501	18	10922534	10924327	turquoise2										MDP0000277672	2	1521829	1523127
A4	NA	GSVIVP00017239001	11	5614299	5653244	turquoise2						fgenesh4_pg.C_LG_VI001206	6	11745910	11746961	gw1.XVIII.3274.1	18	10936060	10936704	turquoise2
A4	NA	GSVIVP00017238001	11	5657528	5658637	turquoise2						grail3.0030016401	6	11732347	11733138	estExt_fgenesh4_pm.C_LG_XVIII0357	18	10954791	10955628	turquoise2	gene10064	1	830142	830666						MDP0000534782	15	8291607	8292196															Glyma02g36390.1	2
A4	NA	GSVIVP00017237001	11	5666997	5670005	turquoise2						eugene3.00061270	6	11721214	11724069	grail3.0020030701	18	10960847	10963256	turquoise2
A4	NA	GSVIVP00017233001	11	5746471	5750826	turquoise2																								MDP0000006123	2	1613370	1614457
A4	NA	GSVIVP00017228001	11	5773817	5788226	turquoise2						estExt_fgenesh4_pm.C_LG_VI0519	6	11629869	11633665	grail3.0020031201	18	10997864	11001880	turquoise2	gene10056	1	801776	804223						MDP0000131266	2	1629401	1631581
A4	NA	GSVIVP00017225001	11	5848728	5855929	turquoise2																								MDP0000293456	2	1463114	1466139	MDP0000131218	15	8129660	8132989	turquoise2
A4	NA	GSVIVP00017224001	11	5857405	5861431	turquoise2						fgenesh4_pm.C_LG_VI000537	6	11970358	11973700	eugene3.00180969	18	10769159	10772720	turquoise2	gene10080	1	924763	927760						MDP0000293457	2	1468059	1475204	MDP0000672583	15	8124665	8127813	turquoise2	chr6.CM0037.690.nc	6	40042342	40046109
A4	NA	GSVIVP00017223001	11	5863860	5889489	turquoise2						grail3.0030018001	6	11981916	11985168															MDP0000155066	15	8103344	8105681						chr6.CM0037.660.nc	6	40017698	40019330
A4	NA	GSVIVP00017221001	11	5903709	5910305	turquoise2						fgenesh4_pg.C_LG_VI001232	6	11992290	11996662	gw1.XVIII.3218.1	18	10755425	10760369	turquoise2	gene10082	1	933474	936770						MDP0000258782	15	8111485	8113458						chr4.CM0179.140.nc	4	37962603	37966690						Glyma02g36530.1	2
A4	NA	GSVIVP00017220001	11	5912801	5914767	turquoise2
A4	NA	GSVIVP00017219001	11	5914835	5917630	turquoise2						estExt_fgenesh4_pg.C_LG_VI1224	6	12010716	12013544	gw1.XVIII.3216.1	18	10750926	10752460	turquoise2
A4	NA	GSVIVP00017213001	11	6005632	6013081	turquoise2						fgenesh4_pg.C_LG_VI001238	6	12058603	12060079						gene10087	1	953607	955656
A4	NA	GSVIVP00017212001	11	6019362	6023014	turquoise2						eugene3.00061299	6	12051088	12051312	eugene3.00180962	18	10734963	10735187	turquoise2																												Glyma02g36570.1	2
A4	NA	GSVIVP00017210001	11	6084385	6091107	turquoise2						eugene3.00061298	6	12043505	12046561	gw1.XVIII.3207.1	18	10735752	10737644	turquoise2										MDP0000720107	2	1438312	1439291						chr6.CM0037.470.nd	6	39918167	39920209						Glyma09g10560.1	9
A4	NA	GSVIVP00017205001	11	6138513	6143179	turquoise2						eugene3.00061301	6	12061069	12064996	gw1.XVIII.3192.1	18	10702386	10704951	turquoise2										MDP0000427430	2	1433030	1433999						chr4.CM0179.200.nc	4	37999270	38002768	chr6.CM0037.450.nd	6	39902368	39905839	turquoise2
A4	NA	GSVIVP00017204001	11	6143422	6144754	turquoise2
A4	NA	GSVIVP00017202001	11	6150686	6157221	turquoise2																								MDP0000390104	15	8071519	8075009
A4	NA	GSVIVP00017194001	11	6244462	6245112	turquoise2						gw1.VI.330.1	6	12149906	12150220	gw1.XVIII.3177.1	18	10653933	10654198	turquoise2										MDP0000608448	15	8044492	8044626						chr4.CM0179.370.nd	4	38061079	38061512						Glyma02g36640.1	2
A4	NA	GSVIVP00017192001	11	6259918	6261851	turquoise2						gw1.XVIII.3174.1	18	10648046	10649002																								chr4.CM0179.310.nd	4	38049404	38050647						Glyma02g36660.1	2
A4	NA	GSVIVP00017189001	11	6302541	6309396	turquoise2						fgenesh4_pm.C_LG_VI000547	6	12160225	12164097															MDP0000311693	2	1346739	1349247						chr4.CM0179.470.nd	4	38119509	38120082
[truncated: 34 more columns]

## Sheet: A7
Ancestor	Ancestral order	Vitis1	Vitis1_chr	Vitis1_start	Vitis1_end	Vitis_couleur	Vitis2	Vitis2_chr	Vitis2_start	Vitis2_end	Vitis2_couleur	Poplar1	Poplar1_chr	Poplar_1_start	Poplar1_end	Poplar2	Poplar2_chr	Poplar2_start	Poplar2_end	Poplar_Couleur	Fragaria1	Fragaria1_chr	Fragaria1_start	Fragaria1_end	Fragaria2	Fragaria2_chr	Fragaria2_start	Fragaria2_end	Fragaria2_couleur	Apple1	Apple1_chr	Apple1_start	Apple1_end	Apple2	Apple2_chr	Apple2_start	Apple2_end	Apple_couleur	Lotus1	Lotus1_chr	Lotus1_start	Lotus1_end	Lotus2	Lotus2_chr	Lotus_start	Lotus2_end	Lotus_couleur	Soybean1	Soybean1_chr
A7	1	GSVIVP00020400001	5	10420215	10531891	magenta1	GSVIVP00028463001	7	8436819	8456585	magenta1
A7	2	GSVIVP00019819001	5	3483597	3484070	magenta1	GSVIVP00031075001	14	5463368	5469345	magenta1	gw1.XIII.1268.1	13	2118438	2121376
A7	3	GSVIVP00019835001	5	3668275	3700156	magenta1	GSVIVP00008900001	14	4695173	4699107	magenta1	eugene3.00081857	8	13544910	13545732
A7	4	GSVIVP00019830001	5	3577868	3593303	magenta1	GSVIVP00023595001	7	2678821	2685557	magenta1
A7	5	GSVIVP00019823001	5	3503820	3515192	magenta1	GSVIVP00031074001	14	5453307	5460291	magenta1
A7	6	GSVIVP00019807001	5	3384676	3384984	magenta1	GSVIVP00023582001	7	2779273	2779581	magenta1
A7	7	GSVIVP00019811001	5	3429638	3436258	magenta1	GSVIVP00023586001	7	2758076	2762695	magenta1
A7	8	GSVIVP00019791001	5	3213501	3214407	magenta1	GSVIVP00023552001	7	3071329	3072005	magenta1
A7	9	GSVIVP00019781001	5	3105908	3107260	magenta1	GSVIVP00027970001	7	3296167	3297525	magenta1
A7	10	GSVIVP00023559001	7	3011033	3015960	magenta1																								MDP0000936873	3	32385415	32385975	MDP0000821908	11	34202349	34202846	magenta1
A7	11	GSVIVP00019763001	5	2940067	2955702	magenta1	GSVIVP00023565001	7	2929929	2938149	magenta1
A7	12	GSVIVP00033109001	5	856238	860733	magenta1	GSVIVP00028094001	7	4202740	4206607	magenta1
A7	13	GSVIVP00033052001	5	457395	459555	magenta1	GSVIVP00028043001	7	3820019	3822743	magenta1
A7	14	GSVIVP00033117001	5	929677	930239	magenta1	GSVIVP00028098001	7	4229546	4230321	magenta1
A7	15	GSVIVP00033097001	5	750203	757359	magenta1	GSVIVP00028070001	7	4017020	4022240	magenta1
A7	16	GSVIVP00033041001	5	398469	406205	magenta1	GSVIVP00028036001	7	3744934	3753391	magenta1
A7	17	GSVIVP00033099001	5	765049	767931	magenta1	GSVIVP00028073001	7	4033483	4036310	magenta1	gw1.VIII.775.1	8	6863720	6866140	gw1.X.531.1	10	13578062	13578816	magenta1	gene05172	3	26898753	26901253						MDP0000233216	13	14186796	14189269															Glyma09g04400.1	9
A7	18	GSVIVP00028059001	7	3943124	3946599	magenta1	GSVIVP00022650001	14	1207410	1214427	magenta1
A7	19	GSVIVP00028048001	7	3848565	3856111	magenta1	GSVIVP00022670001	14	1392227	1403029	magenta1
A7	20	GSVIVP00028177001	7	4850601	4864871	magenta1	GSVIVP00022548001	14	550119	551973	magenta1
A7	21	GSVIVP00028183001	7	4904717	4905838	magenta1	GSVIVP00022533001	14	449058	450219	magenta1
A7	22	GSVIVP00028164001	7	4763213	4772449	magenta1	GSVIVP00022572001	14	652804	656804	magenta1	eugene3.00140618	14	4996643	4998701
A7	23	GSVIVP00019680001	5	2260818	2265804	magenta1	GSVIVP00028176001	7	4841718	4845347	magenta1																																					Glyma15g14520.1	15
A7	24	GSVIVP00028103001	7	4269957	4272282	magenta1	GSVIVP00022619001	14	1021454	1025280	magenta1
A7	25	GSVIVP00033141001	5	1157731	1160598	magenta1	GSVIVP00028132001	7	4488060	4490633	magenta1
A7	26	GSVIVP00019753001	5	2852156	2860851	magenta1	GSVIVP00022719001	14	1822435	1828128	magenta1
A7	27	GSVIVP00028002001	7	3510513	3524074	magenta1	GSVIVP00022721001	14	1837403	1845528	magenta1
A7	28	GSVIVP00033028001	5	314050	320182	magenta1	GSVIVP00022684001	14	1542654	1545333	magenta1
A7	29	GSVIVP00019752001	5	2849768	2851890	magenta1	GSVIVP00022720001	14	1828498	1830709	magenta1
A7	30	GSVIVP00019949001	5	4696427	4719481	magenta1	GSVIVP00022807001	14	2851756	2875186	magenta1
A7	31	GSVIVP00023671001	7	2059473	2072041	magenta1	GSVIVP00022840001	14	3065632	3088966	magenta1																																					Glyma03g30990.1	3
A7	32	GSVIVP00022847001	14	3143441	3144539	magenta1															gene22568	6	5614060	5614671																								Glyma03g39880.1	3
A7	33	GSVIVP00023625001	7	2430497	2432544	magenta1	GSVIVP00006107001	14	4171397	4175452	magenta1
A7	34	GSVIVP00019790001	5	3189819	3209226	magenta1	GSVIVP00022792001	14	2681748	2698505	magenta1
A7	35	GSVIVP00019713001	5	2502783	2507582	magenta1	GSVIVP00022528001	14	419541	424954	magenta1
A7	36	GSVIVP00019716001	5	2550542	2554635	magenta1	GSVIVP00022523001	14	384007	388414	magenta1
A7	37	GSVIVP00019911001	5	4376652	4382862	magenta1	GSVIVP00022861001	14	3220009	3225280	magenta1
A7	38	GSVIVP00028210001	7	5097626	5104335	magenta1	GSVIVP00022489001	14	121797	123113	magenta1
A7	39	GSVIVP00033119001	5	937196	945656	magenta1	GSVIVP00022623001	14	1037818	1044739	magenta1																												chr4.CM0429.100.nd	4	47297983	47298676
A7	40	GSVIVP00022880001	14	3512788	3519075	magenta1						gw1.XIII.1109.1	13	1766267	1770080						gene22305	6	5851639	5855160						MDP0000291488	12	28961109	28964783						chr5.CM0211.170.nc	5	31549847	31554119
A7	41	GSVIVP00023628001	7	2390476	2398965	magenta1																								MDP0000122685	3	31775841	31778993						chr5.LjT17N18.110.nd	5	39615058	39619202
A7	42	GSVIVP00019881001	5	4040851	4045213	magenta1	GSVIVP00023655001	7	2179717	2182901	magenta1
A7	43	GSVIVP00019714001	5	2516774	2533471	magenta1	GSVIVP00028198001	7	5015230	5021786	magenta1
A7	44	GSVIVP00019863001	5	3906608	3909133	magenta1	GSVIVP00023639001	7	2316187	2319226	magenta1	fgenesh4_pg.C_LG_VIII001787	8	13702586	13704608																																	Glyma13g28340.1	13
A7	45	GSVIVP00019855001	5	3849745	3851603	magenta1	GSVIVP00023630001	7	2377304	2382090	magenta1																												chr6.CM1829.110.nc	6	55814390	55815735
A7	46	GSVIVP00019872001	5	3978074	3979132	magenta1	GSVIVP00023650001	7	2221721	2222791	magenta1
A7	47	GSVIVP00019885001	5	4099436	4110224	magenta1	GSVIVP00023662001	7	2147243	2149279	magenta1	gw1.X.4168.1	10	3351232	3356197						gene06113	4	13653084	13658181						MDP0000232025	16	13815309	13818862
A7	48	GSVIVP00019944001	5	4642005	4655896	magenta1	GSVIVP00023713001	7	1703165	1710754	magenta1
A7	49	GSVIVP00033010001	5	114500	118849	magenta1	GSVIVP00028015001	7	3603952	3605210	magenta1
A7	50	GSVIVP00019938001	5	4620147	4621766	magenta1	GSVIVP00023666001	7	2114017	2127670	magenta1
A7	51	GSVIVP00019895001	5	4202619	4210561	magenta1	GSVIVP00023690001	7	1898747	1920730	magenta1
A7	52	GSVIVP00019727001	5	2630576	2636140	magenta1	GSVIVP00028243001	7	5334582	5340624	magenta1																																					Glyma15g09680.1	15
A7	53	GSVIVP00020035001	5	5409585	5415856	magenta1	GSVIVP00023765001	7	1296026	1300753	magenta1																			MDP0000188132	13	19553451	19556988															Glyma10g39090.1	10
A7	54	GSVIVP00019984001	5	5035066	5038173	magenta1	GSVIVP00031123001	14	6133419	6136437	magenta1																																					Glyma10g39390.1	10
A7	55	GSVIVP00020026001	5	5351935	5356754	magenta1	GSVIVP00023759001	7	1332268	1335105	magenta1
A7	56	GSVIVP00019961001	5	4834770	4835627	magenta1	GSVIVP00023726001	7	1532531	1533319	magenta1
A7	57	GSVIVP00020038001	5	5450326	5458740	magenta1	GSVIVP00031140001	14	6355137	6357606	magenta1																			MDP0000317550	13	20274030	20278384						chr5.CM0357.460.nc	5	53376701	53377930
A7	58	GSVIVP00020095001	5	6076824	6081138	magenta1	GSVIVP00023813001	7	792674	796158	magenta1
A7	59	GSVIVP00020104001	5	6179789	6184843	magenta1	GSVIVP00031181001	14	6973197	6975737	magenta1
A7	60	GSVIVP00020121001	5	6399975	6402347	magenta1	GSVIVP00023841001	7	528581	531140	magenta1																			MDP0000213864	13	21624730	21627301	MDP0000124810	16	16443374	16445983	magenta1
A7	61	GSVIVP00020133001	5	6496141	6504869	magenta1	GSVIVP00023867001	7	315771	319716	magenta1
A7	62	GSVIVP00020076001	5	5829016	5831619	magenta1	GSVIVP00023809001	7	822561	850283	magenta1
A7	63	GSVIVP00020062001	5	5659523	5671079	magenta1	GSVIVP00023804001	7	884999	887088	magenta1
A7	64	GSVIVP00019981001	5	5008782	5009740	magenta1	GSVIVP00023733001	7	1472244	1472638	magenta1
A7	65	GSVIVP00019979001	5	4988237	4989565	magenta1	GSVIVP00023730001	7	1503980	1504882	magenta1
A7	66	GSVIVP00020125001	5	6427258	6437901	magenta1	GSVIVP00023859001	7	371406	375239	magenta1	fgenesh4_pg.C_LG_VIII001440	8	10974670	10978421	estExt_fgenesh4_pm.C_LG_X0276	10	8566246	8570399	magenta1	gene32599	1	18991257	18994836						MDP0000237883	13	21655779	21661091	MDP0000033699	16	16476576	16481263	magenta1	chr5.CM0071.580.nc	5	23721653	23728558						Glyma10g32350.1	10
A7	67	GSVIVP00019990001	5	5101602	5104359	magenta1	GSVIVP00023737001	7	1446991	1449545	magenta1																			MDP0000165757	16	14992194	14993930						chr5.CM0052.70.nc	5	50482379	50483636						Glyma10g36880.1	10
A7	68	GSVIVP00020034001	5	5401545	5406009	magenta1	GSVIVP00023763001	7	1303348	1311781	magenta1																												chr4.LjT16L01.80.nd	4	51479396	51480429
A7	69	GSVIVP00020102001	5	6143387	6158247	magenta1	GSVIVP00023818001	7	750433	757664	magenta1																			MDP0000121177	13	20891740	20897398	MDP0000267411	16	15985773	15988232	magenta1
A7	70	GSVIVP00023775001	7	1191615	1194475	magenta1						estExt_Genewise1_v1.C_LG_II0822	2	3191295	3193311	estExt_fgenesh4_pm.C_LG_V0513	5	14794724	14796248	magenta1	gene20339	2	17128139	17129652						MDP0000136296	11	31946862	31948279						chr1.CM0322.170.nc	1	72730772	72732337						Glyma02g16320.1	2
A7	71	GSVIVP00033143001	5	1182046	1189056	magenta1						grail3.0010034901	8	6631018	6636684	estExt_Genewise1_v1.C_LG_X0623	10	13892806	13898158	magenta1										MDP0000205540	13	13729373	13734405	MDP0000814329	16	8655326	8659613	magenta1	chr6.CM1829.160.nc	6	55896004	55900985						Glyma07g36840.1	7
A7	72	GSVIVP00033159001	5	1294515	1301934	magenta1						estExt_Genewise1_v1.C_LG_VIII2688	8	6549791	6552884						gene05086	3	26444079	26446081	gene06504	4	14214132	14216150	magenta1	MDP0000278398	13	12547988	12550341	MDP0000842521	16	8447188	8449375	magenta1
A7	73	GSVIVP00020299001	5	8471711	8472304	magenta1	GSVIVP00028557001	7	7104321	7104831	magenta1
A7	74	GSVIVP00020288001	5	8255415	8261606	magenta1	GSVIVP00028561001	7	7029627	7038254	magenta1																			MDP0000279266	13	26652177	26660779
A7	75	GSVIVP00020285001	5	8203118	8223016	magenta1	GSVIVP00028563001	7	6986608	7009590	magenta1
A7	76	GSVIVP00020219001	5	7410487	7410945	magenta1
A7	77	GSVIVP00020264001	5	7871924	7893797	magenta1	GSVIVP00028598001	7	6573098	6581711	magenta1
A7	78	GSVIVP00020295001	5	8416420	8436310	magenta1																																										Glyma02g00680.1	2
A7	79	GSVIVP00020335001	5	9083109	9085752	magenta1	GSVIVP00028518001	7	7658674	7663044	magenta1
A7	80	GSVIVP00020282001	5	8138072	8144980	magenta1	GSVIVP00028568001	7	6919099	6923755	magenta1
A7	81	GSVIVP00020387001	5	10021345	10024981	magenta1																								MDP0000182546	13	27756243	27757760															Glyma10g26690.1	10
A7	82	GSVIVP00020317001	5	8732438	8738193	magenta1	GSVIVP00028540001	7	7354405	7357263	magenta1																			MDP0000430242	13	27142336	27144710
A7	NA	GSVIVP00033034001	5	362041	364411	magenta1																								MDP0000279440	16	11819179	11822418
A7	NA	GSVIVP00033035001	5	371040	371963	magenta1															gene07039	4	12167426	12168070																								Glyma09g04760.1	9
A7	NA	GSVIVP00033038001	5	384667	386534	magenta1
A7	NA	GSVIVP00033039001	5	387630	392476	magenta1																								MDP0000125797	13	14818808	14821667
A7	NA	GSVIVP00033044001	5	430085	432532	magenta1																								MDP0000221383	13	14746349	14748656
A7	NA	GSVIVP00033046001	5	437161	438890	magenta1																								MDP0000413382	16	11565686	11567070															Glyma07g37430.1	7
A7	NA	GSVIVP00033047001	5	441700	444162	magenta1						eugene3.00100080	10	636968	638864
A7	NA	GSVIVP00033053001	5	461312	479667	magenta1																								MDP0000191203	16	11514416	11514969															Glyma09g04620.1	9
A7	NA	GSVIVP00033056001	5	489558	492720	magenta1																																										Glyma07g37370.1	7
A7	NA	GSVIVP00033057001	5	493676	500131	magenta1
A7	NA	GSVIVP00033058001	5	505912	513567	magenta1						eugene3.00100064	10	505765	510942						gene07070	4	12347905	12352055						MDP0000768248	16	11480192	11485018															Glyma07g37330.1	7
A7	NA	GSVIVP00033059001	5	515031	536608	magenta1						gw1.X.3724.1	10	499864	501752						gene07072	4	12375095	12378718
A7	NA	GSVIVP00033063001	5	569994	592029	magenta1						fgenesh4_pg.C_LG_X000064	10	484133	489664															MDP0000129331	13	14625985	14627700
A7	NA	GSVIVP00033064001	5	593486	594806	magenta1
A7	NA	GSVIVP00033065001	5	599228	600138	magenta1															gene07076	4	12386539	12387149						MDP0000119517	13	14605206	14605797															Glyma07g37280.1	7
A7	NA	GSVIVP00033066001	5	601811	602408	magenta1															gene07077	4	12388860	12389596
A7	NA	GSVIVP00033068001	5	608413	609176	magenta1
A7	NA	GSVIVP00033069001	5	610619	611471	magenta1																								MDP0000864748	16	11251946	11252425
A7	NA	GSVIVP00033091001	5	683991	702425	magenta1						estExt_fgenesh4_pm.C_LG_X0003	10	87451	91339															MDP0000218062	13	14458191	14461538	MDP0000174019	16	11266684	11269470	magenta1
A7	NA	GSVIVP00033093001	5	718212	722306	magenta1						estExt_Genewise1_v1.C_LG_X3573	10	108781	112271						gene05178	3	26932047	26935234						MDP0000224740	13	14271909	14275127	MDP0000290818	16	11207635	11210754	magenta1										Glyma07g37220.1	7
A7	NA	GSVIVP00033094001	5	724138	727454	magenta1
A7	NA	GSVIVP00033096001	5	741658	742960	magenta1															gene05175	3	26914721	26915366																								Glyma17g03410.1	17
A7	NA	GSVIVP00033098001	5	760863	761846	magenta1						fgenesh4_pg.C_LG_VIII000967	8	6869305	6872153	fgenesh4_pg.C_LG_X001274	10	13573406	13573883	magenta1																												Glyma07g37170.1	7
A7	NA	GSVIVP00033104001	5	811075	822000	magenta1						fgenesh4_pm.C_LG_X000557	10	13606625	13611332						gene05166	3	26853830	26859405																								Glyma07g37130.1	7
A7	NA	GSVIVP00033105001	5	822679	824477	magenta1						gw1.VIII.632.1	8	6849263	6851236
A7	NA	GSVIVP00033108001	5	847200	851615	magenta1						grail3.0010038502	8	6837381	6838408	grail3.0006045701	10	13617291	13621570	magenta1																												Glyma09g04350.1	9
A7	NA	GSVIVP00033115001	5	910892	923876	magenta1						gw1.VIII.774.1	8	6797157	6804593															MDP0000197693	16	8946677	8947120						chr4.CM0429.140.nd	4	47315007	47324374						Glyma09g04310.1	9
A7	NA	GSVIVP00033116001	5	925089	927536	magenta1						grail3.0006046301	10	13664782	13666942						gene05157	3	26795150	26796274						MDP0000197694	16	8947854	8949092						chr4.CM0429.130.nd	4	47312197	47313783						Glyma09g04290.1	9
A7	NA	GSVIVP00033120001	5	953039	969923	magenta1						fgenesh4_pm.C_LG_VIII000450	8	6754678	6766766	estExt_fgenesh4_pm.C_LG_X0555	10	13685124	13696933	magenta1	gene05153	3	26769773	26783539						MDP0000320243	16	8908389	8922412						chr4.CM0429.90.nd	4	47290083	47297779						Glyma07g37040.1	7
A7	NA	GSVIVP00033121001	5	970576	973299	magenta1						grail3.0010037101	8	6748278	6751127	grail3.0006046801	10	13703687	13706014	magenta1	gene05152	3	26766682	26768280															chr4.CM0429.60.nd	4	47279291	47281259						Glyma15g15260.1	15
A7	NA	GSVIVP00033123001	5	977634	982023	magenta1						estExt_fgenesh4_pg.C_LG_VIII0941	8	6738808	6740915	fgenesh4_pm.C_LG_X000563	10	13711717	13713682	magenta1	gene05148	3	26737316	26739327															chr4.CM0429.160.nc	4	47331566	47334340						Glyma09g04220.1	9
A7	NA	GSVIVP00033124001	5	982640	1006148	magenta1																																										Glyma09g04210.1	9
A7	NA	GSVIVP00033127001	5	1033707	1035951	magenta1						grail3.0010036201	8	6708546	6710199						gene05137	3	26686933	26688212						MDP0000279690	16	8746390	8748053						chr4.CM0429.210.nc	4	47344393	47346424						Glyma07g36960.1	7
A7	NA	GSVIVP00033129001	5	1052805	1056659	magenta1						estExt_fgenesh4_pm.C_LG_VIII0439	8	6688252	6690194	estExt_fgenesh4_pg.C_LG_X1296	10	13807308	13809374	magenta1	gene05136	3	26683436	26685319						MDP0000131917	13	13610993	13613219	MDP0000897736	16	8756387	8758399	magenta1	chr4.CM0429.270.nc	4	47366977	47368707	chr6.CM0539.10.nd	6	55500461	55502318	magenta1	Glyma17g03610.1	17
A7	NA	GSVIVP00033132001	5	1075495	1077722	magenta1						estExt_fgenesh4_pm.C_LG_X0562	10	13811969	13814078															MDP0000415257	16	8722349	8724054						chr6.CM0539.40.nd	6	55509398	55509806						Glyma15g15080.1	15
A7	NA	GSVIVP00033134001	5	1084195	1093389	magenta1						estExt_fgenesh4_pg.C_LG_VIII0932	8	6673345	6678239						gene05132	3	26664966	26669564						MDP0000249620	13	13837564	13841930	MDP0000283106	16	8710971	8715328	magenta1	chr6.CM1829.40.nc	6	55778999	55784209						Glyma09g04060.1	9
A7	NA	GSVIVP00033135001	5	1093784	1101886	magenta1						grail3.0006048501	10	13821918	13824080															MDP0000770331	13	13771545	13772025						chr4.CM0429.320.nc	4	47390790	47398465						Glyma07g36900.1	7
A7	NA	GSVIVP00033136001	5	1102963	1107385	magenta1						estExt_fgenesh4_pm.C_LG_VIII0437	8	6665455	6668045	estExt_fgenesh4_pm.C_LG_X0563	10	13831900	13835046	magenta1																												Glyma10g35030.1	10
A7	NA	GSVIVP00033138001	5	1118397	1120075	magenta1
A7	NA	GSVIVP00033139001	5	1122474	1127350	magenta1						gw1.X.619.1	10	13860215	13863490						gene05126	3	26630368	26635958						MDP0000293231	13	13752802	13762768						chr4.CM0429.350.nc	4	47418753	47422878						Glyma07g36870.1	7
A7	NA	GSVIVP00033144001	5	1190760	1198276	magenta1						gw1.VIII.1841.1	8	6619641	6626850	estExt_Genewise1_v1.C_LG_X0628	10	13900732	13907120	magenta1																												Glyma09g03990.1	9
A7	NA	GSVIVP00033146001	5	1208205	1214844	magenta1						fgenesh4_pm.C_LG_VIII000438	8	6608902	6614767	eugene3.00101399	10	13912635	13918518	magenta1	gene05110	3	26531001	26536739						MDP0000165867	13	13708625	13715423	MDP0000865313	16	8616834	8621556	magenta1	chr6.CM1829.180.nc	6	55915009	55921737						Glyma07g36830.1	7
A7	NA	GSVIVP00033147001	5	1215321	1219401	magenta1						estExt_fgenesh4_pg.C_LG_VIII0922	8	6605353	6606982	estExt_fgenesh4_pg.C_LG_X1314	10	13919609	13921233	magenta1	gene05108	3	26527821	26528522						MDP0000730224	13	13715836	13717682	MDP0000639101	16	8613971	8614917	magenta1	chr6.CM1829.190.nc	6	55923980	55925950						Glyma17g03720.1	17
A7	NA	GSVIVP00033148001	5	1221641	1223086	magenta1						gw1.VIII.2247.1	8	6597017	6598357						gene05106	3	26523531	26525188						MDP0000857958	13	13697980	13699547	MDP0000195096	16	8581474	8583081	magenta1	chr6.CM1829.210.nc	6	55933836	55935699						Glyma09g03960.1	9
A7	NA	GSVIVP00033150001	5	1226994	1228166	magenta1																								MDP0000124622	13	13689935	13691391	MDP0000292744	16	8605946	8607364	magenta1
A7	NA	GSVIVP00033151001	5	1235269	1237232	magenta1						gw1.VIII.2243.1	8	6589422	6591093						gene05103	3	26505618	26507157															chr6.CM1829.220.nc	6	55939573	55941542						Glyma09g03950.1	9
A7	NA	GSVIVP00033153001	5	1246621	1247709	magenta1						fgenesh4_pg.C_LG_VIII000923	8	6579127	6580278	gw1.X.643.1	10	13936889	13937428	magenta1																												Glyma07g36760.1	7
A7	NA	GSVIVP00033155001	5	1257224	1261934	magenta1						gw1.VIII.2275.1	8	6565915	6569998	fgenesh4_pm.C_LG_X000576	10	13947096	13950761	magenta1
A7	NA	GSVIVP00033156001	5	1264774	1289645	magenta1						grail3.0010033901	8	6562749	6562928	estExt_fgenesh4_pm.C_LG_X0570	10	13957172	13961330	magenta1	gene05092	3	26461610	26466536															chr4.CM0333.20.nd	4	46974559	46977510						Glyma07g36720.1	7
A7	NA	GSVIVP00033158001	5	1293768	1294259	magenta1						eugene3.00080971	8	6554035	6554623	estExt_fgenesh4_pg.C_LG_X1324	10	13968820	13969603	magenta1	gene05089	3	26452891	26453352						MDP0000785886	13	12552822	12553325	MDP0000842520	16	8444921	8445412	magenta1										Glyma07g36700.1	7
A7	NA	GSVIVP00033163001	5	1346739	1348113	magenta1																																										Glyma07g36670.1	7
A7	NA	GSVIVP00033164001	5	1359619	1365891	magenta1						estExt_fgenesh4_pg.C_LG_VIII0908	8	6512629	6517189	estExt_fgenesh4_pm.C_LG_X0573	10	14005088	14009263	magenta1										MDP0000146389	13	12482265	12485080	MDP0000924199	16	8366504	8369247	magenta1										Glyma09g03910.1	9
A7	NA	GSVIVP00033166001	5	1379408	1380584	magenta1						gw1.VIII.466.1	8	6494801	6495975	gw1.X.652.1	10	14029936	14030869	magenta1	gene05067	3	26311149	26312530						MDP0000211003	13	12466067	12467410	MDP0000121837	16	8312480	8313675	magenta1	chr4.CM0333.70.nd	4	47011191	47012351						Glyma07g36580.1	7
A7	NA	GSVIVP00033168001	5	1383367	1396862	magenta1						gw1.X.653.1	10	14035463	14041983
A7	NA	GSVIVP00033169001	5	1402977	1408560	magenta1						eugene3.00080964	8	6490309	6493680	eugene3.00101416	10	14051125	14054117	magenta1	gene16883	4	15109378	15112596						MDP0000133149	13	12447946	12448271						chr4.CM0333.110.nd	4	47030624	47034123						Glyma07g36620.1	7
A7	NA	GSVIVP00033170001	5	1409849	1417122	magenta1						estExt_fgenesh4_pg.C_LG_VIII0903	8	6478574	6484007	estExt_Genewise1_v1.C_LG_X0656	10	14059408	14065012	magenta1	gene05070	3	26332582	26336706						MDP0000249107	16	8270976	8275197						chr4.CM0333.120.nd	4	47035285	47042717						Glyma07g36610.1	7
A7	NA	GSVIVP00033174001	5	1440295	1449392	magenta1						gw1.VIII.463.1	8	6459434	6462895
A7	NA	GSVIVP00033175001	5	1454456	1459372	magenta1						grail3.0006052301	10	14080587	14081115
A7	NA	GSVIVP00033177001	5	1467252	1473572	magenta1															gene05045	3	26154673	26158509						MDP0000186455	16	8231303	8235561						chr4.CM0333.280.nc	4	47149400	47154176						Glyma07g36550.1	7
A7	NA	GSVIVP00033179001	5	1481400	1482615	magenta1						gw1.VIII.834.1	8	6438046	6439067	gw1.X.671.1	10	14104522	14105445	magenta1										MDP0000188613	16	8176406	8177858															Glyma15g14740.1	15
A7	NA	GSVIVP00033180001	5	1483383	1500772	magenta1						gw1.X.670.1	10	14100638	14102545						gene05034	3	26102293	26104293
A7	NA	GSVIVP00033181001	5	1501757	1504241	magenta1																																										Glyma09g03770.1	9
A7	NA	GSVIVP00033182001	5	1505669	1512377	magenta1						gw1.VIII.2221.1	8	6428110	6430283	gw1.X.672.1	10	14107127	14111080	magenta1																												Glyma09g03760.1	9
A7	NA	GSVIVP00033183001	5	1521440	1523395	magenta1						fgenesh4_pm.C_LG_X000584	10	14117120	14119069						gene05026	3	26056696	26057781																								Glyma09g03750.1	9
A7	NA	GSVIVP00033184001	5	1524501	1529171	magenta1						gw1.X.679.1	10	14129142	14132325																								chr4.CM0333.320.nc	4	47165118	47168369						Glyma07g36500.1	7
A7	NA	GSVIVP00033185001	5	1530710	1536501	magenta1						gw1.X.683.1	10	14133648	14137890						gene05024	3	26046971	26051093						MDP0000187687	16	8084893	8089434						chr4.CM0333.330.nc	4	47170881	47175484						Glyma07g36470.1	7
A7	NA	GSVIVP00033187001	5	1555245	1558034	magenta1																																	chr4.CM0333.350.nc	4	47185161	47190773						Glyma09g03700.1	9
A7	NA	GSVIVP00033189001	5	1570203	1571710	magenta1						fgenesh4_pm.C_LG_VIII000421	8	6374404	6375960						gene05018	3	26002029	26003761
A7	NA	GSVIVP00033190001	5	1594207	1630330	magenta1						gw1.VIII.2870.1	8	6340437	6346847	gw1.X.694.1	10	14211751	14217854	magenta1										MDP0000315017	16	8000460	8003000															Glyma07g36390.1	7
A7	NA	GSVIVP00033191001	5	1630990	1639680	magenta1						fgenesh4_pg.C_LG_VIII000894	8	6332327	6336946															MDP0000497521	13	12184472	12204670	MDP0000306612	16	7964248	7978844	magenta1										Glyma09g03670.1	9
A7	NA	GSVIVP00033192001	5	1640164	1643858	magenta1						grail3.0010031101	8	6328712	6331891	gw1.X.699.1	10	14222633	14225578	magenta1	gene05016	3	25963445	25965993						MDP0000158987	13	12181356	12183850	MDP0000926379	16	7979543	7982151	magenta1										Glyma15g14550.1	15
A7	NA	GSVIVP00019671001	5	2096274	2108465	magenta1						grail3.0006054601	10	14289757	14290251						gene05006	3	25860431	25862777
A7	NA	GSVIVP00019672001	5	2109908	2113919	magenta1						grail3.0010030801	8	6309122	6311705	gw1.X.713.1	10	14291565	14293871	magenta1	gene05005	3	25857583	25859604																								Glyma07g36040.1	7
A7	NA	GSVIVP00019674001	5	2122162	2127677	magenta1						gw1.X.723.1	10	14304748	14309608						gene05003	3	25848276	25851403						MDP0000198402	13	12154338	12158293															Glyma17g04230.1	17
A7	NA	GSVIVP00019678001	5	2251053	2253571	magenta1						gw1.VIII.2124.1	8	6248897	6251085	gw1.X.736.1	10	14323477	14325582	magenta1
A7	NA	GSVIVP00019679001	5	2254686	2258467	magenta1						estExt_fgenesh4_pg.C_LG_VIII0879	8	6245533	6248014	estExt_fgenesh4_pg.C_LG_X1369	10	14328375	14330183	magenta1																												Glyma09g03610.1	9
A7	NA	GSVIVP00019681001	5	2271971	2286996	magenta1																																										Glyma07g36090.1	7
A7	NA	GSVIVP00019682001	5	2288308	2290407	magenta1																																										Glyma07g36110.1	7
A7	NA	GSVIVP00019692001	5	2339572	2342585	magenta1
A7	NA	GSVIVP00019694001	5	2349873	2361351	magenta1						estExt_Genewise1_v1.C_LG_X0762	10	14424333	14430006						gene22981	4	15910950	15918328						MDP0000315021	13	11857802	11869164						chr5.CM0357.300.nc	5	53256126	53257183						Glyma10g38860.1	10
A7	NA	GSVIVP00019695001	5	2362303	2370118	magenta1															gene22984	4	15931107	15931787						MDP0000232326	13	13465239	13466459
A7	NA	GSVIVP00019700001	5	2397961	2399228	magenta1															gene22993	4	15993061	15993981						MDP0000159365	13	11894540	11895714
A7	NA	GSVIVP00019701001	5	2399810	2401243	magenta1															gene22992	4	15989614	15990657						MDP0000849489	13	13505481	13506437															Glyma07g36130.1	7
A7	NA	GSVIVP00019702001	5	2405699	2418976	magenta1
A7	NA	GSVIVP00019703001	5	2419829	2432305	magenta1						gw1.X.763.1	10	14405322	14411016
A7	NA	GSVIVP00019705001	5	2437603	2438950	magenta1																								MDP0000126493	13	11895441	11896210
A7	NA	GSVIVP00019710001	5	2471834	2474102	magenta1																								MDP0000613300	13	13329808	13331849															Glyma17g03840.1	17
A7	NA	GSVIVP00019715001	5	2533962	2545664	magenta1																								MDP0000291073	13	11663919	11667636
A7	NA	GSVIVP00019717001	5	2555809	2559158	magenta1						eugene3.00100024	10	215910	217485															MDP0000314866	13	13231718	13233246															Glyma01g42730.1	1
A7	NA	GSVIVP00019718001	5	2560236	2564093	magenta1															gene22812	4	15697024	15703529						MDP0000314867	13	13233974	13237209
A7	NA	GSVIVP00019719001	5	2566339	2568134	magenta1
A7	NA	GSVIVP00019720001	5	2572165	2576175	magenta1						estExt_fgenesh4_pm.C_LG_X0015	10	223608	226739						gene22809	4	15683019	15685769						MDP0000823145	13	13248005	13250527
A7	NA	GSVIVP00019721001	5	2577846	2582148	magenta1						gw1.X.3639.1	10	227904	230237						gene22808	4	15679842	15682297						MDP0000303736	13	11553562	11555920
A7	NA	GSVIVP00019722001	5	2582507	2586891	magenta1						estExt_fgenesh4_pg.C_LG_X0029	10	232120	236727						gene22806	4	15674062	15678225						MDP0000314872	13	13253909	13258980
A7	NA	GSVIVP00019724001	5	2602254	2607776	magenta1						estExt_Genewise1_v1.C_LG_VIII2938	8	14876417	14877610						gene22803	4	15656296	15658392						MDP0000134648	13	11607721	11609059
A7	NA	GSVIVP00019725001	5	2608013	2611063	magenta1						estExt_fgenesh4_pm.C_LG_X0017	10	255505	258077						gene22802	4	15653196	15656075						MDP0000225978	13	11623856	11625369															Glyma15g16970.1	15
A7	NA	GSVIVP00019726001	5	2611914	2625994	magenta1						estExt_Genewise1_v1.C_LG_VIII0838	8	14832305	14839781						gene22801	4	15646841	15652505
A7	NA	GSVIVP00019730001	5	2649483	2658081	magenta1						estExt_Genewise1_v1.C_LG_X3642	10	290111	292625						gene22794	4	15567978	15571542
A7	NA	GSVIVP00019732001	5	2661859	2680967	magenta1						gw1.X.3663.1	10	296539	307920						gene22790	4	15540617	15547956																								Glyma13g17850.1	13
A7	NA	GSVIVP00019733001	5	2685387	2688405	magenta1						fgenesh4_pg.C_LG_X000038	10	309006	311628
A7	NA	GSVIVP00019735001	5	2691875	2693564	magenta1															gene22786	4	15530749	15531735						MDP0000705053	13	11435984	11436910
A7	NA	GSVIVP00019737001	5	2728827	2729387	magenta1						estExt_Genewise1_v1.C_LG_X3658	10	347702	349105						gene22781	4	15484318	15484664
A7	NA	GSVIVP00019740001	5	2747626	2753989	magenta1						estExt_Genewise1_v1.C_LG_X3660	10	350843	353683						gene22780	4	15479213	15482003
A7	NA	GSVIVP00019747001	5	2787446	2789580	magenta1																								MDP0000241880	13	10481238	10482682															Glyma13g17700.1	13
A7	NA	GSVIVP00019748001	5	2791248	2806479	magenta1						estExt_Genewise1_v1.C_LG_X3683	10	407019	412564
A7	NA	GSVIVP00019749001	5	2807109	2809803	magenta1						estExt_Genewise1_v1.C_LG_X3691	10	460285	461591															MDP0000279154	13	10473551	10475104
A7	NA	GSVIVP00019751001	5	2816707	2847528	magenta1						fgenesh4_pg.C_LG_X000162	10	2113126	2119414															MDP0000264760	16	12029720	12035426
A7	NA	GSVIVP00019755001	5	2870430	2878018	magenta1
A7	NA	GSVIVP00019757001	5	2880451	2887558	magenta1
A7	NA	GSVIVP00019759001	5	2899523	2906895	magenta1						gw1.X.3990.1	10	2177711	2182893						gene06808	4	11876081	11881090						MDP0000129244	13	15477444	15482579															Glyma07g37660.1	7
A7	NA	GSVIVP00019762001	5	2932217	2933772	magenta1						fgenesh4_pg.C_LG_X000314	10	4158124	4159488						gene06851	4	11386052	11387501						MDP0000211165	13	15872771	15875549	MDP0000152548	16	12772740	12774645	magenta1										Glyma09g05170.1	9
A7	NA	GSVIVP00019766001	5	2984709	2994759	magenta1						gw1.X.4363.1	10	4126080	4126705
A7	NA	GSVIVP00019767001	5	2995425	3009175	magenta1						eugene3.00100290	10	4120401	4124063						gene06870	4	11535060	11538568						MDP0000285775	16	12704462	12707901															Glyma15g16370.1	15
A7	NA	GSVIVP00019771001	5	3048117	3048440	magenta1																																										Glyma07g37770.1	7
A7	NA	GSVIVP00019772001	5	3055837	3059583	magenta1																																										Glyma15g15760.1	15
A7	NA	GSVIVP00019773001	5	3060582	3064437	magenta1						fgenesh4_pg.C_LG_X000304	10	4010164	4012166
A7	NA	GSVIVP00019775001	5	3069714	3073038	magenta1						fgenesh4_pg.C_LG_X000302	10	4003075	4005169						gene06881	4	11616978	11619074						MDP0000568212	13	15564017	15565559															Glyma07g37730.1	7
A7	NA	GSVIVP00019776001	5	3076355	3086873	magenta1						estExt_fgenesh4_pg.C_LG_X0299	10	3998529	4001343						gene06884	4	11625777	11628241																								Glyma07g37720.1	7
A7	NA	GSVIVP00019778001	5	3091031	3091387	magenta1																								MDP0000132548	16	12486914	12487297															Glyma07g37690.1	7
A7	NA	GSVIVP00019780001	5	3099664	3102810	magenta1																																	chr5.CM0040.250.nc	5	7650884	7654625
A7	NA	GSVIVP00019783001	5	3112000	3126180	magenta1						gw1.X.4015.1	10	2264868	2269642						gene06895	4	11679979	11684881						MDP0000192962	13	15517017	15521140															Glyma07g37680.1	7
A7	NA	GSVIVP00019784001	5	3127067	3149120	magenta1						gw1.X.4012.1	10	2246890	2262564						gene06896	4	11686204	11700384						MDP0000469772	13	15525942	15527918															Glyma17g02970.1	17
A7	NA	GSVIVP00019786001	5	3153731	3155551	magenta1																								MDP0000658711	13	15866930	15868738															Glyma07g37890.1	7
A7	NA	GSVIVP00019796001	5	3270673	3278090	magenta1						gw1.X.4397.1	10	4320624	4325510															MDP0000535412	13	15969488	15972334	MDP0000319251	16	12875013	12877859	magenta1										Glyma07g37980.1	7
A7	NA	GSVIVP00019797001	5	3279544	3298130	magenta1
A7	NA	GSVIVP00019799001	5	3307727	3310765	magenta1						gw1.X.4400.1	10	4349640	4353420																																	Glyma13g28800.1	13
A7	NA	GSVIVP00019801001	5	3333619	3336244	magenta1															gene06786	4	11209509	11211574						MDP0000317624	13	16352214	16356653	MDP0000230480	16	12902222	12904259	magenta1
A7	NA	GSVIVP00019802001	5	3342597	3353236	magenta1						fgenesh4_pm.C_LG_X000111	10	4359127	4364241						gene06785	4	11196879	11204417						MDP0000153839	13	16364084	16366267	MDP0000230482	16	12910251	12914507	magenta1										Glyma07g38000.1	7
A7	NA	GSVIVP00019804001	5	3357810	3366684	magenta1						estExt_fgenesh4_pm.C_LG_X0111	10	4387251	4392821						gene06780	4	11173208	11179055						MDP0000760535	13	16399942	16401972	MDP0000230483	16	12915364	12922055	magenta1										Glyma13g28770.1	13
A7	NA	GSVIVP00019805001	5	3367075	3379150	magenta1						fgenesh4_pg.C_LG_X000335	10	4394485	4400757						gene06778	4	11161711	11166106						MDP0000088036	16	12922934	12927268															Glyma13g28760.1	13
A7	NA	GSVIVP00019806001	5	3380186	3380497	magenta1															gene06754	4	11076672	11076980
A7	NA	GSVIVP00019808001	5	3395845	3403893	magenta1																								MDP0000441764	13	16489286	16493784	MDP0000163816	16	12960239	12964703	magenta1										Glyma20g36250.1	20
A7	NA	GSVIVP00019809001	5	3405125	3414358	magenta1						estExt_fgenesh4_pg.C_LG_VIII1856	8	14739553	14743435						gene06752	4	11041982	11050652																								Glyma07g38050.1	7
A7	NA	GSVIVP00019810001	5	3419330	3426280	magenta1						fgenesh4_kg.C_LG_X000010	10	4536903	4542917						gene06748	4	10995901	11003949						MDP0000831644	13	16526416	16528598	MDP0000185661	16	13020689	13024461	magenta1										Glyma13g28710.1	13
A7	NA	GSVIVP00019812001	5	3438361	3446954	magenta1						eugene3.00081955	8	14690459	14694116																																	Glyma07g38080.1	7
A7	NA	GSVIVP00019813001	5	3449982	3452131	magenta1																																										Glyma07g38090.1	7
A7	NA	GSVIVP00019815001	5	3464685	3465938	magenta1						estExt_fgenesh4_pg.C_LG_VIII1844	8	14639097	14640664						gene06733	4	10918956	10920218						MDP0000160227	13	16598635	16601155	MDP0000321660	16	13146556	13157507	magenta1	chr6.LjT15B19.110.nd	6	56421481	56422716						Glyma13g28670.1	13
A7	NA	GSVIVP00033011001	5	121624	122331	magenta1						estExt_fgenesh4_pg.C_LG_X0154	10	2074591	2076467
A7	NA	GSVIVP00033013001	5	131235	133751	magenta1															gene06839	4	12026446	12028102						MDP0000329239	13	15306946	15313189
A7	NA	GSVIVP00033022001	5	222270	229395	magenta1						estExt_Genewise1_v1.C_LG_X3923	10	2023010	2032116						gene06841	4	12034989	12040224						MDP0000259496	13	15279643	15288909	MDP0000311452	16	11950491	11955577	magenta1										Glyma17g03070.1	17
A7	NA	GSVIVP00033026001	5	291375	293023	magenta1						fgenesh4_pm.C_LG_X000053	10	1922387	1934288																																	Glyma07g37550.1	7
A7	NA	GSVIVP00033027001	5	296517	311870	magenta1						gw1.X.3923.1	10	1860120	1864174																																	Glyma07g37540.1	7
A7	NA	GSVIVP00033030001	5	333457	338969	magenta1						gw1.X.3909.1	10	1837393	1839808						gene07034	4	12124877	12126581																								Glyma07g37530.1	7
A7	NA	GSVIVP00033033001	5	355688	361237	magenta1						eugene3.00100120	10	1783935	1785623
A7	NA	GSVIVP00019817001	5	3477060	3479763	magenta1						eugene3.00081945	8	14619082	14621177
A7	NA	GSVIVP00019822001	5	3492309	3498909	magenta1						estExt_Genewise1_v1.C_LG_VIII2645	8	14614328	14616988						gene06724	4	10810968	10815034															chr6.LjT15B19.120.nd	6	56425257	56429105						Glyma13g28660.1	13
A7	NA	GSVIVP00019825001	5	3524518	3527828	magenta1						gw1.VIII.1952.1	8	14557191	14558599						gene06720	4	10783180	10785788						MDP0000199386	13	16732898	16734995						chr6.LjT15B19.140.nd	6	56446257	56448671						Glyma13g28630.1	13
A7	NA	GSVIVP00019828001	5	3548065	3560393	magenta1						grail3.0009043301	8	13479356	13482718	grail3.0060000801	10	2982762	2984477	magenta1
A7	NA	GSVIVP00019833001	5	3619051	3626428	magenta1						estExt_Genewise1_v1.C_LG_X4071	10	2916279	2920539						gene06707	4	10671713	10677502						MDP0000212424	13	16815320	16821512	MDP0000299430	16	13257594	13268265	magenta1										Glyma13g28570.1	13
A7	NA	GSVIVP00019834001	5	3634145	3667507	magenta1						eugene3.00100325	10	4554256	4557998
A7	NA	GSVIVP00019836001	5	3702653	3704524	magenta1						eugene3.00100328	10	4586259	4587737																								chr4.LjT32J05.210.nc	4	47936456	47938345
A7	NA	GSVIVP00019840001	5	3729048	3733146	magenta1
A7	NA	GSVIVP00019843001	5	3754872	3756169	magenta1
A7	NA	GSVIVP00019846001	5	3773490	3773938	magenta1						eugene3.00100266	10	3852588	3853562
A7	NA	GSVIVP00019852001	5	3809382	3812501	magenta1																								MDP0000282889	16	13402591	13406062						chr4.LjT32J05.110.nc	4	47884118	47888709	chr6.CM1829.150.nc	6	55841011	55844248	magenta1	Glyma13g28440.1	13
A7	NA	GSVIVP00019853001	5	3823457	3824667	magenta1						estExt_fgenesh4_pg.C_LG_VIII1764	8	13649494	13650192	grail3.0060004501	10	3747944	3748299	magenta1										MDP0000222195	16	13423041	13423414						chr4.LjT32J05.80.nc	4	47865533	47865905						Glyma07g38290.1	7
A7	NA	GSVIVP00019854001	5	3836747	3842404	magenta1																								MDP0000518155	13	16968074	16974694															Glyma13g28400.1	13
A7	NA	GSVIVP00019856001	5	3854251	3862337	magenta1						gw1.VIII.152.1	8	13673281	13676225	grail3.0060004101	10	3697387	3697642	magenta1										MDP0000227143	13	16957825	16960404	MDP0000789537	16	13473959	13476471	magenta1
A7	NA	GSVIVP00019857001	5	3863695	3866211	magenta1																																										Glyma13g28370.1	13
A7	NA	GSVIVP00019858001	5	3867748	3872030	magenta1															gene06654	4	10335594	10338166															chr4.LjT32J05.40.nc	4	47835793	47839897						Glyma15g10700.1	15
A7	NA	GSVIVP00019862001	5	3905733	3906311	magenta1															gene06644	4	10294949	10295554						MDP0000314777	16	13596190	13596765															Glyma13g28350.1	13
A7	NA	GSVIVP00019864001	5	3910496	3913674	magenta1						estExt_fgenesh4_pg.C_LG_VIII1772	8	13705293	13707966						gene06643	4	10292585	10294226						MDP0000206858	13	17033190	17035005	MDP0000314776	16	13593451	13595132	magenta1	chr4.LjT32J05.20.nc	4	47828125	47829502						Glyma17g02380.1	17
A7	NA	GSVIVP00019865001	5	3914059	3924075	magenta1						eugene3.00100246	10	3635784	3641640															MDP0000789992	13	17004430	17010347						chr4.LjT32J05.10.nc	4	47820993	47824832						Glyma07g38390.1	7
A7	NA	GSVIVP00019866001	5	3926485	3931577	magenta1						fgenesh4_pm.C_LG_VIII000845	8	13710869	13714517	fgenesh4_pg.C_LG_X000270	10	3623517	3627098	magenta1	gene06639	4	10264112	10267561															chr6.CM0539.250.nd	6	55629818	55633817						Glyma07g38400.1	7
A7	NA	GSVIVP00019867001	5	3937010	3938557	magenta1						fgenesh4_pg.C_LG_VIII001790	8	13718846	13719303	gw1.X.4251.1	10	3621168	3621563	magenta1																			chr6.CM0539.290.nd	6	55644233	55644799						Glyma15g10740.1	15
A7	NA	GSVIVP00019869001	5	3949267	3960333	magenta1						fgenesh4_pm.C_LG_X000091	10	3612433	3613487																								chr6.CM0539.170.nd	6	55608791	55612312
A7	NA	GSVIVP00019870001	5	3961604	3966032	magenta1						gw1.VIII.30.1	8	13732060	13734170	gw1.X.4239.1	10	3603582	3605832	magenta1	gene06075	4	13955985	13958693						MDP0000236372	13	17205403	17208366
A7	NA	GSVIVP00019871001	5	3970778	3971830	magenta1						gw1.VIII.2435.1	8	13743648	13744556	gw1.X.4229.1	10	3566294	3567103	magenta1	gene06072	4	13946418	13947446						MDP0000781698	13	17228663	17229730	MDP0000251551	16	13709582	13715783	magenta1	chr6.CM0539.470.nd	6	55716548	55716740						Glyma07g38420.1	7
A7	NA	GSVIVP00019873001	5	3979853	3993903	magenta1						gw1.X.4225.1	10	3515266	3517318						gene06068	4	13920721	13925060						MDP0000768738	16	13754967	13755533															Glyma17g02310.1	17
A7	NA	GSVIVP00019874001	5	3994476	4000690	magenta1															gene06143	4	13871642	13875145						MDP0000143860	13	17260713	17264505	MDP0000224875	16	13738450	13747132	magenta1										Glyma17g02300.1	17
A7	NA	GSVIVP00019875001	5	4003130	4017780	magenta1						gw1.VIII.2843.1	8	13787994	13794672	gw1.X.4221.1	10	3497300	3508125	magenta1	gene06142	4	13866419	13871578						MDP0000216789	16	13755133	13757261															Glyma13g28260.1	13
A7	NA	GSVIVP00019877001	5	4021484	4023453	magenta1						estExt_fgenesh4_kg.C_LG_VIII0078	8	13808848	13810877	estExt_Genewise1_v1.C_LG_X4189	10	3482827	3484402	magenta1	gene06137	4	13821283	13824780						MDP0000143864	13	17274265	17275752	MDP0000232309	16	13766655	13768223	magenta1										Glyma13g28240.1	13
A7	NA	GSVIVP00019878001	5	4026440	4032777	magenta1						fgenesh4_pm.C_LG_VIII000851	8	13823594	13825846	gw1.X.4207.1	10	3477196	3479476	magenta1										MDP0000254218	13	17286028	17290084	MDP0000295749	16	13799829	13803409	magenta1
A7	NA	GSVIVP00019879001	5	4033295	4038336	magenta1						gw1.VIII.100.1	8	13851060	13853265
A7	NA	GSVIVP00019880001	5	4039197	4040008	magenta1						eugene3.00081896	8	13860332	13861293																								chr4.CM0739.230.nd	4	48125641	48126458
A7	NA	GSVIVP00019882001	5	4050835	4081340	magenta1						fgenesh4_pg.C_LG_VIII001808	8	13902088	13909238	fgenesh4_pg.C_LG_X000252	10	3414310	3422813	magenta1	gene06117	4	13667963	13674049						MDP0000139912	13	17365540	17371580	MDP0000232028	16	13831466	13837071	magenta1	chr4.CM0739.310.nd	4	48153060	48155069						Glyma13g28170.1	13
A7	NA	GSVIVP00019883001	5	4082465	4085204	magenta1						fgenesh4_pg.C_LG_VIII001809	8	13911934	13914536	fgenesh4_pg.C_LG_X000251	10	3404270	3406894	magenta1	gene06116	4	13663493	13666203																								Glyma15g10920.1	15
A7	NA	GSVIVP00019884001	5	4088532	4091559	magenta1						gw1.VIII.102.1	8	13919399	13920067	gw1.X.4176.1	10	3399210	3399878	magenta1	gene06115	4	13660253	13660663						MDP0000139551	13	17374895	17375617
A7	NA	GSVIVP00019886001	5	4111181	4119547	magenta1																								MDP0000385801	16	13811931	13814006
A7	NA	GSVIVP00019888001	5	4126891	4131731	magenta1															gene06058	4	13530776	13535061						MDP0000004754	13	17418237	17420947															Glyma07g38560.1	7
A7	NA	GSVIVP00019889001	5	4134641	4136667	magenta1																								MDP0000145305	13	17538097	17540103
A7	NA	GSVIVP00019891001	5	4149215	4165480	magenta1
A7	NA	GSVIVP00019892001	5	4167788	4169872	magenta1						fgenesh4_pg.C_LG_X000234	10	3252891	3254606						gene06061	4	13574420	13576516
A7	NA	GSVIVP00019893001	5	4171636	4187397	magenta1						gw1.VIII.317.1	8	14044764	14045351	fgenesh4_pm.C_LG_X000078	10	3243763	3244377	magenta1	gene06063	4	13452311	13452964
A7	NA	GSVIVP00019894001	5	4190258	4195353	magenta1
A7	NA	GSVIVP00019897001	5	4220946	4221935	magenta1						gw1.VIII.295.1	8	14167347	14168228	gw1.X.4133.1	10	3147402	3148283	magenta1										MDP0000220668	13	17680853	17681863	MDP0000232324	16	14059112	14060606	magenta1	chr6.CM0139.30.nd	6	55072933	55073551						Glyma17g02080.1	17
A7	NA	GSVIVP00019899001	5	4239382	4252543	magenta1						gw1.VIII.1940.1	8	14217970	14221033						gene06106	4	13315920	13319232						MDP0000147066	13	17772367	17776470	MDP0000207858	16	14074254	14078582	magenta1										Glyma07g38630.1	7
A7	NA	GSVIVP00019900001	5	4260785	4262674	magenta1						eugene3.00081920	8	14227491	14229479	eugene3.00100202	10	3055715	3057595	magenta1	gene06105	4	13310513	13312345						MDP0000640764	13	17765001	17766950	MDP0000251984	16	14090059	14091981	magenta1	chr6.CM0139.130.nd	6	55134286	55136094						Glyma07g38640.1	7
A7	NA	GSVIVP00019902001	5	4273148	4289447	magenta1															gene06103	4	13301963	13306495																								Glyma13g27960.1	13
A7	NA	GSVIVP00019903001	5	4290605	4291051	magenta1						gw1.X.4115.1	10	3074572	3074930						gene06102	4	13299881	13300324						MDP0000906654	13	17752717	17753238						chr6.CM0139.240.nd	6	55193338	55193790						Glyma07g38660.1	7
A7	NA	GSVIVP00019904001	5	4294068	4311743	magenta1						gw1.VIII.1939.1	8	14260248	14264058	fgenesh4_pg.C_LG_X000225	10	3087841	3091657	magenta1																												Glyma13g27930.1	13
A7	NA	GSVIVP00019906001	5	4346209	4347470	magenta1						gw1.VIII.81.1	8	14341031	14342256															MDP0000318772	13	17898094	17901442	MDP0000205030	16	14201562	14202872	magenta1	chr6.CM0139.250.nd	6	55200565	55202321						Glyma13g27880.1	13
A7	NA	GSVIVP00019907001	5	4351850	4354954	magenta1																																										Glyma07g38690.1	7
A7	NA	GSVIVP00019910001	5	4366859	4368122	magenta1						fgenesh4_pm.C_LG_VIII000870	8	14384280	14386533						gene05927	4	13076793	13078747						MDP0000148633	16	14287591	14289104
A7	NA	GSVIVP00019916001	5	4395789	4400086	magenta1						eugene3.00081931	8	14438228	14440197						gene05925	4	13059856	13060638						MDP0000518442	16	14329397	14330134															Glyma20g37620.1	20
A7	NA	GSVIVP00019917001	5	4400633	4407480	magenta1						estExt_Genewise1_v1.C_LG_VIII0139	8	14440663	14446586															MDP0000121909	16	14331416	14334923															Glyma07g38750.1	7
A7	NA	GSVIVP00019919001	5	4414977	4418913	magenta1																								MDP0000175352	16	14345272	14346455															Glyma15g11220.1	15
A7	NA	GSVIVP00019920001	5	4420201	4434010	magenta1						fgenesh4_pm.C_LG_VIII000875	8	14524637	14529722	fgenesh4_pg.C_LG_X000201	10	2735708	2740106	magenta1										MDP0000283399	13	17994058	18001192	MDP0000277992	16	14370528	14374151	magenta1	chr4.CM0387.100.nc	4	48992207	48995749						Glyma07g38770.1	7
A7	NA	GSVIVP00019921001	5	4435804	4436749	magenta1						estExt_fgenesh4_pg.C_LG_VIII1833	8	14531844	14532795															MDP0000129854	16	14378676	14379379						chr4.CM0387.110.nc	4	49001034	49001721						Glyma17g01930.1	17
A7	NA	GSVIVP00019922001	5	4440393	4443660	magenta1																								MDP0000201850	13	18022957	18024810	MDP0000243676	16	14383459	14384704	magenta1	chr6.CM0139.480.nc	6	55311532	55314202						Glyma13g27740.1	13
A7	NA	GSVIVP00019923001	5	4444847	4451066	magenta1															gene05915	4	12991327	12992922						MDP0000884441	13	18031911	18033291	MDP0000258515	16	14391212	14392806	magenta1	chr6.CM0139.590.nd	6	55379273	55379997						Glyma13g27710.1	13
A7	NA	GSVIVP00019925001	5	4458982	4464139	magenta1						estExt_fgenesh4_pm.C_LG_X0348	10	9948884	9951823						gene05911	4	12973330	12976094															chr4.CM0387.170.nc	4	49020805	49025434						Glyma07g38810.1	7
A7	NA	GSVIVP00019930001	5	4492605	4495554	magenta1																																	chr5.CM0956.270.nd	5	55195390	55195829						Glyma01g45050.1	1
A7	NA	GSVIVP00019932001	5	4510829	4524693	magenta1						gw1.VIII.1854.1	8	10085579	10090785	estExt_fgenesh4_pg.C_LG_X0839	10	9934295	9939573	magenta1
A7	NA	GSVIVP00019935001	5	4565254	4586216	magenta1						estExt_Genewise1_v1.C_LG_VIII1917	8	10117178	10121560	fgenesh4_pm.C_LG_X000351	10	9901758	9907863	magenta1	gene05902	4	12922764	12928528						MDP0000294589	13	18116618	18121292															Glyma01g45030.1	1
A7	NA	GSVIVP00019936001	5	4587091	4594818	magenta1						estExt_Genewise1_v1.C_LG_VIII0112	8	10129388	10133849	fgenesh4_pg.C_LG_X000844	10	9895474	9899638	magenta1										MDP0000220960	13	18125784	18129426						chr5.CM0956.260.nd	5	55192314	55194661						Glyma10g39650.1	10
A7	NA	GSVIVP00019937001	5	4597488	4619482	magenta1						gw1.X.6009.1	10	9878964	9881733						gene05900	4	12904859	12917265															chr5.CM0956.290.nd	5	55197855	55201173						Glyma11g00640.1	11
A7	NA	GSVIVP00019942001	5	4637425	4638381	magenta1																								MDP0000594621	13	18208279	18209262
A7	NA	GSVIVP00019945001	5	4660141	4665932	magenta1						eugene3.00081408	8	10170316	10174842	eugene3.00100834	10	9840424	9844003	magenta1																												Glyma10g39570.1	10
A7	NA	GSVIVP00019948001	5	4686010	4694285	magenta1						fgenesh4_pg.C_LG_VIII001346	8	10190408	10192908	grail3.0006004401	10	9810928	9817228	magenta1																												Glyma10g39550.1	10
A7	NA	GSVIVP00019950001	5	4722807	4735994	magenta1						gw1.X.5984.1	10	9786961	9793927																																	Glyma01g44950.1	1
A7	NA	GSVIVP00019956001	5	4760129	4764785	magenta1						gw1.VIII.813.1	8	10226230	10230576	estExt_Genewise1_v1.C_LG_X5925	10	9768613	9773316	magenta1	gene05838	4	12702718	12706248																								Glyma11g00710.1	11
A7	NA	GSVIVP00019959001	5	4804336	4812212	magenta1						estExt_fgenesh4_pm.C_LG_VIII0651	8	10268325	10273192	gw1.X.5962.1	10	9733726	9737643	magenta1	gene05828	4	12650315	12653043																								Glyma01g44920.1	1
A7	NA	GSVIVP00019963001	5	4840223	4842279	magenta1						eugene3.00081423	8	10297821	10300042	grail3.0006002201	10	9708024	9710488	magenta1	gene05820	4	12596232	12599367															chr5.CM0357.1000.nd	5	53734098	53735064						Glyma10g39450.1	10
A7	NA	GSVIVP00019973001	5	4946520	4949861	magenta1
A7	NA	GSVIVP00019974001	5	4951047	4955019	magenta1
A7	NA	GSVIVP00019976001	5	4972629	4974855	magenta1						gw1.X.5931.1	10	9673422	9677795						gene09878	5	5669989	5678505															chr5.CM0357.910.nc	5	53711019	53713821						Glyma10g39430.1	10
A7	NA	GSVIVP00019978001	5	4984076	4985800	magenta1						grail3.0009008001	8	10328380	10330141	fgenesh4_pg.C_LG_X000812	10	9656736	9658454	magenta1	gene09877	5	5664154	5665869																								Glyma01g44910.1	1
A7	NA	GSVIVP00019980001	5	4998388	5001113	magenta1						eugene3.00081427	8	10333136	10336219	gw1.X.5908.1	10	9646464	9649763	magenta1	gene09876	5	5659107	5663021															chr5.CM0357.900.nc	5	53703839	53707168						Glyma20g28380.1	20
A7	NA	GSVIVP00019982001	5	5012267	5023905	magenta1						grail3.0006001701	10	9628120	9630819																								chr1.LjT48M07.20.nc	1	4552170	4556077						Glyma01g44900.1	1
A7	NA	GSVIVP00019987001	5	5077915	5088511	magenta1						grail3.0009008501	8	10371946	10375124
A7	NA	GSVIVP00019988001	5	5092221	5098036	magenta1						gw1.VIII.669.1	8	10381979	10385832	gw1.X.5883.1	10	9590567	9594275	magenta1																												Glyma10g39370.1	10
A7	NA	GSVIVP00019989001	5	5098457	5101389	magenta1						eugene3.00081436	8	10386749	10388079						gene09860	5	5508298	5509141															chr5.CM0357.840.nc	5	53647112	53647882
A7	NA	GSVIVP00019991001	5	5116936	5140707	magenta1						gw1.VIII.663.1	8	10392506	10395516	eugene3.00100800	10	9577223	9580961	magenta1																			chr5.CM0357.800.nc	5	53630153	53630569						Glyma10g39340.1	10
A7	NA	GSVIVP00019992001	5	5142819	5147640	magenta1						gw1.VIII.677.1	8	10401823	10405469						gene09854	5	5478496	5481989						MDP0000155341	13	18840768	18844070	MDP0000256238	16	15003961	15011561	magenta1	chr5.CM0357.790.nc	5	53623547	53625810						Glyma10g39330.1	10
A7	NA	GSVIVP00019993001	5	5149917	5150963	magenta1						gw1.VIII.671.1	8	10409069	10409911																																	Glyma01g44860.1	1
A7	NA	GSVIVP00019994001	5	5152168	5152874	magenta1						eugene3.00081440	8	10410573	10411249	grail3.0006000801	10	9575540	9576245	magenta1	gene09776	5	5284211	5284663						MDP0000155343	13	18848456	18848908						chr1.LjT48M07.60.nc	1	4574473	4574919						Glyma01g44850.1	1
A7	NA	GSVIVP00019996001	5	5158987	5165077	magenta1						eugene3.00081447	8	10443769	10445042						gene09771	5	5253215	5253652
A7	NA	GSVIVP00020000001	5	5178108	5179356	magenta1															gene09789	5	5175983	5177043															chr5.CM0357.770.nc	5	53613383	53614156						Glyma10g39270.1	10
A7	NA	GSVIVP00020003001	5	5191045	5193572	magenta1						fgenesh4_pm.C_LG_X000324	10	9560156	9562995
A7	NA	GSVIVP00020004001	5	5195145	5195879	magenta1																																	chr1.LjT48M07.130.nc	1	4607743	4608584						Glyma01g44800.1	1
A7	NA	GSVIVP00020008001	5	5224632	5225524	magenta1						gw1.VIII.542.1	8	10451333	10451764	gw1.X.5855.1	10	9540386	9540844	magenta1	gene06175	4	10030685	10031628															chr5.CM0357.750.nc	5	53600704	53601207						Glyma10g39250.1	10
A7	NA	GSVIVP00020010001	5	5235995	5238496	magenta1						fgenesh4_pg.C_LG_X000792	10	9531800	9533158						gene06171	4	10002551	10005224						MDP0000232865	16	15163907	15166270															Glyma01g44760.1	1
A7	NA	GSVIVP00020011001	5	5240422	5241837	magenta1
A7	NA	GSVIVP00020012001	5	5245846	5246208	magenta1						gw1.X.5848.1	10	9381708	9382016															MDP0000802460	13	18997553	18997915						chr5.CM0357.710.nc	5	53560179	53560547						Glyma01g44750.1	1
A7	NA	GSVIVP00020014001	5	5252413	5271623	magenta1						gw1.X.5847.1	10	9365532	9369170						gene06163	4	9939014	9943012						MDP0000816260	13	19044014	19047520	MDP0000320198	16	15182856	15186408	magenta1	chr5.CM0357.680.nc	5	53532006	53539026						Glyma10g39220.1	10
A7	NA	GSVIVP00020015001	5	5274153	5276380	magenta1																																										Glyma10g39210.1	10
A7	NA	GSVIVP00020016001	5	5287401	5287919	magenta1																								MDP0000772208	13	19146246	19146761															Glyma01g44720.1	1
A7	NA	GSVIVP00020021001	5	5314674	5324258	magenta1						fgenesh4_pg.C_LG_X000786	10	9347768	9349306															MDP0000137284	13	19219390	19220921	MDP0000246151	16	15281094	15283215	magenta1	chr1.CM0591.340.nd	1	697303	698694						Glyma11g01020.1	11
A7	NA	GSVIVP00020022001	5	5324847	5325392	magenta1																																	chr5.CM0357.640.nc	5	53516010	53516883						Glyma01g44530.1	1
A7	NA	GSVIVP00020025001	5	5332104	5336439	magenta1																																										Glyma01g44560.1	1
A7	NA	GSVIVP00020027001	5	5370087	5372686	magenta1
A7	NA	GSVIVP00020028001	5	5372946	5380223	magenta1																																										Glyma01g44610.1	1
A7	NA	GSVIVP00020031001	5	5391619	5393226	magenta1															gene29937	4	7412087	7413808						MDP0000225455	13	19394859	19396994						chr1.CM0591.90.nd	1	571856	573588
A7	NA	GSVIVP00020032001	5	5395254	5396937	magenta1						gw1.VIII.552.1	8	10542335	10542697																																	Glyma01g44630.1	1
A7	NA	GSVIVP00020033001	5	5397271	5399781	magenta1						fgenesh4_pg.C_LG_X000770	10	9262513	9265050						gene22438	4	8034376	8037907															chr1.CM0591.80.nd	1	570442	570942						Glyma01g44640.1	1
A7	NA	GSVIVP00020036001	5	5425412	5433030	magenta1						estExt_fgenesh4_pg.C_LG_VIII1381	8	10570415	10575663	estExt_Genewise1_v1.C_LG_X5756	10	9237374	9238117	magenta1
A7	NA	GSVIVP00020039001	5	5465751	5481174	magenta1						estExt_fgenesh4_pm.C_LG_VIII0670	8	10601245	10606213	grail3.0175003001	10	9190039	9194412	magenta1	gene29979	4	7518253	7522880						MDP0000218675	13	20282449	20286954															Glyma02g00700.1	2
A7	NA	GSVIVP00020046001	5	5556958	5558895	magenta1						grail3.0009011501	8	10628398	10630045	fgenesh4_pg.C_LG_X000758	10	9159498	9161209	magenta1																												Glyma02g00730.1	2
A7	NA	GSVIVP00020047001	5	5569950	5573988	magenta1						gw1.X.5772.1	10	9137297	9140943															MDP0000280386	13	19785051	19788335															Glyma10g38990.1	10
A7	NA	GSVIVP00020049001	5	5582485	5584675	magenta1						gw1.X.5768.1	10	9133755	9135896						gene29854	4	6799928	6804895																								Glyma10g00570.1	10
A7	NA	GSVIVP00020050001	5	5590037	5595382	magenta1
A7	NA	GSVIVP00020055001	5	5615557	5617082	magenta1
A7	NA	GSVIVP00020056001	5	5618996	5634872	magenta1						estExt_fgenesh4_pg.C_LG_X0744	10	9090439	9097985						gene29007	4	5779483	5789070						MDP0000223679	13	20543235	20550016	MDP0000315745	16	15481159	15487689	magenta1	chr5.CM0357.380.nc	5	53290062	53295623
A7	NA	GSVIVP00020057001	5	5635660	5636660	magenta1															gene29013	4	5838987	5839747						MDP0000552120	13	20587513	20587785
A7	NA	GSVIVP00020063001	5	5672324	5676449	magenta1						estExt_fgenesh4_pg.C_LG_VIII1400	8	10732047	10734433	grail3.0175001701	10	9074491	9077008	magenta1	gene28923	4	6046695	6048518						MDP0000170872	13	20676881	20679051	MDP0000645274	16	15497310	15499452	magenta1	chr5.CM0357.270.nc	5	53234287	53235980						Glyma10g38840.1	10
A7	NA	GSVIVP00020065001	5	5677207	5681145	magenta1						eugene3.00081482	8	10735420	10737458	fgenesh4_pg.C_LG_X000749	10	9067987	9071759	magenta1										MDP0000288182	16	15493676	15496555															Glyma10g38830.1	10
A7	NA	GSVIVP00020066001	5	5688483	5703813	magenta1						fgenesh4_pg.C_LG_VIII001413	8	10745867	10756295	gw1.X.5732.1	10	9052557	9062124	magenta1										MDP0000262273	13	20682692	20690494	MDP0000183142	16	15514781	15523079	magenta1	chr5.CM0357.230.nc	5	53212907	53219048
A7	NA	GSVIVP00020069001	5	5738807	5740579	magenta1																																										Glyma20g26900.1	20
A7	NA	GSVIVP00020074001	5	5803643	5810400	magenta1																								MDP0000748886	16	7085479	7087597															Glyma09g42010.1	9
A7	NA	GSVIVP00020097001	5	6087942	6094692	magenta1						gw1.VIII.515.1	8	10829339	10832638
A7	NA	GSVIVP00020100001	5	6116782	6123638	magenta1															gene29043	4	6228948	6231593																								Glyma20g35430.1	20
A7	NA	GSVIVP00020103001	5	6171392	6173632	magenta1															gene29045	4	6251332	6252699
A7	NA	GSVIVP00020105001	5	6192068	6207310	magenta1						estExt_fgenesh4_pm.C_LG_VIII0684	8	10867135	10872696						gene29061	4	6400214	6403866						MDP0000625647	16	16068795	16071573															Glyma02g00390.1	2
A7	NA	GSVIVP00020108001	5	6228721	6230467	magenta1																																	chr5.CM0086.10.nd	5	23851552	23854194
A7	NA	GSVIVP00020109001	5	6233923	6235994	magenta1
A7	NA	GSVIVP00020110001	5	6248007	6249269	magenta1																								MDP0000197160	16	16136654	16138184						chr5.CM0086.110.nc	5	23918726	23920015						Glyma10g32280.1	10
A7	NA	GSVIVP00020111001	5	6251383	6254028	magenta1						gw1.X.5664.1	10	8651097	8653231						gene29068	4	6443795	6446612																								Glyma10g33670.1	10
A7	NA	GSVIVP00020112001	5	6256370	6267235	magenta1						grail3.0009014401	8	10893557	10897601						gene32579	1	18864561	18870703						MDP0000229949	16	16169702	16177685															Glyma10g00320.1	10
A7	NA	GSVIVP00020113001	5	6268743	6270764	magenta1						gw1.X.5663.1	10	8644960	8645988						gene32584	1	18894127	18897308																								Glyma10g00310.1	10
A7	NA	GSVIVP00020114001	5	6272104	6289112	magenta1						eugene3.00081504	8	10905981	10908713	gw1.X.5660.1	10	8640397	8640849	magenta1	gene32585	1	18899018	18902189
A7	NA	GSVIVP00020116001	5	6313320	6340962	magenta1						eugene3.00081505	8	10916863	10926222	gw1.X.5654.1	10	8624027	8633238	magenta1	gene32586	1	18903967	18910910						MDP0000290557	16	16256652	16261310						chr5.CM0086.150.nc	5	23946469	23956537						Glyma10g32300.1	10
A7	NA	GSVIVP00020117001	5	6345407	6353855	magenta1						grail3.0009014701	8	10928777	10931041
A7	NA	GSVIVP00020118001	5	6356025	6378965	magenta1						gw1.VIII.517.1	8	10934038	10942417						gene32588	1	18913337	18922458						MDP0000245188	16	16305075	16311790						chr5.CM0086.180.nc	5	23975424	23989416						Glyma10g32320.1	10
A7	NA	GSVIVP00020119001	5	6382217	6384145	magenta1
A7	NA	GSVIVP00020120001	5	6387604	6389073	magenta1																																										Glyma02g00260.1	2
A7	NA	GSVIVP00020122001	5	6405134	6409389	magenta1
A7	NA	GSVIVP00020123001	5	6420053	6423001	magenta1						gw1.VIII.518.1	8	10969384	10972370	gw1.X.5636.1	10	8576359	8579406	magenta1
A7	NA	GSVIVP00020128001	5	6467532	6474391	magenta1						fgenesh4_pg.C_LG_VIII001443	8	10999270	10999800	eugene3.00100701	10	8546957	8547809	magenta1	gene22442	4	8069283	8069813						MDP0000603266	13	21853494	21854024	MDP0000257232	16	16709828	16711040	magenta1										Glyma20g34690.1	20
A7	NA	GSVIVP00020129001	5	6475947	6484249	magenta1						gw1.X.5614.1	10	8534631	8539176															MDP0000147936	16	16717529	16722601															Glyma10g32920.1	10
A7	NA	GSVIVP00020140001	5	6553177	6563647	magenta1						estExt_fgenesh4_pg.C_LG_X0696	10	8518229	8522467
A7	NA	GSVIVP00020141001	5	6567095	6577183	magenta1						eugene3.00081521	8	11081194	11085193	gw1.X.5599.1	10	8497827	8501747	magenta1	gene32547	1	19304191	19308538						MDP0000147678	13	22031227	22033652	MDP0000650760	16	16866536	16866907	magenta1	chr1.CM0591.330.nd	1	685893	689350						Glyma01g44500.1	1
A7	NA	GSVIVP00020145001	5	6608852	6615566	magenta1						fgenesh4_pg.C_LG_X000698	10	8469808	8474070															MDP0000169926	13	24949733	24953706															Glyma10g32850.1	10
A7	NA	GSVIVP00020147001	5	6630161	6633491	magenta1						gw1.X.5591.1	10	8461051	8464947																																	Glyma10g32840.1	10
A7	NA	GSVIVP00020152001	5	6661315	6668179	magenta1																								MDP0000171048	13	22158008	22159591															Glyma20g26220.1	20
A7	NA	GSVIVP00020158001	5	6737548	6754369	magenta1						estExt_fgenesh4_pm.C_LG_VIII0697	8	11128113	11136538	estExt_Genewise1_v1.C_LG_X5521	10	8402279	8412556	magenta1
A7	NA	GSVIVP00020160001	5	6794129	6794619	magenta1															gene32563	1	19402495	19402814
A7	NA	GSVIVP00020164001	5	6844287	6848574	magenta1
A7	NA	GSVIVP00020169001	5	6892708	6925586	magenta1
A7	NA	GSVIVP00020170001	5	6926278	6927909	magenta1						gw1.VIII.1993.1	8	11166406	11167323
A7	NA	GSVIVP00020174001	5	6990400	6994069	magenta1															gene32532	1	19513938	19517029																								Glyma10g33240.1	10
A7	NA	GSVIVP00020175001	5	7009405	7024555	magenta1															gene01757	4	6570310	6571143						MDP0000175382	13	25396470	25397276															Glyma10g33230.1	10
A7	NA	GSVIVP00020176001	5	7025625	7027424	magenta1						gw1.X.5535.1	10	8299148	8300962						gene01760	4	6589051	6590811						MDP0000765891	13	25420158	25421957															Glyma10g33200.1	10
A7	NA	GSVIVP00020178001	5	7059471	7065717	magenta1						gw1.X.5529.1	10	8280563	8285096																																	Glyma20g21940.1	20
A7	NA	GSVIVP00020181001	5	7087826	7151403	magenta1						grail3.0144002001	10	8261574	8270837						gene01772	4	6663410	6674288						MDP0000583430	13	25442429	25447359															Glyma10g33170.1	10
A7	NA	GSVIVP00020183001	5	7167323	7171307	magenta1						estExt_fgenesh4_pm.C_LG_X0262	10	8250705	8252876
A7	NA	GSVIVP00020189001	5	7194540	7196370	magenta1
A7	NA	GSVIVP00020190001	5	7207121	7208819	magenta1
A7	NA	GSVIVP00020210001	5	7329596	7331902	magenta1
A7	NA	GSVIVP00020212001	5	7344654	7348492	magenta1						fgenesh4_pg.C_LG_X000676	10	8226061	8227549																																	Glyma10g33140.1	10
A7	NA	GSVIVP00020214001	5	7356149	7358265	magenta1															gene11434	4	45716	48016																								Glyma10g33130.1	10
A7	NA	GSVIVP00020216001	5	7368704	7374252	magenta1						eugene3.00100660	10	8217384	8217682						gene11437	4	57439	61246																								Glyma10g33110.1	10
A7	NA	GSVIVP00020217001	5	7388602	7389660	magenta1						fgenesh4_pg.C_LG_X000673	10	8211123	8212145						gene11438	4	63453	65744																								Glyma10g33090.1	10
A7	NA	GSVIVP00020221001	5	7429926	7430552	magenta1																								MDP0000167207	13	25749765	25750454
A7	NA	GSVIVP00020251001	5	7729161	7748172	magenta1																																										Glyma10g30980.1	10
A7	NA	GSVIVP00020259001	5	7829276	7831009	magenta1																								MDP0000284899	16	18369689	18370633															Glyma10g30940.1	10
A7	NA	GSVIVP00020260001	5	7835282	7846189	magenta1						eugene3.00081535	8	11237527	11240369						gene11459	4	192337	195664						MDP0000275889	16	18394129	18396800															Glyma02g00830.1	2
A7	NA	GSVIVP00020268001	5	7937835	7952676	magenta1																																	chr5.CM0071.70.nd	5	23467704	23472137
A7	NA	GSVIVP00020276001	5	8042722	8049134	magenta1						gw1.VIII.200.1	8	11273590	11281076						gene11469	4	241964	246777																								Glyma02g00780.1	2
A7	NA	GSVIVP00020279001	5	8082751	8094713	magenta1
A7	NA	GSVIVP00020280001	5	8103370	8104199	magenta1																																										Glyma10g32450.1	10
A7	NA	GSVIVP00020286001	5	8223911	8231427	magenta1						estExt_fgenesh4_pm.C_LG_VIII0705	8	11335237	11337418	eugene3.00100333	10	5008814	5011098	magenta1
A7	NA	GSVIVP00020294001	5	8387937	8415689	magenta1						eugene3.00081551	8	11365284	11367459	gw1.X.4469.1	10	5042514	5044144	magenta1
A7	NA	GSVIVP00020298001	5	8460696	8469910	magenta1															gene11501	4	403139	405036						MDP0000146212	13	26784761	26786865															Glyma10g32590.1	10
A7	NA	GSVIVP00020300001	5	8474907	8479554	magenta1						gw1.VIII.210.1	8	11387820	11391643	gw1.X.4489.1	10	5074556	5078091	magenta1																												Glyma10g32610.1	10
A7	NA	GSVIVP00020301001	5	8480285	8483011	magenta1						estExt_fgenesh4_pg.C_LG_VIII1474	8	11392943	11397107	gw1.X.4490.1	10	5079035	5079953	magenta1	gene11506	4	439760	444942																								Glyma10g32620.1	10
A7	NA	GSVIVP00020304001	5	8533868	8537616	magenta1						fgenesh4_pg.C_LG_VIII001488	8	11402979	11407249	eugene3.00100344	10	5085385	5088141	magenta1	gene11511	4	453938	457546
A7	NA	GSVIVP00020305001	5	8546449	8550038	magenta1						estExt_fgenesh4_pm.C_LG_VIII0711	8	11411884	11415856	fgenesh4_pg.C_LG_X000365	10	5098948	5102180	magenta1	gene11513	4	462513	468379
A7	NA	GSVIVP00020306001	5	8560496	8565361	magenta1						fgenesh4_pm.C_LG_VIII000719	8	11416571	11423964	gw1.X.4499.1	10	5103347	5111260	magenta1	gene11514	4	470610	478461																								Glyma10g32670.1	10
A7	NA	GSVIVP00020308001	5	8589757	8592646	magenta1															gene11519	4	513558	515804																								Glyma10g32690.1	10
A7	NA	GSVIVP00020309001	5	8599928	8600389	magenta1						gw1.X.4510.1	10	5156065	5156343
A7	NA	GSVIVP00020311001	5	8639677	8645778	magenta1
A7	NA	GSVIVP00020314001	5	8669975	8672097	magenta1						gw1.VIII.1815.1	8	11448675	11449426	gw1.X.4521.1	10	5175786	5176408	magenta1	gene11531	4	595866	596561
A7	NA	GSVIVP00020315001	5	8675417	8709217	magenta1						gw1.X.4522.1	10	5177896	5180843																																	Glyma02g00630.1	2
A7	NA	GSVIVP00020318001	5	8740202	8747816	magenta1						estExt_fgenesh4_pm.C_LG_X0128	10	5196136	5199330						gene11533	4	601159	603484
A7	NA	GSVIVP00020320001	5	8796229	8800329	magenta1						eugene3.00081569	8	11479752	11483714	fgenesh4_pm.C_LG_X000132	10	5215149	5219140	magenta1	gene11543	4	652456	656751
A7	NA	GSVIVP00020325001	5	8904296	8907086	magenta1
A7	NA	GSVIVP00020327001	5	8956114	8970079	magenta1						fgenesh4_pm.C_LG_VIII000723	8	11488666	11499557						gene11546	4	665757	672210						MDP0000276878	16	9535935	9545905															Glyma10g33310.1	10
A7	NA	GSVIVP00020331001	5	9039017	9044828	magenta1						fgenesh4_pm.C_LG_VIII000725	8	11518435	11522433	gw1.X.4574.1	10	5315586	5318819	magenta1	gene11554	4	720750	724117																								Glyma10g27630.1	10
A7	NA	GSVIVP00020332001	5	9067528	9068446	magenta1						estExt_fgenesh4_pg.C_LG_VIII1493	8	11530247	11531404	eugene3.00100370	10	5328560	5329671	magenta1										MDP0000236916	16	9611299	9612286															Glyma10g27610.1	10
A7	NA	GSVIVP00020333001	5	9068684	9079536	magenta1						estExt_Genewise1_v1.C_LG_VIII1339	8	11531759	11534546	gw1.X.4580.1	10	5330564	5332975	magenta1	gene11559	4	752693	755233						MDP0000499527	16	9608748	9610770															Glyma10g27570.1	10
A7	NA	GSVIVP00020334001	5	9080728	9082569	magenta1						estExt_Genewise1_v1.C_LG_X4562	10	5337490	5339617						gene11561	4	759700	761791
A7	NA	GSVIVP00020339001	5	9117844	9119252	magenta1						grail3.0009021001	8	11551770	11552055	gw1.X.4599.1	10	5361479	5362727	magenta1
A7	NA	GSVIVP00020342001	5	9151546	9167227	magenta1						estExt_fgenesh4_pg.C_LG_VIII1499	8	11558579	11567519	eugene3.00100377	10	5373764	5381853	magenta1										MDP0000183745	16	9739318	9741557															Glyma10g26870.1	10
A7	NA	GSVIVP00020343001	5	9167769	9177752	magenta1						estExt_Genewise1_v1.C_LG_X4584	10	5382993	5385559
A7	NA	GSVIVP00020344001	5	9190603	9192081	magenta1						eugene3.00081588	8	11569598	11571342	gw1.X.4612.1	10	5392052	5393437	magenta1	gene27880	4	4888139	4889458						MDP0000253714	16	9792969	9796579															Glyma10g33410.1	10
A7	NA	GSVIVP00020346001	5	9207093	9213697	magenta1						gw1.VIII.192.1	8	11574969	11577931															MDP0000253171	16	9774050	9777882															Glyma10g26750.1	10
A7	NA	GSVIVP00020348001	5	9227824	9229899	magenta1															gene27885	4	4915010	4916908						MDP0000165946	16	9844196	9846268
A7	NA	GSVIVP00020349001	5	9256821	9260630	magenta1						grail3.0009021301	8	11587276	11590123	estExt_fgenesh4_pg.C_LG_X0400	10	5402716	5405112	magenta1
A7	NA	GSVIVP00020350001	5	9263444	9279669	magenta1						gw1.X.4619.1	10	5408061	5412513						gene27888	4	4935294	4939215						MDP0000277629	16	9860838	9865460
A7	NA	GSVIVP00020354001	5	9319655	9322231	magenta1						fgenesh4_pm.C_LG_VIII000731	8	11608266	11610631	gw1.X.4624.1	10	5434459	5436811	magenta1	gene27891	4	4959460	4961349
A7	NA	GSVIVP00020365001	5	9498298	9576577	magenta1						gw1.X.4635.1	10	5458413	5472717						gene28281	4	5153620	5167450																								Glyma10g26450.1	10
A7	NA	GSVIVP00020367001	5	9610830	9620777	magenta1
A7	NA	GSVIVP00020368001	5	9621339	9622044	magenta1																								MDP0000226786	16	10037617	10038730
A7	NA	GSVIVP00020369001	5	9622529	9639290	magenta1						fgenesh4_pg.C_LG_VIII001519	8	11630807	11635115	estExt_fgenesh4_pm.C_LG_X0145	10	5477940	5484254	magenta1	gene28288	4	5205977	5210620
A7	NA	GSVIVP00020373001	5	9672627	9684021	magenta1						gw1.VIII.652.1	8	11654980	11656338	gw1.X.4649.1	10	5498008	5499564	magenta1										MDP0000172095	16	10291374	10293416
A7	NA	GSVIVP00020374001	5	9710760	9712467	magenta1						gw1.VIII.1549.1	8	11667570	11667893	eugene3.00100396	10	5516980	5518258	magenta1																												Glyma10g35010.1	10
A7	NA	GSVIVP00020377001	5	9782830	9783786	magenta1						fgenesh4_pm.C_LG_VIII000735	8	11682131	11683375	fgenesh4_pg.C_LG_X000417	10	5539457	5540586	magenta1	gene28293	4	5243682	5244866																								Glyma10g33450.1	10
A7	NA	GSVIVP00020379001	5	9822842	9854513	magenta1						fgenesh4_pg.C_LG_VIII001529	8	11690387	11691289	fgenesh4_pg.C_LG_X000418	10	5546172	5548070	magenta1
A7	NA	GSVIVP00020380001	5	9860948	9863833	magenta1						fgenesh4_pm.C_LG_VIII000736	8	11693122	11695027	gw1.X.4666.1	10	5550496	5552537	magenta1
A7	NA	GSVIVP00020381001	5	9875954	9923526	magenta1						fgenesh4_pm.C_LG_X000153	10	5555643	5558081						gene28302	4	5276254	5278154																								Glyma10g33470.1	10
A7	NA	GSVIVP00020384001	5	9951217	9990902	magenta1						fgenesh4_pg.C_LG_VIII001531	8	11697345	11699598	estExt_fgenesh4_pg.C_LG_X0418	10	5563224	5571083	magenta1	gene30353	1	23050569	23058492
A7	NA	GSVIVP00020389001	5	10035078	10056964	magenta1						gw1.VIII.798.1	8	11709061	11714597	eugene3.00100404	10	5579886	5581742	magenta1																												Glyma20g34110.1	20
A7	NA	GSVIVP00020391001	5	10070345	10089284	magenta1						estExt_fgenesh4_pg.C_LG_VIII1522	8	11718346	11718827	eugene3.00100406	10	5589808	5589996	magenta1
A7	NA	GSVIVP00020397001	5	10301867	10366635	magenta1						eugene3.00100411	10	5616138	5620115
A7	NA	GSVIVP00023865001	7	327815	330416	magenta1						grail3.0003036201	2	2778089	2780101	estExt_Genewise1_v1.C_LG_V1110	5	15235569	15238022	magenta1										MDP0000496268	5	14361454	14371985	MDP0000281965	10	19648159	19651418	magenta1										Glyma02g15920.1	2
A7	NA	GSVIVP00023864001	7	335864	341964	magenta1						estExt_fgenesh4_pg.C_LG_II0401	2	2785911	2788399	estExt_fgenesh4_pm.C_LG_V0536	5	15223354	15226538	magenta1	gene08215	2	6287950	6289959						MDP0000281966	10	19658979	19660866						chr5.CM1574.200.nc	5	19861876	19865450						Glyma10g03810.1	10
A7	NA	GSVIVP00023863001	7	345867	349014	magenta1						gw1.V.1112.1	5	15216603	15218896						gene08214	2	6280719	6282870						MDP0000281967	10	19661970	19664234						chr5.CM1574.190.nc	5	19857461	19860914						Glyma10g03800.1	10
A7	NA	GSVIVP00023862001	7	349568	350691	magenta1						fgenesh4_pg.C_LG_II000407	2	2790074	2790658
A7	NA	GSVIVP00023861001	7	353431	366887	magenta1						gw1.II.1626.1	2	2803136	2807182	fgenesh4_pg.C_LG_V001344	5	15202944	15207010	magenta1																			chr1.CM0375.100.nd	1	72936056	72940211						Glyma03g31610.1	3
A7	NA	GSVIVP00023858001	7	379468	386933	magenta1						estExt_fgenesh4_pm.C_LG_V0534	5	15183960	15188413															MDP0000195879	5	14326528	14329914	MDP0000281970	10	19684661	19688016	magenta1	chr5.CM1574.130.nd	5	19767601	19770605
A7	NA	GSVIVP00023857001	7	387303	388312	magenta1						estExt_fgenesh4_pm.C_LG_II0207	2	2820894	2821823	estExt_Genewise1_v1.C_LG_V1095	5	15182053	15183023	magenta1																			chr1.CM0375.70.nd	1	72911356	72911643	chr5.CM1574.110.nd	5	19764191	19765520	magenta1	Glyma03g31580.1	3
A7	NA	GSVIVP00023849001	7	464055	467807	magenta1						grail3.0003036902	2	2825716	2828958
A7	NA	GSVIVP00023846001	7	483408	485114	magenta1						gw1.II.1642.1	2	2830651	2832076	fgenesh4_pm.C_LG_V000540	5	15173106	15174581	magenta1
A7	NA	GSVIVP00023845001	7	489308	491548	magenta1																								MDP0000198332	10	19736058	19737365						chr5.CM1574.60.nc	5	19732077	19734441						Glyma02g16050.1	2
A7	NA	GSVIVP00023844001	7	512014	518067	magenta1						fgenesh4_pg.C_LG_II000418	2	2842108	2846801	eugene3.00051255	5	15152082	15156645	magenta1										MDP0000176755	10	19792587	19796137															Glyma02g16060.1	2
A7	NA	GSVIVP00023843001	7	519292	525267	magenta1						grail3.0003036801	2	2822871	2824742	estExt_Genewise1_v1.C_LG_V1093	5	15178770	15181565	magenta1																			chr1.CM0375.20.nd	1	72895127	72896276						Glyma19g34390.1	19
A7	NA	GSVIVP00023840001	7	544722	545879	magenta1																								MDP0000324398	5	14261488	14262397	MDP0000176753	10	19773424	19774161	magenta1
A7	NA	GSVIVP00023838001	7	557095	565042	magenta1						estExt_Genewise1_v1.C_LG_II0234	2	2866523	2871386	estExt_fgenesh4_pm.C_LG_V0527	5	15124734	15129346	magenta1
A7	NA	GSVIVP00023837001	7	565259	573274	magenta1															gene08188	2	6127498	6130641						MDP0000176749	10	19759426	19763255						chr1.CM0375.380.nc	1	73139212	73142938						Glyma03g31510.1	3
A7	NA	GSVIVP00023836001	7	574750	581242	magenta1						estExt_fgenesh4_pg.C_LG_II0422	2	2890796	2893667	estExt_fgenesh4_pg.C_LG_V1322	5	15107573	15110523	magenta1	gene08187	2	6117169	6120533															chr1.CM0375.390.nc	1	73146865	73150095						Glyma03g31500.1	3
A7	NA	GSVIVP00023830001	7	600786	606318	magenta1						gw1.II.1641.1	2	2900450	2906959	gw1.V.1057.1	5	15092476	15098537	magenta1
A7	NA	GSVIVP00023826001	7	634424	650210	magenta1						estExt_fgenesh4_pg.C_LG_II0425	2	2912893	2915980	gw1.V.1052.1	5	15089548	15090938	magenta1										MDP0000188162	3	29501988	29506905	MDP0000319367	11	31544845	31554341	noir	chr1.CM0375.450.nc	1	73175299	73183286						Glyma02g16130.1	2
A7	NA	GSVIVP00023816001	7	764494	766576	magenta1						estExt_Genewise1_v1.C_LG_II2219	2	2963828	2969666	gw1.V.1035.1	5	15026678	15029575	magenta1										MDP0000155610	3	29550372	29553397	MDP0000186801	11	31643378	31646308	noir										Glyma02g16170.1	2
A7	NA	GSVIVP00023814001	7	785008	787508	magenta1																								MDP0000219167	11	31657202	31657827
A7	NA	GSVIVP00023812001	7	797819	807782	magenta1						gw1.II.2321.1	2	3020689	3023822	gw1.V.1019.1	5	14977797	14981033	magenta1
A7	NA	GSVIVP00023810001	7	814251	814877	magenta1																																										Glyma19g34270.1	19
A7	NA	GSVIVP00023808001	7	850872	853724	magenta1						fgenesh4_pm.C_LG_V000524	5	14935827	14938190						gene20268	2	17235983	17238853
A7	NA	GSVIVP00023807001	7	854712	855686	magenta1						grail3.0003039701	2	3069516	3080131	grail3.0002047301	5	14931727	14934319	magenta1
A7	NA	GSVIVP00023805001	7	859823	877794	magenta1						grail3.0003039901	2	3083850	3084416	grail3.0002047101	5	14919682	14919873	magenta1	gene20267	2	17218905	17235132						MDP0000301925	3	29663613	29667949	MDP0000163346	11	31722759	31739087	magenta1										Glyma02g16260.1	2
A7	NA	GSVIVP00023803001	7	887452	898245	magenta1						estExt_fgenesh4_pg.C_LG_V1302	5	14890101	14892416															MDP0000150935	3	29675098	29680560	MDP0000319343	11	31763917	31768632	magenta1
A7	NA	GSVIVP00023801001	7	915831	919192	magenta1						gw1.II.2177.1	2	3133642	3135170															MDP0000925901	3	29699449	29700463	MDP0000119199	11	31787607	31790804	magenta1	chr5.CM0024.490.nc	5	19438790	19440451
A7	NA	GSVIVP00023800001	7	922055	933959	magenta1						gw1.V.988.1	5	14844577	14846774																								chr5.CM0024.480.nc	5	19434789	19437273						Glyma02g16290.1	2
A7	NA	GSVIVP00023798001	7	939318	961242	magenta1						gw1.V.984.1	5	14835778	14841164																								chr5.CM0024.450.nc	5	19410133	19420028						Glyma02g16300.1	2
A7	NA	GSVIVP00023796001	7	966690	972924	magenta1						estExt_Genewise1_v1.C_LG_II2214	2	3148742	3150450	estExt_Genewise1_v1.C_LG_V0974	5	14826154	14830683	magenta1	gene20345	2	17144680	17148173						MDP0000140702	3	29722913	29726126	MDP0000929634	11	31900222	31903543	magenta1	chr5.CM0024.440.nc	5	19404052	19408043						Glyma19g34200.1	19
A7	NA	GSVIVP00023780001	7	1145615	1147500	magenta1																								MDP0000910841	3	30851167	30851490
A7	NA	GSVIVP00023773001	7	1199665	1202948	magenta1															gene20334	2	17114061	17115353
A7	NA	GSVIVP00023772001	7	1203287	1210010	magenta1																																										Glyma02g16350.1	2
A7	NA	GSVIVP00023770001	7	1241298	1243401	magenta1						fgenesh4_pm.C_LG_II000236	2	3239309	3240946	gw1.V.952.1	5	14752783	14753349	magenta1	gene20331	2	17089082	17091270						MDP0000308446	11	32019317	32021355						chr1.CM0322.230.nd	1	72788408	72789112
A7	NA	GSVIVP00023766001	7	1282368	1293020	magenta1						eugene3.00051206	5	14725838	14734643															MDP0000143368	11	32058381	32064439						chr5.CM0024.220.nc	5	19215022	19220532						Glyma02g16390.1	2
A7	NA	GSVIVP00023762001	7	1312715	1315665	magenta1						eugene3.00051203	5	14710408	14711542															MDP0000264702	3	30952879	30955293	MDP0000143365	11	32047745	32048876	magenta1										Glyma02g16410.1	2
A7	NA	GSVIVP00023760001	7	1325352	1331636	magenta1						gw1.V.933.1	5	14709734	14710213						gene20326	2	17059208	17059693						MDP0000434333	3	30954808	30955305
A7	NA	GSVIVP00023756001	7	1371111	1373297	magenta1						gw1.V.921.1	5	14673051	14675174															MDP0000239967	11	32140126	32142474						chr1.CM0322.310.nd	1	72818302	72819546
A7	NA	GSVIVP00023753001	7	1380467	1384110	magenta1															gene20322	2	17026191	17027627						MDP0000907632	11	32158817	32160359
A7	NA	GSVIVP00023751001	7	1390897	1392054	magenta1						gw1.II.1813.1	2	3315069	3315476	gw1.V.914.1	5	14663969	14664414	magenta1																												Glyma03g31250.1	3
A7	NA	GSVIVP00023745001	7	1404260	1405578	magenta1						gw1.V.907.1	5	14652605	14653310
A7	NA	GSVIVP00023743001	7	1412640	1417804	magenta1																																										Glyma03g31220.1	3
A7	NA	GSVIVP00023735001	7	1452090	1465383	magenta1						gw1.II.1967.1	2	3377066	3382173	gw1.V.891.1	5	14595006	14599464	magenta1
A7	NA	GSVIVP00023729001	7	1509079	1511970	magenta1						estExt_Genewise1_v1.C_LG_V0878	5	14554071	14556005						gene20298	2	16911262	16912255						MDP0000913740	11	32383208	32384226
A7	NA	GSVIVP00023728001	7	1513438	1516196	magenta1						eugene3.00020479	2	3415821	3417561						gene20299	2	16912610	16913848																								Glyma02g16570.1	2
A7	NA	GSVIVP00023727001	7	1516844	1529014	magenta1						eugene3.00020478	2	3409091	3412212	eugene3.00051176	5	14541742	14543991	magenta1	gene20300	2	16914476	16918004						MDP0000314272	3	31099834	31106953	MDP0000243622	11	32385080	32389940	magenta1										Glyma03g31140.1	3
A7	NA	GSVIVP00023725001	7	1533793	1539485	magenta1						eugene3.00051177	5	14547591	14549816						gene20297	2	16907999	16909775						MDP0000913739	11	32382619	32382999															Glyma03g31130.1	3
A7	NA	GSVIVP00023724001	7	1540874	1572206	magenta1						grail3.0003043701	2	3418242	3421271	estExt_fgenesh4_pg.C_LG_V1257	5	14531524	14534737	magenta1	gene20296	2	16905857	16907770						MDP0000656428	11	32442552	32444660															Glyma03g31120.1	3
A7	NA	GSVIVP00023723001	7	1574176	1580594	magenta1															gene27799	2	17460591	17464864						MDP0000543394	3	31118468	31122769	MDP0000147908	11	32433834	32439214	magenta1
A7	NA	GSVIVP00023722001	7	1595863	1599427	magenta1						estExt_fgenesh4_pm.C_LG_II0247	2	3446891	3449382						gene27804	2	17521007	17523098						MDP0000244612	3	31128456	31131055															Glyma19g33940.1	19
A7	NA	GSVIVP00023716001	7	1671675	1673628	magenta1						fgenesh4_pg.C_LG_II000497	2	3473112	3474354	estExt_fgenesh4_pm.C_LG_V0494	5	14484999	14486363	magenta1	gene27808	2	17546234	17547448						MDP0000312212	11	32525003	32526236															Glyma02g16600.1	2
A7	NA	GSVIVP00023712001	7	1713234	1728405	magenta1						eugene3.00020502	2	3567533	3573473																																	Glyma03g30970.1	3
A7	NA	GSVIVP00023711001	7	1728784	1733964	magenta1						gw1.II.1812.1	2	3566017	3567184	eugene3.00051158	5	14368719	14369838	magenta1
A7	NA	GSVIVP00023710001	7	1735894	1744982	magenta1						eugene3.00020503	2	3574657	3579689						gene27826	2	17648297	17653030
A7	NA	GSVIVP00023708001	7	1750681	1756478	magenta1						gw1.II.1966.1	2	3581501	3586814	gw1.V.825.1	5	14356832	14367466	magenta1	gene27827	2	17654354	17659207						MDP0000132758	3	31351178	31351670	MDP0000225680	11	32877432	32884492	magenta1										Glyma02g16670.1	2
A7	NA	GSVIVP00023706001	7	1784680	1790994	magenta1																								MDP0000154439	3	31402742	31404497	MDP0000255421	11	32909655	32912734	magenta1
A7	NA	GSVIVP00023705001	7	1796141	1799452	magenta1						eugene3.00020507	2	3627176	3628806	grail3.0002040401	5	14317080	14318741	magenta1										MDP0000262135	3	31411922	31412464															Glyma02g16700.1	2
A7	NA	GSVIVP00023703001	7	1814105	1815415	magenta1
A7	NA	GSVIVP00023699001	7	1839279	1841808	magenta1																								MDP0000129786	3	31460192	31462148
A7	NA	GSVIVP00023695001	7	1858572	1863351	magenta1															gene27839	2	17722107	17724646						MDP0000153212	11	33027559	33030305						chr5.CM1125.480.nc	5	18764173	18767122						Glyma10g03070.1	10
A7	NA	GSVIVP00023692001	7	1886800	1887960	magenta1															gene27842	2	17738072	17739061						MDP0000013380	3	31482985	31483944	MDP0000771397	11	33042411	33043307	magenta1	chr5.CM1125.340.nc	5	18704707	18705678						Glyma02g16750.1	2
A7	NA	GSVIVP00023691001	7	1888477	1895889	magenta1															gene27844	2	17751206	17752390						MDP0000232086	3	31541170	31542369	MDP0000143182	11	33072495	33075725	magenta1	chr5.CM1125.320.nc	5	18687329	18688507						Glyma10g03040.1	10
A7	NA	GSVIVP00023686001	7	1942803	1948569	magenta1																								MDP0000243057	3	31539415	31540791
A7	NA	GSVIVP00023685001	7	1953666	1970473	magenta1						eugene3.00140853	14	6671818	6672458
A7	NA	GSVIVP00023683001	7	1975164	1976237	magenta1															gene27853	2	17823351	17824208
A7	NA	GSVIVP00023682001	7	1981672	1994176	magenta1															gene27854	2	17825589	17830101
A7	NA	GSVIVP00023681001	7	1996730	1999378	magenta1															gene27855	2	17832257	17834863						MDP0000647541	3	31494596	31497208	MDP0000258604	11	33125884	33134466	magenta1										Glyma03g30770.1	3
A7	NA	GSVIVP00023680001	7	1999783	2004238	magenta1						fgenesh4_pg.C_LG_XIV000795	14	6664567	6666469															MDP0000320472	3	31489883	31494307						chr5.CM1125.160.nc	5	18563690	18568738						Glyma02g16830.1	2
A7	NA	GSVIVP00023673001	7	2049291	2053824	magenta1																								MDP0000284910	13	17492568	17495600
A7	NA	GSVIVP00023669001	7	2085435	2102387	magenta1						estExt_fgenesh4_pg.C_LG_II0498	2	3521408	3523843						gene27816	2	17580230	17585368						MDP0000214838	11	32747750	32753024															Glyma02g16630.1	2
A7	NA	GSVIVP00023667001	7	2110533	2113496	magenta1						estExt_fgenesh4_pm.C_LG_II0251	2	3505611	3508372	gw1.V.843.1	5	14434933	14437294	magenta1	gene27813	2	17572510	17575156						MDP0000193729	11	32552845	32554838															Glyma02g16620.1	2
A7	NA	GSVIVP00023664001	7	2135737	2139384	magenta1						estExt_fgenesh4_pg.C_LG_V1252	5	14456399	14460092						gene27810	2	17562386	17564603						MDP0000193733	11	32565908	32569161															Glyma03g31040.1	3
A7	NA	GSVIVP00023663001	7	2140485	2145527	magenta1																																										Glyma03g30750.1	3
A7	NA	GSVIVP00023656001	7	2171023	2178194	magenta1															gene27871	2	17913555	17916540						MDP0000180637	3	31596949	31600421	MDP0000163248	11	33511918	33515456	magenta1										Glyma19g33570.1	19
A7	NA	GSVIVP00023654001	7	2183388	2185593	magenta1															gene27870	2	17909546	17912319
A7	NA	GSVIVP00023653001	7	2186669	2195672	magenta1						gw1.XIV.2852.1	14	6623478	6627128						gene27872	2	17917869	17920344						MDP0000227742	3	31609627	31611428															Glyma02g16860.1	2
A7	NA	GSVIVP00023652001	7	2208124	2212847	magenta1															gene27625	2	17953643	17956072						MDP0000320496	3	31654330	31659199	MDP0000169044	11	33570631	33575250	magenta1
A7	NA	GSVIVP00023648001	7	2238995	2244086	magenta1															gene27728	2	17972717	17975151						MDP0000289575	3	31665371	31667677	MDP0000315478	11	33596453	33598498	magenta1										Glyma03g30620.1	3
A7	NA	GSVIVP00023647001	7	2246865	2251497	magenta1						gw1.XIV.2844.1	14	6595846	6597343						gene27729	2	17976160	17977619						MDP0000707508	3	31667903	31669766	MDP0000459936	11	33599010	33600814	magenta1	chr5.CM0909.50.nc	5	40800847	40803453						Glyma02g16890.1	2
A7	NA	GSVIVP00023645001	7	2253434	2256066	magenta1						grail3.0012003101	14	6588940	6590505						gene27730	2	17978578	17980140						MDP0000925519	3	31670646	31672211	MDP0000315480	11	33601788	33603353	magenta1
A7	NA	GSVIVP00023644001	7	2256188	2258067	magenta1						estExt_Genewise1_v1.C_LG_XIV2825	14	6586155	6587762																																	Glyma03g30610.1	3
A7	NA	GSVIVP00023643001	7	2262014	2288940	magenta1																																	chr5.CM0909.20.nc	5	40761012	40774315
A7	NA	GSVIVP00023641001	7	2291898	2293819	magenta1						grail3.0012002701	14	6559752	6561479																																	Glyma02g16930.1	2
A7	NA	GSVIVP00023638001	7	2320742	2322829	magenta1						eugene3.00140831	14	6531926	6533974						gene27740	2	18059710	18061613						MDP0000231245	11	33664719	33666741
A7	NA	GSVIVP00023635001	7	2330631	2339643	magenta1																																										Glyma03g34880.1	3
A7	NA	GSVIVP00023634001	7	2341086	2345987	magenta1															gene27742	2	18067553	18072465						MDP0000231242	11	33651830	33655111															Glyma03g30550.1	3
A7	NA	GSVIVP00023633001	7	2350252	2352004	magenta1						gw1.XIV.2816.1	14	6513352	6515148						gene27748	2	18101556	18103463																								Glyma02g16960.1	2
A7	NA	GSVIVP00023632001	7	2363674	2365730	magenta1															gene27749	2	18108887	18110687						MDP0000125388	3	31749865	31750595															Glyma19g33440.1	19
A7	NA	GSVIVP00023631001	7	2368287	2375746	magenta1																								MDP0000320033	3	31755826	31760774	MDP0000759530	11	33709564	33714562	magenta1
A7	NA	GSVIVP00023629001	7	2385846	2386967	magenta1						gw1.XIV.2804.1	14	6480722	6481855						gene27752	2	18127743	18128945						MDP0000839235	3	31770209	31771426	MDP0000759534	11	33724301	33725518	magenta1	chr5.LjT17N18.20.nd	5	39550755	39551948						Glyma03g30490.1	3
A7	NA	GSVIVP00023626001	7	2421320	2426512	magenta1															gene27755	2	18146803	18148663						MDP0000737308	3	31790629	31792754															Glyma03g30480.1	3
A7	NA	GSVIVP00023624001	7	2433613	2447503	magenta1						grail3.0034001101	2	17380444	17382001
A7	NA	GSVIVP00023617001	7	2469970	2473974	magenta1
A7	NA	GSVIVP00023616001	7	2475052	2492168	magenta1						eugene3.00001951	2	17392933	17402708	eugene3.00140820	14	6430052	6440066	magenta1	gene27763	2	18198824	18205277						MDP0000341169	3	31855937	31857790						chr5.LjT17N18.130.nd	5	39624821	39640957						Glyma02g17040.1	2
A7	NA	GSVIVP00023615001	7	2492838	2495202	magenta1															gene27764	2	18205916	18206329
A7	NA	GSVIVP00023613001	7	2511821	2519058	magenta1						grail3.0034001501	2	17461401	17463200	fgenesh4_pg.C_LG_XIV000767	14	6412400	6414004	magenta1	gene20494	5	26950238	26951878						MDP0000319153	3	31853684	31864075	MDP0000759988	11	33797728	33799654	magenta1	chr5.LjT17N18.140.nd	5	39643203	39644798
A7	NA	GSVIVP00023612001	7	2527926	2538187	magenta1															gene27775	2	18262811	18269258						MDP0000396787	11	33793376	33796997						chr1.CM0029.20.nc	1	79279355	79285135						Glyma03g36570.1	3
A7	NA	GSVIVP00023611001	7	2539488	2549011	magenta1						eugene3.00001956	2	17474586	17478329	estExt_Genewise1_v1.C_LG_XIV2767	14	6406585	6407565	magenta1	gene27776	2	18270549	18275178						MDP0000319154	3	31865434	31868342	MDP0000419151	11	33831723	33834793	magenta1										Glyma03g36600.1	3
A7	NA	GSVIVP00023610001	7	2554158	2557014	magenta1						gw1.XIV.2771.1	14	6400946	6402982																																	Glyma19g39270.1	19
A7	NA	GSVIVP00023609001	7	2565379	2568333	magenta1															gene27778	2	18279831	18282170						MDP0000463624	3	31897140	31899281	MDP0000237668	11	33844483	33846742	magenta1										Glyma03g36630.1	3
A7	NA	GSVIVP00023607001	7	2576771	2583271	magenta1						fgenesh4_pm.C_LG_II000962	2	17531440	17535229	gw1.XIV.2763.1	14	6374059	6377936	magenta1	gene27781	2	18292661	18296106						MDP0000123673	3	31890778	31896444	MDP0000138865	11	33892820	33896541	magenta1										Glyma03g36650.1	3
A7	NA	GSVIVP00023606001	7	2586325	2590062	magenta1						gw1.XIV.2759.1	14	6363291	6367337															MDP0000123671	3	31881573	31884305															Glyma02g17100.1	2
A7	NA	GSVIVP00023602001	7	2624445	2626097	magenta1						gw1.XIV.2732.1	14	6209110	6209524						gene27791	2	18325788	18326434																								Glyma03g36700.1	3
A7	NA	GSVIVP00023600001	7	2636938	2646640	magenta1															gene27795	2	18335792	18341869						MDP0000784013	3	31965648	31966276															Glyma02g17130.1	2
A7	NA	GSVIVP00023598001	7	2653882	2655687	magenta1																																										Glyma03g36720.1	3
A7	NA	GSVIVP00023591001	7	2721129	2725047	magenta1																								MDP0000498419	3	31992003	31994965	MDP0000125975	11	33959988	33963259	magenta1
A7	NA	GSVIVP00023590001	7	2731118	2734346	magenta1
A7	NA	GSVIVP00023589001	7	2737891	2739232	magenta1																								MDP0000917513	11	33974578	33976074
A7	NA	GSVIVP00023587001	7	2749845	2753218	magenta1						eugene3.00140789	14	6148930	6150373
A7	NA	GSVIVP00023583001	7	2777083	2777391	magenta1																																										Glyma10g02610.1	10
A7	NA	GSVIVP00023581001	7	2793717	2797443	magenta1						estExt_fgenesh4_pg.C_LG_XIV0731	14	6114996	6117059						gene32649	2	15612571	15615168						MDP0000197458	13	1179610	1180763						chr1.CM0109.240.nd	1	81726450	81727314						Glyma03g36860.1	3
A7	NA	GSVIVP00023580001	7	2802299	2802619	magenta1						estExt_Genewise1_v1.C_LG_XIV2676	14	6108815	6109483															MDP0000155448	13	1196937	1197260
A7	NA	GSVIVP00023578001	7	2810251	2814393	magenta1						gw1.XIV.2662.1	14	6074172	6076220																								chr1.CM0109.130.nd	1	81676523	81680699						Glyma19g39540.1	19
A7	NA	GSVIVP00023577001	7	2820922	2829609	magenta1																								MDP0000808281	11	34130749	34133480															Glyma02g17260.1	2
A7	NA	GSVIVP00023576001	7	2837208	2846767	magenta1						eugene3.00140779	14	6058782	6063343															MDP0000179618	13	1335834	1339633						chr1.CM0109.70.nd	1	81657815	81662615						Glyma03g36900.1	3
A7	NA	GSVIVP00023575001	7	2847795	2854576	magenta1																								MDP0000281173	13	1330129	1334909															Glyma03g36910.1	3
A7	NA	GSVIVP00023567001	7	2897687	2910721	magenta1																								MDP0000303605	3	32467294	32470884															Glyma02g17270.1	2
A7	NA	GSVIVP00023564001	7	2939184	2950857	magenta1						grail3.0061023101	14	6028711	6028995
A7	NA	GSVIVP00023563001	7	2959228	2970460	magenta1						gw1.XIV.2655.1	14	6041155	6048252																								chr1.CM0109.170.nd	1	81690170	81696012						Glyma03g36930.1	3
A7	NA	GSVIVP00023561001	7	2988647	2990723	magenta1
A7	NA	GSVIVP00023546001	7	3111682	3116319	magenta1																								MDP0000159780	3	32318721	32321535	MDP0000822540	11	34264196	34267220	magenta1										Glyma03g37010.1	3
A7	NA	GSVIVP00023539001	7	3183123	3183959	magenta1
A7	NA	GSVIVP00023538001	7	3185177	3186200	magenta1
A7	NA	GSVIVP00027955001	7	3203603	3208569	magenta1						eugene3.00141475	14	13631183	13631900	eugene3.00140766	14	5954696	5956417	magenta1	gene10554	2	19065809	19066579						MDP0000171451	11	34279215	34280633															Glyma19g39670.1	19
A7	NA	GSVIVP00027960001	7	3223687	3225219	magenta1																								MDP0000274994	11	34282437	34283691															Glyma03g37050.1	3
A7	NA	GSVIVP00027962001	7	3239084	3243375	magenta1															gene10559	2	19086312	19088137																								Glyma03g37080.1	3
A7	NA	GSVIVP00027963001	7	3251791	3252970	magenta1
A7	NA	GSVIVP00027964001	7	3259649	3262081	magenta1						eugene3.00021734	2	14799635	14802858						gene10566	2	19109855	19112474																								Glyma02g17360.1	2
A7	NA	GSVIVP00027965001	7	3271968	3278613	magenta1						gw1.XIV.2624.1	14	5939441	5942172						gene10567	2	19117907	19121901						MDP0000892408	3	32500643	32503737	MDP0000204383	11	34296885	34300128	magenta1										Glyma03g37100.1	3
A7	NA	GSVIVP00027966001	7	3280979	3281335	magenta1
A7	NA	GSVIVP00027968001	7	3285600	3290372	magenta1						estExt_Genewise1_v1.C_LG_XIV2606	14	5926846	5934028															MDP0000161757	3	32505923	32513022	MDP0000204385	11	34302232	34303498	magenta1										Glyma03g37130.1	3
A7	NA	GSVIVP00027969001	7	3293778	3294335	magenta1																								MDP0000161758	3	32515699	32516277	MDP0000574982	11	34349453	34350037	magenta1
A7	NA	GSVIVP00027971001	7	3299053	3301575	magenta1						gw1.XIV.2608.1	14	5913956	5915710						gene10576	2	19155455	19157027
A7	NA	GSVIVP00027972001	7	3304014	3305234	magenta1						eugene3.00021740	2	14858001	14859849	eugene3.00140755	14	5910957	5912326	magenta1
A7	NA	GSVIVP00027975001	7	3329522	3355314	magenta1						estExt_fgenesh4_pm.C_LG_XIV0336	14	5891019	5904033						gene10581	2	19170914	19179385						MDP0000892426	3	32549286	32556349	MDP0000294661	11	34373984	34385940	magenta1										Glyma02g17400.1	2
A7	NA	GSVIVP00027976001	7	3357136	3360282	magenta1						estExt_fgenesh4_pg.C_LG_II1708	2	14883526	14886498	eugene3.00140752	14	5885711	5890630	magenta1	gene10582	2	19180294	19181798						MDP0000216450	11	34416718	34418857															Glyma03g37160.1	3
A7	NA	GSVIVP00027977001	7	3361756	3370663	magenta1															gene10583	2	19182487	19191026
A7	NA	GSVIVP00027980001	7	3375947	3382815	magenta1						estExt_fgenesh4_pm.C_LG_II0848	2	14894179	14898463	estExt_fgenesh4_pg.C_LG_XIV0699	14	5862814	5866761	magenta1	gene10584	2	19191689	19194086						MDP0000192187	11	34429011	34430090															Glyma03g37180.1	3
A7	NA	GSVIVP00027983001	7	3397970	3404139	magenta1						estExt_fgenesh4_pg.C_LG_II1710	2	14921078	14928456	fgenesh4_pg.C_LG_XIV000708	14	5850390	5857603	magenta1	gene10588	2	19208775	19214329						MDP0000321920	11	34811230	34816300															Glyma10g02370.1	10
A7	NA	GSVIVP00027984001	7	3405584	3409881	magenta1						estExt_fgenesh4_pg.C_LG_XIV0697	14	5842654	5844200															MDP0000368163	11	34808239	34809922
A7	NA	GSVIVP00027985001	7	3413344	3416232	magenta1						grail3.0050001501	2	14942616	14945995	eugene3.00140746	14	5838069	5841402	magenta1	gene10593	2	19225088	19226735						MDP0000859430	3	32607610	32608084															Glyma03g37210.1	3
A7	NA	GSVIVP00027986001	7	3422900	3424955	magenta1																								MDP0000407273	11	34720167	34721002
A7	NA	GSVIVP00027988001	7	3429767	3431457	magenta1																								MDP0000315815	13	2468517	2470007
A7	NA	GSVIVP00027992001	7	3460878	3466802	magenta1
A7	NA	GSVIVP00027993001	7	3467817	3469164	magenta1						eugene3.00021750	2	14970990	14972178	estExt_Genewise1_v1.C_LG_XIV2556	14	5828336	5829496	magenta1										MDP0000273751	11	34721492	34722529															Glyma02g02200.1	2
A7	NA	GSVIVP00027994001	7	3476991	3481318	magenta1
A7	NA	GSVIVP00027997001	7	3487261	3491644	magenta1
A7	NA	GSVIVP00028001001	7	3505335	3510012	magenta1
A7	NA	GSVIVP00028006001	7	3552252	3556246	magenta1						gw1.II.753.1	2	15000915	15003371	gw1.XIV.2557.1	14	5815151	5817439	magenta1	gene10603	2	19284452	19286559						MDP0000935323	3	32730808	32732718
A7	NA	GSVIVP00028007001	7	3558234	3558824	magenta1						eugene3.00021757	2	15020718	15020882	gw1.XIV.2550.1	14	5801058	5801543	magenta1										MDP0000162523	3	32689806	32690594
A7	NA	GSVIVP00028010001	7	3574087	3577312	magenta1						gw1.II.2920.1	2	15077681	15080599	gw1.XIV.2533.1	14	5771643	5775298	magenta1										MDP0000226035	3	32709102	32710870	MDP0000245918	11	34694949	34698516	magenta1	chr1.LjT29L06.50.nd	1	81901949	81906192						Glyma03g37290.1	3
A7	NA	GSVIVP00028011001	7	3581094	3583510	magenta1						eugene3.00140734	14	5765355	5767460
A7	NA	GSVIVP00028016001	7	3606906	3608624	magenta1																																										Glyma02g02130.1	2
A7	NA	GSVIVP00028017001	7	3611811	3622393	magenta1						gw1.XIV.2527.1	14	5754269	5759107						gene10610	2	19330409	19334603						MDP0000196606	3	32729718	32732524						chr5.LjT38I13.210.nd	5	39433707	39438148						Glyma10g02250.1	10
A7	NA	GSVIVP00028018001	7	3622451	3626695	magenta1						estExt_fgenesh4_pg.C_LG_II1724	2	15104146	15106788	gw1.XIV.2525.1	14	5750927	5753057	magenta1	gene10611	2	19336932	19339208						MDP0000293898	3	32733241	32735333	MDP0000951745	11	34641548	34643972	magenta1	chr5.LjT38I13.220.nd	5	39440242	39442236						Glyma02g02110.1	2
A7	NA	GSVIVP00028019001	7	3628215	3630319	magenta1						grail3.0050003101	2	15115412	15118479						gene10612	2	19340668	19342604						MDP0000161501	11	34621761	34624152															Glyma19g39890.1	19
A7	NA	GSVIVP00028020001	7	3631222	3641876	magenta1						gw1.XIV.2520.1	14	5739361	5745302															MDP0000383487	3	32741856	32742733						chr5.LjT38I13.150.nd	5	39404745	39406286						Glyma02g02100.1	2
A7	NA	GSVIVP00028021001	7	3642747	3648243	magenta1						grail3.0050003201	2	15122426	15124077	grail3.0061018702	14	5734504	5736120	magenta1
A7	NA	GSVIVP00028022001	7	3655706	3663092	magenta1						eugene3.00140728	14	5714249	5721334						gene10614	2	19355566	19369800						MDP0000148651	3	32812401	32814033						chr5.LjT38I13.240.nd	5	39449157	39454765						Glyma02g02080.1	2
A7	NA	GSVIVP00028023001	7	3670897	3674307	magenta1						estExt_Genewise1_v1.C_LG_XIV2495	14	5701450	5703224
A7	NA	GSVIVP00028024001	7	3675740	3680305	magenta1						gw1.II.4055.1	2	15154878	15155270						gene10615	2	19371009	19373310						MDP0000270956	3	32778413	32786934	MDP0000256210	11	34606830	34608769	magenta1	chr1.LjT29L06.80.nd	1	81915073	81915413						Glyma19g43990.1	19
A7	NA	GSVIVP00028027001	7	3690068	3690556	magenta1															gene10621	2	19406498	19406998						MDP0000225393	11	34586024	34586515						chr5.LjT38I13.200.nd	5	39423857	39424351						Glyma02g02060.1	2
A7	NA	GSVIVP00028028001	7	3697631	3700039	magenta1						fgenesh4_pg.C_LG_II001756	2	15227870	15230281	grail3.0061018301	14	5677650	5680240	magenta1	gene10624	2	19413502	19415907						MDP0000240192	3	32819107	32821509						chr1.LjT29L06.110.nd	1	81932564	81933229						Glyma03g37330.1	3
A7	NA	GSVIVP00028031001	7	3709303	3712101	magenta1															gene10626	2	19420843	19422735															chr1.LjT30M08.140.nd	1	82694812	82697790
A7	NA	GSVIVP00028033001	7	3720079	3722095	magenta1						fgenesh4_pm.C_LG_II000882	2	15313684	15315483	eugene3.00140717	14	5658679	5660676	magenta1										MDP0000196922	3	32838052	32840108	MDP0000231962	11	34552723	34554627	magenta1	chr1.LjT30M08.80.nd	1	82673743	82676067						Glyma19g40010.1	19
A7	NA	GSVIVP00028034001	7	3729392	3732128	magenta1						fgenesh4_pm.C_LG_II000883	2	15346030	15349732																																	Glyma19g40020.1	19
A7	NA	GSVIVP00028035001	7	3740216	3742777	magenta1																								MDP0000284687	13	1291030	1291347						chr5.CM0239.1010.nd	5	37599163	37599522						Glyma19g40030.1	19
A7	NA	GSVIVP00028045001	7	3835017	3841110	magenta1						eugene3.00021794	2	15534754	15540033
A7	NA	GSVIVP00028047001	7	3846907	3848115	magenta1						fgenesh4_pg.C_LG_XIV000666	14	5589246	5590220
A7	NA	GSVIVP00028051001	7	3863779	3868515	magenta1						estExt_fgenesh4_pg.C_LG_II1758	2	15557857	15562848
A7	NA	GSVIVP00028054001	7	3891689	3898159	magenta1						estExt_fgenesh4_pg.C_LG_II1760	2	15575847	15581559	eugene3.00140705	14	5581082	5586600	magenta1	gene11095	2	19537039	19542968						MDP0000294492	3	33007071	33010091						chr5.CM0239.780.nc	5	37473948	37480026						Glyma19g40120.1	19
A7	NA	GSVIVP00028056001	7	3924718	3931734	magenta1
A7	NA	GSVIVP00028057001	7	3935071	3937226	magenta1						gw1.II.976.1	2	15621162	15623001
A7	NA	GSVIVP00028063001	7	3966583	3967686	magenta1																								MDP0000370712	11	35246992	35248086
A7	NA	GSVIVP00028068001	7	4009888	4011963	magenta1						eugene3.00021810	2	15730189	15732421	grail3.0061015901	14	5489458	5491574	magenta1
A7	NA	GSVIVP00028071001	7	4023608	4027566	magenta1						gw1.XIV.2403.1	14	5477195	5479346																								chr5.CM0239.690.nc	5	37401401	37404790
A7	NA	GSVIVP00028076001	7	4053509	4061333	magenta1						estExt_Genewise1_v1.C_LG_XIV2383	14	5423954	5430563															MDP0000151940	3	33364024	33369400	MDP0000932017	11	35158762	35161503	magenta1	chr5.CM0239.620.nc	5	37370537	37376456						Glyma02g01770.1	2
A7	NA	GSVIVP00028080001	7	4077764	4080016	magenta1						gw1.II.639.1	2	15844367	15846210	gw1.XIV.2385.1	14	5413988	5415345	magenta1	gene02326	5	26094585	26096320						MDP0000151939	3	33359029	33361075	MDP0000265155	11	35155753	35157865	magenta1	chr5.CM0239.600.nc	5	37362169	37365425						Glyma02g01760.1	2
A7	NA	GSVIVP00028084001	7	4116310	4123284	magenta1						estExt_fgenesh4_pg.C_LG_II1789	2	15873668	15878010	eugene3.00140679	14	5392726	5396857	magenta1										MDP0000775445	3	33333722	33335349															Glyma19g40260.1	19
A7	NA	GSVIVP00028087001	7	4155672	4158828	magenta1						estExt_fgenesh4_pm.C_LG_II0883	2	15889481	15892749
A7	NA	GSVIVP00028088001	7	4165340	4167001	magenta1						grail3.0050007501	2	15896656	15898418						gene02317	5	26048453	26049408						MDP0000384344	3	33321328	33322345						chr5.CM0239.550.nd	5	37338931	37339140						Glyma10g01750.1	10
A7	NA	GSVIVP00028093001	7	4194407	4196857	magenta1						eugene3.00021830	2	15964191	15966880	fgenesh4_pg.C_LG_XIV000630	14	5371618	5374143	magenta1	gene02315	5	26035323	26037772						MDP0000481314	3	33306582	33312241	MDP0000151783	11	35087221	35089678	magenta1										Glyma03g37700.1	3
A7	NA	GSVIVP00028099001	7	4233709	4235166	magenta1						estExt_fgenesh4_pg.C_LG_II1800	2	16021399	16022585	eugene3.00140672	14	5340348	5341532	magenta1										MDP0000142824	3	33231609	33232455						chr5.CM0239.410.nd	5	37239925	37240504						Glyma02g01640.1	2
A7	NA	GSVIVP00028100001	7	4242815	4244989	magenta1						grail3.0050008801	2	16030717	16031352															MDP0000222189	3	33229508	33231817	MDP0000909262	11	35038186	35040228	magenta1	chr5.CM0239.400.nd	5	37221479	37222521						Glyma03g37740.1	3
A7	NA	GSVIVP00028101001	7	4245303	4254564	magenta1						grail3.0061013901	14	5302598	5303587						gene02312	5	26008362	26015590						MDP0000245551	3	33227474	33233950															Glyma03g37750.1	3
A7	NA	GSVIVP00028105001	7	4276863	4278934	magenta1						grail3.0061013701	14	5297649	5298941
A7	NA	GSVIVP00028106001	7	4287212	4288963	magenta1						gw1.XIV.2332.1	14	5293193	5294291						gene02302	5	25965037	25966241						MDP0000316637	11	35013304	35014705
A7	NA	GSVIVP00028108001	7	4292639	4314669	magenta1																																										Glyma02g01620.1	2
A7	NA	GSVIVP00028109001	7	4317603	4325170	magenta1						eugene3.00140663	14	5267911	5275152						gene02287	5	25852399	25857489																								Glyma03g37770.1	3
A7	NA	GSVIVP00028110001	7	4326451	4345559	magenta1						eugene3.00021840	2	16055773	16058619						gene02285	5	25842730	25850558						MDP0000154113	3	33156706	33163577						chr5.CM0239.310.nc	5	37103556	37112544						Glyma02g01610.1	2
A7	NA	GSVIVP00028112001	7	4352703	4361692	magenta1						eugene3.00021843	2	16075827	16081765	gw1.XIV.2306.1	14	5237206	5242622	magenta1	gene02281	5	25822096	25826782						MDP0000239617	11	34941967	34946295															Glyma03g37810.1	3
A7	NA	GSVIVP00028113001	7	4364886	4367828	magenta1						eugene3.00140656	14	5224404	5226915						gene02277	5	25789052	25790934						MDP0000187697	3	33090163	33092887						chr5.CM0239.260.nc	5	37085161	37089378						Glyma02g01560.1	2
A7	NA	GSVIVP00028114001	7	4369185	4371514	magenta1						gw1.XIV.2293.1	14	5221535	5223357						gene02276	5	25785177	25787099																								Glyma03g37830.1	3
A7	NA	GSVIVP00028115001	7	4372071	4386506	magenta1						gw1.II.890.1	2	16109075	16116062	estExt_Genewise1_v1.C_LG_XIV2284	14	5213392	5221230	magenta1																												Glyma02g01540.1	2
A7	NA	GSVIVP00028116001	7	4388005	4389819	magenta1															gene02273	5	25762626	25763426
A7	NA	GSVIVP00028118001	7	4397592	4405463	magenta1						eugene3.00021850	2	16141972	16142867	eugene3.00140652	14	5202657	5203700	magenta1
A7	NA	GSVIVP00028120001	7	4409011	4416762	magenta1						estExt_fgenesh4_pm.C_LG_II0893	2	16154913	16158686	estExt_Genewise1_v1.C_LG_XIV2274	14	5187611	5190144	magenta1	gene02268	5	25747019	25749683						MDP0000197386	3	32987149	32989802	MDP0000202291	11	34906470	34909427	magenta1	chr5.CM0239.220.nc	5	37057278	37059938						Glyma03g37880.1	3
A7	NA	GSVIVP00028126001	7	4434435	4445327	magenta1						grail3.0061011601	14	5169185	5169559						gene31646	1	22241516	22247549						MDP0000150425	9	30952080	30957440	MDP0000303653	17	23971804	23977288	magenta1	chr5.CM0239.200.nc	5	37048385	37053039						Glyma02g01480.1	2
A7	NA	GSVIVP00028128001	7	4454730	4460498	magenta1						eugene3.00021857	2	16194122	16198775						gene20456	1	21620730	21624460																								Glyma03g37920.1	3
A7	NA	GSVIVP00028129001	7	4460957	4465477	magenta1						gw1.II.884.1	2	16206118	16207488															MDP0000191282	9	31001584	31003384						chr5.CM0239.170.nd	5	37037339	37039419						Glyma02g01470.1	2
A7	NA	GSVIVP00028133001	7	4494929	4512122	magenta1						grail3.0050011101	2	16246827	16250391						gene20460	1	21636799	21649351						MDP0000289926	9	31017090	31023621	MDP0000199780	17	24157005	24170037	magenta1										Glyma03g37930.1	3
A7	NA	GSVIVP00028134001	7	4512819	4525783	magenta1						fgenesh4_pg.C_LG_II001845	2	16253249	16257287	grail3.0061011301	14	5140655	5144005	magenta1	gene20461	1	21658336	21661947						MDP0000292954	9	31036431	31039952
A7	NA	GSVIVP00028135001	7	4528826	4531828	magenta1						gw1.II.4014.1	2	16273399	16276944	eugene3.00140639	14	5130501	5133739	magenta1										MDP0000184935	9	31130470	31133379															Glyma19g40550.1	19
A7	NA	GSVIVP00028140001	7	4580164	4584190	magenta1						estExt_Genewise1_v1.C_LG_II1337	2	16369653	16373455	fgenesh4_pg.C_LG_XIV000589	14	5101312	5104568	magenta1	gene20565	1	21744744	21747283						MDP0000928176	17	24224268	24225028						chr1.CM0122.710.nd	1	80803814	80806759						Glyma03g37960.1	3
A7	NA	GSVIVP00028143001	7	4599612	4601398	magenta1						fgenesh4_pg.C_LG_II001856	2	16394963	16396673						gene20571	1	21781521	21783281						MDP0000285441	17	24240244	24240954															Glyma03g37990.1	3
A7	NA	GSVIVP00028144001	7	4613110	4619593	magenta1						fgenesh4_pm.C_LG_II000920	2	16405454	16408817	fgenesh4_pg.C_LG_XIV000587	14	5085819	5089341	magenta1	gene20572	1	21797574	21801275															chr1.CM0122.690.nd	1	80790369	80793998						Glyma02g01390.1	2
A7	NA	GSVIVP00028145001	7	4620384	4622929	magenta1															gene20574	1	21812562	21814049
A7	NA	GSVIVP00028146001	7	4625863	4631553	magenta1						gw1.II.706.1	2	16409617	16419128						gene20573	1	21802124	21809620						MDP0000465035	9	31260031	31263645						chr1.CM0122.630.nd	1	80758599	80760729						Glyma02g01370.1	2
A7	NA	GSVIVP00028149001	7	4658845	4661154	magenta1						estExt_fgenesh4_pg.C_LG_II1840	2	16451535	16452511	gw1.XIV.2250.1	14	5069832	5070511	magenta1																			chr1.CM0122.620.nd	1	80754284	80754973
A7	NA	GSVIVP00028150001	7	4661316	4662983	magenta1						eugene3.00140625	14	5063757	5064876															MDP0000140769	9	31333035	31334199															Glyma02g01350.1	2
A7	NA	GSVIVP00028159001	7	4713725	4721420	magenta1						fgenesh4_pm.C_LG_XIV000280	14	5054480	5058988																								chr1.CM0122.670.nd	1	80783671	80786845						Glyma03g38020.1	3
A7	NA	GSVIVP00028161001	7	4737129	4739340	magenta1						gw1.II.529.1	2	16489349	16492390	gw1.XIV.2239.1	14	5033538	5036709	magenta1										MDP0000145841	9	31364217	31366325	MDP0000161181	17	24286837	24290755	magenta1										Glyma02g01330.1	2
A7	NA	GSVIVP00028162001	7	4740856	4742761	magenta1						gw1.XIV.2235.1	14	5019776	5021772																																	Glyma02g01310.1	2
A7	NA	GSVIVP00028168001	7	4793712	4813470	magenta1																																										Glyma02g01270.1	2
A7	NA	GSVIVP00028171001	7	4818994	4823396	magenta1						eugene3.00021891	2	16577936	16581761															MDP0000131279	9	31555624	31558484						chr1.CM0122.460.nc	1	80693941	80697504						Glyma03g38100.1	3
A7	NA	GSVIVP00028172001	7	4823849	4826281	magenta1						gw1.II.532.1	2	16586662	16588363	eugene3.00140614	14	4971163	4971525	magenta1	gene24536	1	16911013	16912980						MDP0000232030	9	31552603	31555443						chr1.CM0122.450.nc	1	80692222	80692920						Glyma03g38110.1	3
A7	NA	GSVIVP00028174001	7	4831812	4835551	magenta1						gw1.II.535.1	2	16594744	16596715
A7	NA	GSVIVP00028175001	7	4835932	4837426	magenta1
A7	NA	GSVIVP00028179001	7	4882865	4885246	magenta1						eugene3.00021897	2	16695749	16698440	gw1.XIV.2196.1	14	4908518	4910061	magenta1	gene24519	1	16789766	16792114						MDP0000205578	9	31384845	31387470						chr5.CM0158.190.nd	5	36018412	36020983						Glyma02g01210.1	2
A7	NA	GSVIVP00028180001	7	4885681	4888584	magenta1						estExt_fgenesh4_pg.C_LG_II1859	2	16699755	16702479	fgenesh4_pm.C_LG_XIV000269	14	4904391	4907040	magenta1	gene24518	1	16786115	16788907						MDP0000205579	9	31388313	31391045
A7	NA	GSVIVP00028181001	7	4896723	4898675	magenta1															gene24553	1	17020432	17022378						MDP0000520097	17	24429609	24431594
A7	NA	GSVIVP00028182001	7	4900278	4903991	magenta1						estExt_Genewise1_v1.C_LG_II3729	2	16751800	16752442
A7	NA	GSVIVP00028186001	7	4919431	4923159	magenta1						eugene3.00021899	2	16712697	16713044	eugene3.00140600	14	4895562	4895915	magenta1	gene24549	1	16987488	16989989
A7	NA	GSVIVP00028188001	7	4939045	4944245	magenta1						gw1.II.498.1	2	16759602	16763786	eugene3.00140595	14	4872768	4877436	magenta1																												Glyma03g38180.1	3
A7	NA	GSVIVP00028189001	7	4945562	4948954	magenta1																								MDP0000949757	13	11771673	11771950						chr5.CM0158.160.nc	5	36008888	36009828						Glyma02g01180.1	2
A7	NA	GSVIVP00028190001	7	4949185	4964184	magenta1
A7	NA	GSVIVP00028195001	7	4988619	4997139	magenta1						grail3.0050015101	2	16847503	16852035	estExt_Genewise1_v1.C_LG_XIV2145	14	4842635	4847135	magenta1																												Glyma02g01160.1	2
A7	NA	GSVIVP00028200001	7	5030638	5033891	magenta1															gene24561	1	17064662	17066986
A7	NA	GSVIVP00028205001	7	5064846	5083332	magenta1						estExt_fgenesh4_pg.C_LG_XIV0499	14	4530575	4532399						gene12387	1	24114004	24115123						MDP0000232422	17	24834403	24836501						chr5.CM0048.430.nd	5	35774618	35776649						Glyma02g00910.1	2
A7	NA	GSVIVP00028213001	7	5117081	5129005	magenta1						gw1.II.870.1	2	14512695	14515983	gw1.XIV.2046.1	14	4558641	4561692	magenta1																			chr5.CM0048.410.nd	5	35770180	35770349
A7	NA	GSVIVP00028217001	7	5134183	5135875	magenta1						grail3.0039028302	2	14532217	14533973	fgenesh4_pg.C_LG_XIV000513	14	4567011	4568523	magenta1	gene12392	1	24126812	24132581						MDP0000228047	9	33681715	33683540						chr5.CM0048.520.nd	5	35813714	35815245						Glyma10g27980.1	10
A7	NA	GSVIVP00028218001	7	5144549	5153398	magenta1						estExt_Genewise1_v1.C_LG_II1587	2	14542967	14547386						gene12395	1	24143603	24144482						MDP0000418846	9	33665161	33669736						chr5.CM0048.470.nd	5	35788631	35794729						Glyma02g00920.1	2
A7	NA	GSVIVP00028224001	7	5190752	5192675	magenta1
A7	NA	GSVIVP00028225001	7	5207310	5209887	magenta1
A7	NA	GSVIVP00028229001	7	5241156	5245539	magenta1						fgenesh4_pg.C_LG_II001916	2	17102918	17107478	fgenesh4_pg.C_LG_XIV000523	14	4652687	4657191	magenta1	gene24482	1	17292409	17295702																								Glyma10g27890.1	10
A7	NA	GSVIVP00028230001	7	5248881	5249854	magenta1						grail3.0050017401	2	17090391	17091578	grail3.0061005101	14	4661705	4662853	magenta1
A7	NA	GSVIVP00028231001	7	5250020	5250909	magenta1						gw1.II.894.1	2	17085946	17086778	gw1.XIV.2074.1	14	4664931	4665766	magenta1	gene24481	1	17290134	17291321						MDP0000418201	9	33569147	33569401						chr1.CM0122.120.nc	1	80435106	80436475						Glyma02g01020.1	2
A7	NA	GSVIVP00028233001	7	5265129	5268209	magenta1						fgenesh4_pg.C_LG_II001911	2	17032178	17033251	gw1.XIV.2081.1	14	4697636	4700416	magenta1	gene24478	1	17272632	17274929						MDP0000761511	17	24777751	24780122															Glyma10g27850.1	10
A7	NA	GSVIVP00028234001	7	5268820	5272556	magenta1						fgenesh4_pg.C_LG_II001910	2	17026304	17031915	gw1.XIV.2085.1	14	4701406	4703638	magenta1	gene24477	1	17269676	17271965						MDP0000130769	9	33526685	33529678						chr1.CM0122.140.nc	1	80456235	80458739						Glyma02g01050.1	2
A7	NA	GSVIVP00028235001	7	5277265	5278558	magenta1						fgenesh4_pg.C_LG_XIV000529	14	4712425	4713815																																	Glyma10g27820.1	10
A7	NA	GSVIVP00028236001	7	5279210	5285652	magenta1						gw1.XIV.2088.1	14	4714875	4722710						gene24475	1	17258888	17265211						MDP0000237525	9	33511762	33521674															Glyma02g01060.1	2
A7	NA	GSVIVP00028238001	7	5298497	5305679	magenta1						eugene3.00021932	2	17003385	17008182	gw1.XIV.2092.1	14	4728677	4733639	magenta1																												Glyma03g38340.1	3
A7	NA	GSVIVP00028239001	7	5307328	5312955	magenta1						eugene3.00021931	2	16994883	16998666	estExt_fgenesh4_pm.C_LG_XIV0247	14	4738473	4742615	magenta1	gene24474	1	17253308	17257788						MDP0000296003	17	24759177	24764592						chr1.CM0122.180.nc	1	80473212	80477677						Glyma03g38330.1	3
A7	NA	GSVIVP00028240001	7	5314241	5318382	magenta1						gw1.II.2843.1	2	16982610	16983878	eugene3.00140573	14	4745981	4749161	magenta1																			chr1.CM0206.720.nc	1	80126470	80128125						Glyma02g01070.1	2
A7	NA	GSVIVP00028241001	7	5322061	5327488	magenta1						eugene3.00140574	14	4750986	4753282						gene24471	1	17240988	17242885						MDP0000296002	17	24752559	24755003						chr1.CM0122.190.nc	1	80479788	80480841						Glyma03g38310.1	3
A7	NA	GSVIVP00028244001	7	5345582	5357544	magenta1						eugene3.00140581	14	4792326	4793967																								chr1.CM0122.210.nc	1	80512996	80516192						Glyma03g38290.1	3
A7	NA	GSVIVP00028245001	7	5358944	5361677	magenta1						fgenesh4_pg.C_LG_II001901	2	16924029	16926234	gw1.XIV.2130.1	14	4797726	4800092	magenta1	gene24466	1	17200697	17203294						MDP0000415910	17	24677044	24678842						chr1.CM0122.220.nc	1	80520001	80522064						Glyma03g38280.1	3
A7	NA	GSVIVP00028246001	7	5368903	5374100	magenta1						fgenesh4_pg.C_LG_II001900	2	16916794	16919283															MDP0000187529	17	24663946	24666467
A7	NA	GSVIVP00028247001	7	5374286	5376646	magenta1						eugene3.00021921	2	16906421	16906732	grail3.0061007202	14	4808085	4809417	magenta1	gene24570	1	17134422	17134930						MDP0000258610	17	24640116	24640532															Glyma02g01120.1	2
A7	NA	GSVIVP00028248001	7	5378294	5382678	magenta1						gw1.II.491.1	2	16896565	16899630	fgenesh4_pg.C_LG_XIV000547	14	4811822	4814852	magenta1																			chr1.CM0122.230.nc	1	80523188	80527542						Glyma03g38240.1	3
A7	NA	GSVIVP00028253001	7	5397579	5404040	magenta1						eugene3.00021919	2	16887199	16888209
A7	NA	GSVIVP00028255001	7	5407831	5408435	magenta1						eugene3.00021717	2	14473674	14475606	fgenesh4_pg.C_LG_XIV000509	14	4536809	4537631	magenta1																			chr5.CM0048.360.nd	5	35749106	35749886
A7	NA	GSVIVP00028256001	7	5409554	5412793	magenta1
A7	NA	GSVIVP00028260001	7	5427972	5520284	magenta1						grail3.0039027101	2	14449337	14450779						gene12386	1	24098815	24110597															chr5.CM0048.560.nd	5	35829411	35839021
A7	NA	GSVIVP00028261001	7	5521174	5531934	magenta1						grail3.0039026901	2	14436731	14440072	gw1.XIV.2019.1	14	4496831	4499368	magenta1	gene12367	1	23963749	23966871						MDP0000232426	17	24857362	24862025															Glyma03g38520.1	3
A7	NA	GSVIVP00007492001	7	6103361	6105980	magenta1						estExt_fgenesh4_pm.C_LG_II0196	2	2680870	2684706	fgenesh4_pm.C_LG_V000550	5	15365202	15369024	magenta1	gene08238	2	6415854	6418648						MDP0000630821	9	33071890	33073536															Glyma03g31740.1	3
A7	NA	GSVIVP00007497001	7	6216588	6229498	magenta1						estExt_fgenesh4_pg.C_LG_II0377	2	2601044	2603144	gw1.V.1169.1	5	15409734	15414040	magenta1	gene08256	2	6507072	6510828															chr5.CM0494.80.nd	5	21198794	21200326						Glyma10g04060.1	10
A7	NA	GSVIVP00007498001	7	6239348	6240201	magenta1						gw1.II.1801.1	2	2616242	2616723																																	Glyma10g04050.1	10
A7	NA	GSVIVP00007499001	7	6248098	6248907	magenta1						eugene3.00051284	5	15400109	15401227						gene08250	2	6475347	6476467																								Glyma03g31830.1	3
A7	NA	GSVIVP00007500001	7	6250616	6262185	magenta1						estExt_fgenesh4_pm.C_LG_II0193	2	2629770	2638088						gene08249	2	6464777	6472176																								Glyma03g31820.1	3
A7	NA	GSVIVP00007501001	7	6264785	6270345	magenta1						estExt_Genewise1_v1.C_LG_II0164	2	2643666	2646732	estExt_fgenesh4_pg.C_LG_V1356	5	15394516	15397106	magenta1	gene08243	2	6446006	6448331																								Glyma03g31800.1	3
A7	NA	GSVIVP00007503001	7	6290129	6291406	magenta1						eugene3.00051288	5	15423466	15425124						gene08047	2	6561154	6562511						MDP0000163720	10	18905932	18907362						chr5.CM0494.220.nd	5	21285439	21287213
A7	NA	GSVIVP00007504001	7	6291921	6299926	magenta1
A7	NA	GSVIVP00007507001	7	6322107	6332919	magenta1						estExt_fgenesh4_pg.C_LG_II0370	2	2553276	2558550	eugene3.00051294	5	15457973	15462320	magenta1	gene08063	2	6619771	6624137						MDP0000927091	10	18833624	18838464						chr1.CM0295.90.nd	1	73584010	73585668	chr5.CM0494.300.nc	5	21324401	21330318	magenta1	Glyma03g31890.1	3
A7	NA	GSVIVP00007508001	7	6334764	6341665	magenta1						gw1.V.1187.1	5	15463842	15466062						gene08064	2	6625071	6627355						MDP0000187760	10	18846552	18848048						chr5.CM0494.310.nc	5	21332869	21337702						Glyma10g04130.1	10
A7	NA	GSVIVP00007509001	7	6343174	6344214	magenta1						eugene3.00020367	2	2547091	2548125
A7	NA	GSVIVP00028602001	7	6549765	6551342	magenta1
A7	NA	GSVIVP00028597001	7	6584994	6594414	magenta1						gw1.II.2098.1	2	2484705	2487023	estExt_Genewise1_v1.C_LG_V1225	5	15544055	15547542	magenta1																			chr1.CM0295.190.nd	1	73644757	73646739						Glyma03g31970.1	3
A7	NA	GSVIVP00028592001	7	6661900	6673974	magenta1						estExt_fgenesh4_pm.C_LG_II0183	2	2454383	2459903	estExt_fgenesh4_pm.C_LG_V0558	5	15568789	15572997	magenta1
A7	NA	GSVIVP00028591001	7	6676885	6677810	magenta1						fgenesh4_pm.C_LG_II000184	2	2452948	2453490	fgenesh4_pg.C_LG_V001390	5	15573572	15574184	magenta1	gene08090	2	6774712	6775155															chr1.CM0295.10.nd	1	73530258	73530831						Glyma03g32000.1	3
A7	NA	GSVIVP00028584001	7	6695654	6697200	magenta1						gw1.V.1257.1	5	15579975	15581428						gene08097	2	6821465	6823112						MDP0000232543	5	15007842	15010669
A7	NA	GSVIVP00028583001	7	6698307	6755226	magenta1						eugene3.00051316	5	15583440	15597024						gene08098	2	6824087	6833301						MDP0000232544	5	15012014	15021526	MDP0000143705	10	18541742	18555105	magenta1	chr5.LjT15N12.30.nc	5	20809601	20821672						Glyma10g04300.1	10
A7	NA	GSVIVP00028581001	7	6763074	6769074	magenta1						estExt_Genewise1_v1.C_LG_V1262	5	15603194	15603679						gene08099	2	6834714	6836951															chr1.CM0295.480.nd	1	73799500	73801830						Glyma03g32040.1	3
A7	NA	GSVIVP00028580001	7	6785396	6801894	magenta1																								MDP0000320809	5	15035364	15038571
A7	NA	GSVIVP00028576001	7	6817881	6821868	magenta1						fgenesh4_pm.C_LG_II000181	2	2424255	2427551	fgenesh4_pm.C_LG_V000571	5	15637356	15640599	magenta1										MDP0000212109	5	15037801	15040913	MDP0000157859	10	18495601	18498886	magenta1
A7	NA	GSVIVP00028572001	7	6873739	6876672	magenta1						estExt_fgenesh4_pg.C_LG_II0344	2	2394645	2396190	estExt_Genewise1_v1.C_LG_V1283	5	15671484	15672966	magenta1	gene08107	2	6882098	6883215						MDP0000723275	5	15093257	15094431	MDP0000191926	10	18421137	18422309	magenta1										Glyma19g34860.1	19
A7	NA	GSVIVP00028571001	7	6882804	6893981	magenta1						gw1.II.1612.1	2	2389509	2392232
A7	NA	GSVIVP00028570001	7	6900130	6903014	magenta1																								MDP0000776583	5	15238678	15238863															Glyma10g04350.1	10
A7	NA	GSVIVP00028569001	7	6911027	6917117	magenta1						gw1.V.1295.1	5	15699349	15703069						gene08259	2	6937895	6941649						MDP0000231002	5	15197952	15200535															Glyma13g18610.1	13
A7	NA	GSVIVP00028567001	7	6925286	6935711	magenta1						estExt_fgenesh4_pm.C_LG_II0174	2	2341963	2350185	estExt_fgenesh4_pg.C_LG_V1396	5	15715884	15723720	magenta1	gene08261	2	6947294	6953933						MDP0000230999	5	15178523	15187828	MDP0000771587	10	18291110	18293039	magenta1										Glyma03g32140.1	3
A7	NA	GSVIVP00028566001	7	6952179	6959484	magenta1						estExt_fgenesh4_pg.C_LG_V1398	5	15727428	15729118															MDP0000628662	5	15174630	15176377	MDP0000771589	10	18296522	18298278	magenta1										Glyma10g04390.1	10
A7	NA	GSVIVP00028565001	7	6960824	6973537	magenta1						gw1.V.1311.1	5	15732389	15735201						gene08267	2	6964209	6969156																								Glyma10g04400.1	10
A7	NA	GSVIVP00028564001	7	6975886	6983463	magenta1						eugene3.00020335	2	2332671	2335558	estExt_Genewise1_v1.C_LG_V1311	5	15737947	15740547	magenta1	gene08268	2	6972319	6974194						MDP0000230996	5	15164659	15166496															Glyma13g18660.1	13
A7	NA	GSVIVP00028562001	7	7012657	7014120	magenta1						gw1.II.58.1	2	2316629	2317489	gw1.V.1326.1	5	15756908	15757993	magenta1	gene08270	2	6983818	6985686						MDP0000230994	5	15148360	15151129	MDP0000307619	10	18265808	18267481	magenta1										Glyma10g04420.1	10
A7	NA	GSVIVP00028560001	7	7039255	7043579	magenta1						estExt_fgenesh4_pm.C_LG_II0169	2	2302049	2305931	eugene3.00051337	5	15773802	15776881	magenta1										MDP0000230990	5	15128109	15130841	MDP0000205928	10	18198591	18200823	magenta1	chr1.CM0295.660.nc	1	73958598	73961486						Glyma03g32180.1	3
A7	NA	GSVIVP00028559001	7	7056066	7076951	magenta1
A7	NA	GSVIVP00028558001	7	7084548	7097744	magenta1															gene08276	2	7011353	7017300						MDP0000230993	5	15143259	15147130	MDP0000307618	10	18260373	18264732	magenta1										Glyma10g04440.1	10
A7	NA	GSVIVP00028556001	7	7106268	7107665	magenta1						gw1.V.1354.1	5	15810917	15812158
A7	NA	GSVIVP00028555001	7	7126119	7132299	magenta1						gw1.II.2725.1	2	24017975	24018834	eugene3.00141455	14	13192811	13198307	magenta1	gene08281	2	7043215	7049096						MDP0000022785	5	15246611	15248749	MDP0000205935	10	18224737	18228050	magenta1	chr1.CM0295.690.nc	1	73974574	73978315						Glyma03g32200.1	3
A7	NA	GSVIVP00028552001	7	7155486	7166288	magenta1						eugene3.00002649	2	24005202	24009595	estExt_Genewise1_v1.C_LG_XIV0188	14	13166379	13171209	magenta1	gene08289	2	7099573	7104328						MDP0000303254	10	18156271	18160285															Glyma10g04480.1	10
A7	NA	GSVIVP00028550001	7	7170508	7173163	magenta1						fgenesh4_pg.C_LG_XIV001375	14	13132416	13134029															MDP0000238679	10	18154509	18156836
A7	NA	GSVIVP00028547001	7	7225992	7231401	magenta1																								MDP0000159239	5	15303442	15306791	MDP0000169210	10	18140697	18144119	magenta1										Glyma03g32240.1	3
A7	NA	GSVIVP00028543001	7	7289218	7291694	magenta1						estExt_fgenesh4_pg.C_LG_II2575	2	23974262	23976461						gene08299	2	7159036	7160910						MDP0000860613	5	15328097	15329902	MDP0000320859	10	18100115	18102215	magenta1	chr1.CM0295.760.nc	1	74037715	74041560						Glyma19g34980.1	19
A7	NA	GSVIVP00028542001	7	7294446	7332376	magenta1						estExt_fgenesh4_pm.C_LG_XIV0562	14	13098710	13105683						gene08300	2	7162486	7168022						MDP0000242794	5	15321853	15327513	MDP0000232611	10	18102553	18107585	magenta1										Glyma03g32250.1	3
A7	NA	GSVIVP00028534001	7	7449662	7455467	magenta1																								MDP0000286430	5	15365344	15367687
A7	NA	GSVIVP00028533001	7	7457362	7459211	magenta1
A7	NA	GSVIVP00028523001	7	7599199	7603699	magenta1																								MDP0000300098	10	16302472	16306402
A7	NA	GSVIVP00028522001	7	7605465	7615197	magenta1																																										Glyma13g18800.1	13
A7	NA	GSVIVP00028521001	7	7620832	7623413	magenta1						estExt_Genewise1_v1.C_LG_II4012	2	23879065	23880996						gene08318	2	7284173	7285430
A7	NA	GSVIVP00028516001	7	7690127	7692392	magenta1						grail3.0072002301	14	12535278	12537125						gene08323	2	7302684	7304100																								Glyma10g04570.1	10
A7	NA	GSVIVP00028515001	7	7696290	7708693	magenta1						gw1.II.215.1	2	23795948	23799204	gw1.XIV.76.1	14	12538712	12542929	magenta1
A7	NA	GSVIVP00028514001	7	7726281	7742651	magenta1						gw1.II.186.1	2	23784372	23785100															MDP0000921241	5	15581135	15581917	MDP0000412849	10	17640848	17642395	magenta1										Glyma13g18860.1	13
A7	NA	GSVIVP00028510001	7	7797619	7816149	magenta1						estExt_fgenesh4_pg.C_LG_II2553	2	23762234	23771899	estExt_Genewise1_v1.C_LG_XIV0085	14	12650756	12657515	magenta1																												Glyma03g32410.1	3
A7	NA	GSVIVP00028505001	7	7845010	7848811	magenta1																								MDP0000570024	10	17591106	17594337
A7	NA	GSVIVP00028504001	7	7851642	7860597	magenta1						estExt_fgenesh4_pg.C_LG_II2549	2	23745382	23748133															MDP0000219454	5	15637768	15638586	MDP0000356028	10	17588043	17590026	magenta1										Glyma03g32440.1	3
A7	NA	GSVIVP00028502001	7	7870613	7873775	magenta1						eugene3.00002614	2	23730900	23734071																																	Glyma10g04620.1	10
A7	NA	GSVIVP00028501001	7	7877474	7881677	magenta1															gene08338	2	7407383	7410040
A7	NA	GSVIVP00028499001	7	7886856	7888688	magenta1						fgenesh4_pm.C_LG_II001205	2	23726965	23727312						gene08339	2	7413842	7415134						MDP0000132802	5	15645773	15646727															Glyma10g04630.1	10
A7	NA	GSVIVP00028498001	7	7889215	7891515	magenta1						fgenesh4_pm.C_LG_II001204	2	23724043	23726121	gw1.XIV.95.1	14	12682111	12683558	magenta1	gene08340	2	7415827	7418139						MDP0000858763	5	15671649	15673955	MDP0000304236	10	17522180	17524480	magenta1										Glyma03g32470.1	3
A7	NA	GSVIVP00028497001	7	7893555	7895779	magenta1																								MDP0000188160	10	17484103	17484351
A7	NA	GSVIVP00028496001	7	7903455	7912838	magenta1						grail3.0021035002	2	23683539	23688070	estExt_fgenesh4_kg.C_LG_XIV0043	14	12724643	12729156	magenta1	gene08351	2	7476888	7480434																								Glyma13g18950.1	13
A7	NA	GSVIVP00028494001	7	7929675	7940703	magenta1						estExt_fgenesh4_pg.C_LG_II2536	2	23675420	23682123						gene08352	2	7481334	7491768						MDP0000269936	5	15744022	15748063															Glyma19g35230.1	19
A7	NA	GSVIVP00028492001	7	7971071	7985237	magenta1						estExt_fgenesh4_pg.C_LG_II2533	2	23636405	23643856																								chr1.CM0295.1180.nc	1	74360712	74366359						Glyma03g32510.1	3
A7	NA	GSVIVP00028489001	7	8000273	8004783	magenta1						eugene3.00141426	14	12768865	12772820															MDP0000181245	5	15814711	15817103	MDP0000702098	10	17414051	17417008	magenta1	chr1.CM0295.1160.nc	1	74339949	74343026						Glyma19g35280.1	19
A7	NA	GSVIVP00028478001	7	8183370	8192933	magenta1						eugene3.00002598	2	23603482	23607028						gene08362	2	7556044	7559027																								Glyma10g04660.1	10
A7	NA	GSVIVP00028477001	7	8193395	8202109	magenta1						grail3.0021033801	2	23591633	23595937	gw1.XIV.108.1	14	12793635	12796217	magenta1																			chr1.CM0295.1100.nc	1	74299691	74302749
A7	NA	GSVIVP00028474001	7	8215661	8253000	magenta1																								MDP0000127593	5	15867331	15872691
A7	NA	GSVIVP00028473001	7	8260251	8283678	magenta1						estExt_Genewise1_v1.C_LG_XIV0120	14	12841596	12850847															MDP0000291406	5	15883313	15884214															Glyma03g32630.1	3
A7	NA	GSVIVP00028467001	7	8350887	8355974	magenta1						grail3.0021033501	2	23549221	23550995	fgenesh4_pg.C_LG_XIV001361	14	12866801	12870059	magenta1																												Glyma10g04700.1	10
A7	NA	GSVIVP00028466001	7	8389651	8395704	magenta1
A7	NA	GSVIVP00028465001	7	8396670	8408324	magenta1						gw1.II.644.1	2	23541221	23547412						gene08370	2	7611976	7616482																								Glyma10g04710.1	10
A7	NA	GSVIVP00028464001	7	8408801	8431691	magenta1						fgenesh4_pm.C_LG_II001194	2	23537707	23540778						gene08371	2	7617243	7620311						MDP0000294127	5	15928775	15931864
A7	NA	GSVIVP00022494001	14	162017	163774	magenta1															gene22955	6	4124754	4126523						MDP0000888761	12	26908449	26910212
A7	NA	GSVIVP00022496001	14	166899	181326	magenta1						gw1.XIII.413.1	13	151924	155271															MDP0000787916	4	18286250	18289016						chr5.CM0048.170.nc	5	35625276	35628718						Glyma10g28200.1	10
A7	NA	GSVIVP00022502001	14	215498	217682	magenta1															gene22957	6	4137465	4140266						MDP0000208167	4	18281379	18283749						chr1.CM0206.1060.nd	1	80302477	80303088	chr5.CM0048.160.nc	5	35611831	35614974	magenta1	Glyma10g28220.1	10
A7	NA	GSVIVP00022507001	14	263037	265142	magenta1																																										Glyma03g38690.1	3
A7	NA	GSVIVP00022509001	14	268478	279240	magenta1																								MDP0000786463	12	27082210	27083481															Glyma10g28310.1	10
A7	NA	GSVIVP00022510001	14	297396	298106	magenta1
A7	NA	GSVIVP00022512001	14	312366	317735	magenta1						eugene3.00130018	13	253778	257166															MDP0000900893	12	27135285	27137623						chr1.CM0206.800.nc	1	80164421	80167057						Glyma03g38720.1	3
A7	NA	GSVIVP00022513001	14	318099	321361	magenta1						estExt_fgenesh4_pm.C_LG_XIII0008	13	257448	261111						gene22912	6	4264813	4267360															chr1.CM0206.740.nc	1	80142441	80145868						Glyma20g22400.1	20
A7	NA	GSVIVP00022514001	14	323922	325781	magenta1																								MDP0000596604	12	27145536	27146038															Glyma20g22240.1	20
A7	NA	GSVIVP00022522001	14	378687	382285	magenta1																																										Glyma10g28450.1	10
A7	NA	GSVIVP00022525001	14	395212	399797	magenta1						eugene3.00130028	13	318944	323063															MDP0000054634	4	18514548	18517515
A7	NA	GSVIVP00022527001	14	405407	414436	magenta1						gw1.XIII.473.1	13	330694	334314
A7	NA	GSVIVP00022537001	14	461749	462872	magenta1																																	chr5.CM0158.250.nd	5	36040215	36041486
A7	NA	GSVIVP00022538001	14	465313	470400	magenta1						grail3.0036025402	10	7380382	7383743	estExt_fgenesh4_pg.C_LG_XIII0014	13	379284	383263	noir																			chr1.CM0206.590.nd	1	80021033	80025108						Glyma08g17010.1	8
A7	NA	GSVIVP00022549001	14	554558	558737	magenta1						estExt_fgenesh4_pm.C_LG_XIII0017	13	419548	421762						gene00292	6	3955552	3957066																								Glyma03g38860.1	3
A7	NA	GSVIVP00022550001	14	561390	566161	magenta1						estExt_fgenesh4_pm.C_LG_XIII0018	13	428081	431885						gene00291	6	3948380	3951680						MDP0000232843	4	18727192	18731056						chr1.CM0206.420.nd	1	79921610	79923118						Glyma03g38870.1	3
A7	NA	GSVIVP00022551001	14	569902	573034	magenta1						fgenesh4_pg.C_LG_XIII000022	13	437466	439577						gene00287	6	3939097	3941208
A7	NA	GSVIVP00022552001	14	574110	577228	magenta1															gene00284	6	3922462	3926772						MDP0000255711	12	27359813	27364739						chr1.CM0206.380.nc	1	79912052	79915094						Glyma03g38890.1	3
A7	NA	GSVIVP00022553001	14	579130	581738	magenta1
A7	NA	GSVIVP00022556001	14	594260	597624	magenta1															gene00280	6	3908347	3910107						MDP0000657945	4	18785455	18787259
A7	NA	GSVIVP00022557001	14	599450	602481	magenta1																								MDP0000802806	12	27403937	27405068						chr5.CM1598.190.nc	5	34378206	34381145						Glyma10g28600.1	10
A7	NA	GSVIVP00022571001	14	647491	651634	magenta1						estExt_fgenesh4_pm.C_LG_XIII0026	13	494272	497042						gene00242	6	3837448	3841006						MDP0000320341	4	18796818	18800408	MDP0000838506	12	27437409	27440268	magenta1	chr1.CM0206.290.nc	1	79872310	79875974						Glyma03g38930.1	3
A7	NA	GSVIVP00022573001	14	657571	662583	magenta1						fgenesh4_pm.C_LG_XIII000028	13	503270	506969						gene00241	6	3834197	3836786						MDP0000024218	4	18800198	18802835	MDP0000838507	12	27441494	27443513	magenta1	chr1.CM0206.280.nc	1	79868260	79870394						Glyma03g38950.1	3
A7	NA	GSVIVP00022574001	14	662974	665764	magenta1						gw1.XIII.568.1	13	507549	508315															MDP0000283384	12	27443777	27444470															Glyma03g38960.1	3
A7	NA	GSVIVP00022576001	14	673354	675284	magenta1						eugene3.00130059	13	516362	518374						gene00237	6	3820522	3822443						MDP0000122168	4	18792701	18794413						chr5.CM1598.140.nc	5	34348979	34350877
A7	NA	GSVIVP00022577001	14	677334	679571	magenta1																								MDP0000237758	4	18795425	18796786
A7	NA	GSVIVP00022578001	14	680097	682872	magenta1																								MDP0000122350	12	27457907	27459249
A7	NA	GSVIVP00022579001	14	683338	684066	magenta1
A7	NA	GSVIVP00022580001	14	686384	694346	magenta1						eugene3.00130062	13	535123	541684						gene00231	6	3798232	3803837															chr5.CM1598.80.nc	5	34299990	34309572						Glyma10g28690.1	10
A7	NA	GSVIVP00022581001	14	695163	699775	magenta1						gw1.XIII.589.1	13	542490	545784						gene00229	6	3787910	3791660						MDP0000805575	4	18858327	18860980						chr5.CM1598.50.nc	5	34288288	34291316						Glyma10g28700.1	10
A7	NA	GSVIVP00022586001	14	729044	732682	magenta1																																										Glyma10g28730.1	10
A7	NA	GSVIVP00022589001	14	756296	773233	magenta1						gw1.XIII.601.1	13	576427	586599						gene00141	6	3693429	3702544						MDP0000149371	12	27560760	27568740						chr1.CM0206.220.nc	1	79830234	79842351						Glyma19g41590.1	19
A7	NA	GSVIVP00022590001	14	775542	777560	magenta1															gene00139	6	3686876	3688897
A7	NA	GSVIVP00022592001	14	804840	812078	magenta1															gene31598	6	2777893	2781930						MDP0000150969	4	18933760	18938702	MDP0000294274	12	27598347	27602714	magenta1	chr5.CM1598.10.nd	5	34241752	34244999						Glyma10g28760.1	10
A7	NA	GSVIVP00022593001	14	822281	826159	magenta1						estExt_Genewise1_v1.C_LG_XIII0604	13	601132	604040																																	Glyma10g28770.1	10
A7	NA	GSVIVP00022594001	14	828693	834807	magenta1																								MDP0000212810	7	17503	24910						chr5.CM0239.150.nd	5	37029337	37034135
A7	NA	GSVIVP00022602001	14	888749	897162	magenta1						estExt_Genewise1_v1.C_LG_XIII0606	13	623935	631835						gene31592	6	2738787	2744878						MDP0000315218	4	18979542	18987804	MDP0000286673	12	27616255	27622774	magenta1										Glyma20g22920.1	20
A7	NA	GSVIVP00022604001	14	916004	923004	magenta1						gw1.XIII.611.1	13	641839	645818															MDP0000131500	12	27616926	27619990															Glyma10g28820.1	10
A7	NA	GSVIVP00022605001	14	929373	930299	magenta1															gene31589	6	2726786	2727781						MDP0000412490	4	19007696	19008673	MDP0000908305	12	27625599	27626576	magenta1	chr1.CM0206.180.nc	1	79815476	79816429						Glyma03g39050.1	3
A7	NA	GSVIVP00022606001	14	938558	942581	magenta1						eugene3.00130078	13	649461	651090						gene31587	6	2720691	2722439																								Glyma03g39060.1	3
A7	NA	GSVIVP00022610001	14	959425	969951	magenta1						gw1.XIII.616.1	13	657231	666288															MDP0000121418	4	19032126	19036040															Glyma10g28840.1	10
A7	NA	GSVIVP00022613001	14	990372	993962	magenta1						eugene3.00130082	13	678757	680787															MDP0000245655	4	19047637	19048391															Glyma10g28860.1	10
A7	NA	GSVIVP00022614001	14	994779	996902	magenta1						gw1.XIII.621.1	13	682689	685255																																	Glyma03g39080.1	3
A7	NA	GSVIVP00022616001	14	1004029	1005716	magenta1						gw1.XIII.624.1	13	685950	687611															MDP0000176530	12	27689966	27691761
A7	NA	GSVIVP00022618001	14	1012434	1015611	magenta1																																										Glyma10g28880.1	10
A7	NA	GSVIVP00022627001	14	1055536	1056993	magenta1																																										Glyma10g28930.1	10
A7	NA	GSVIVP00022628001	14	1058464	1064265	magenta1						estExt_Genewise1_v1.C_LG_XIII0652	13	724895	728450						gene31568	6	2626580	2629625						MDP0000924843	4	19122955	19125539															Glyma03g39120.1	3
A7	NA	GSVIVP00022630001	14	1076113	1089082	magenta1															gene31567	6	2623212	2625955						MDP0000201801	12	27697965	27701163						chr5.CM0239.590.nc	5	37357249	37361652						Glyma03g39130.1	3
A7	NA	GSVIVP00022637001	14	1117046	1120990	magenta1
A7	NA	GSVIVP00022639001	14	1126794	1135043	magenta1															gene31561	6	2583219	2586875						MDP0000250781	4	19160317	19163813															Glyma10g28980.1	10
A7	NA	GSVIVP00022642001	14	1147667	1151636	magenta1						gw1.XIII.654.1	13	756103	757040
A7	NA	GSVIVP00022659001	14	1273130	1279446	magenta1																																										Glyma19g41810.1	19
A7	NA	GSVIVP00022660001	14	1281378	1288232	magenta1						grail3.0016010601	13	830531	831244						gene31545	6	2503766	2504230																								Glyma19g41820.1	19
A7	NA	GSVIVP00022663001	14	1299179	1304466	magenta1						eugene3.00130108	13	834321	836936																																	Glyma10g29070.1	10
A7	NA	GSVIVP00022664001	14	1306568	1316384	magenta1						gw1.XIII.685.1	13	839850	845586						gene31543	6	2493513	2495196						MDP0000270113	4	19274154	19282682	MDP0000217867	12	27853239	27858578	magenta1
A7	NA	GSVIVP00022667001	14	1360320	1364575	magenta1																								MDP0000165052	4	19290551	19293687	MDP0000778201	12	27885980	27887750	magenta1
A7	NA	GSVIVP00022669001	14	1369128	1381201	magenta1
A7	NA	GSVIVP00022672001	14	1415154	1417101	magenta1																																										Glyma03g39450.1	3
A7	NA	GSVIVP00022673001	14	1420628	1427489	magenta1						gw1.XIII.782.1	13	1015489	1017189						gene31399	6	2335568	2338777						MDP0000734607	4	19372269	19373755						chr5.CM0299.130.nd	5	32106464	32107962						Glyma10g29180.1	10
A7	NA	GSVIVP00022675001	14	1439994	1440780	magenta1
A7	NA	GSVIVP00022682001	14	1532174	1534307	magenta1						gw1.XIII.756.1	13	975954	977909																																	Glyma03g39430.1	3
A7	NA	GSVIVP00022683001	14	1536776	1541670	magenta1						grail3.0016013002	13	959570	962148															MDP0000248818	4	19367848	19371484	MDP0000319681	12	28123768	28125355	magenta1
A7	NA	GSVIVP00022685001	14	1546220	1547950	magenta1																																	chr5.CM0299.70.nd	5	32083410	32085157						Glyma03g39400.1	3
A7	NA	GSVIVP00022688001	14	1570772	1572283	magenta1						gw1.XIII.724.1	13	936675	938305						gene31527	6	2409594	2411290						MDP0000734600	4	19353764	19355474	MDP0000296741	12	27934919	27936881	magenta1	chr1.CM0109.310.nc	1	81757341	81760057						Glyma19g41950.1	19
A7	NA	GSVIVP00022689001	14	1574507	1580683	magenta1						eugene3.00130121	13	931249	934339																								chr1.CM0109.300.nc	1	81752908	81756583						Glyma03g39350.1	3
A7	NA	GSVIVP00022690001	14	1583453	1588126	magenta1						eugene3.00130120	13	921881	925909						gene31528	6	2411945	2415429																								Glyma10g29140.1	10
A7	NA	GSVIVP00022691001	14	1594076	1595826	magenta1																																	chr1.CM0109.290.nc	1	81748429	81750685
A7	NA	GSVIVP00022693001	14	1604255	1606116	magenta1																																	chr1.CM0109.280.nc	1	81745851	81746987						Glyma03g39330.1	3
A7	NA	GSVIVP00022696001	14	1631935	1635076	magenta1						eugene3.00130116	13	897001	900341						gene31533	6	2436932	2441653																								Glyma20g38190.1	20
A7	NA	GSVIVP00022702001	14	1675775	1677529	magenta1
A7	NA	GSVIVP00022704001	14	1683526	1698314	magenta1						fgenesh4_pm.C_LG_XIII000074	13	1151942	1156326						gene22212	6	5048144	5052720						MDP0000144968	4	19619562	19621508															Glyma03g39590.1	3
A7	NA	GSVIVP00022708001	14	1714151	1724339	magenta1						estExt_Genewise1_v1.C_LG_XIII0862	13	1144457	1145312
A7	NA	GSVIVP00022709001	14	1725137	1736158	magenta1						gw1.XIII.856.1	13	1125848	1129466															MDP0000844671	12	28176487	28179466															Glyma03g39570.1	3
A7	NA	GSVIVP00022711001	14	1751089	1757638	magenta1						gw1.XIII.852.1	13	1121265	1124105																																	Glyma03g39550.1	3
A7	NA	GSVIVP00022712001	14	1763545	1768337	magenta1															gene22205	6	5011838	5014635						MDP0000240364	4	19602816	19608946															Glyma03g39540.1	3
A7	NA	GSVIVP00022714001	14	1770328	1772172	magenta1																																	chr1.CM0206.1050.nd	1	80299336	80301363
A7	NA	GSVIVP00022716001	14	1777510	1789038	magenta1						estExt_fgenesh4_pg.C_LG_XIII0081	13	1115107	1119464															MDP0000304298	4	19561814	19565287															Glyma03g39530.1	3
A7	NA	GSVIVP00022718001	14	1805965	1812207	magenta1						gw1.XIII.847.1	13	1107547	1111448
A7	NA	GSVIVP00022724001	14	1874604	1876368	magenta1																								MDP0000646566	4	19513027	19514589	MDP0000231035	12	28100572	28102677	magenta1
A7	NA	GSVIVP00022728001	14	1885370	1890015	magenta1															gene22214	6	5063706	5067965						MDP0000862254	12	28204528	28205209						chr5.CM0299.370.nc	5	32222111	32227710						Glyma03g39610.1	3
A7	NA	GSVIVP00022730001	14	1905200	1911582	magenta1																								MDP0000429169	12	28339969	28341044
A7	NA	GSVIVP00022732001	14	1922251	1929119	magenta1															gene22161	6	5105481	5110999																								Glyma20g37970.1	20
A7	NA	GSVIVP00022733001	14	1929712	1948579	magenta1
A7	NA	GSVIVP00022735001	14	1957204	1958233	magenta1
A7	NA	GSVIVP00022736001	14	1958740	1968941	magenta1						grail3.0016016101	13	1206156	1207401															MDP0000135022	4	19679502	19681785
A7	NA	GSVIVP00022741001	14	2027622	2039216	magenta1						fgenesh4_pg.C_LG_XIII000093	13	1228314	1235563						gene22502	6	5217772	5233132						MDP0000310834	4	19699579	19704979	MDP0000266330	12	28402073	28407385	magenta1										Glyma19g42270.1	19
A7	NA	GSVIVP00022742001	14	2043511	2050149	magenta1						eugene3.00130174	13	1245541	1251226						gene22503	6	5245064	5250551						MDP0000303497	4	19745627	19747173						chr5.CM0299.460.nd	5	32335418	32342001						Glyma10g29370.1	10
A7	NA	GSVIVP00022743001	14	2050220	2051260	magenta1															gene22504	6	5250933	5252010						MDP0000821298	12	28392208	28393418															Glyma10g29380.1	10
A7	NA	GSVIVP00022763001	14	2469730	2471133	magenta1						gw1.XIII.907.1	13	1279047	1279985						gene22507	6	5270186	5272784						MDP0000892526	4	19778438	19779847
A7	NA	GSVIVP00022766001	14	2485485	2494331	magenta1															gene22511	6	5298355	5302484
A7	NA	GSVIVP00022797001	14	2754168	2789152	magenta1						estExt_Genewise1_v1.C_LG_XIII0995	13	1482406	1487819															MDP0000121144	12	28563908	28569524															Glyma03g39720.1	3
A7	NA	GSVIVP00022801001	14	2804995	2809220	magenta1																																										Glyma08g20190.1	8
A7	NA	GSVIVP00022802001	14	2822263	2826264	magenta1						gw1.XIII.973.1	13	1444813	1447312						gene22529	6	5410489	5411532																								Glyma10g29500.1	10
A7	NA	GSVIVP00022804001	14	2833837	2845221	magenta1						gw1.XIII.968.1	13	1430234	1436237						gene22531	6	5416013	5420400						MDP0000201095	4	19950613	19956649															Glyma19g42330.1	19
A7	NA	GSVIVP00022805001	14	2846326	2850337	magenta1																																										Glyma07g05080.1	7
A7	NA	GSVIVP00022809001	14	2886768	2899973	magenta1						eugene3.00130194	13	1409041	1415546						gene22540	6	5480089	5485179						MDP0000300462	12	28633919	28635582						chr1.CM0544.700.nd	1	81554445	81559078						Glyma20g37760.1	20
A7	NA	GSVIVP00022810001	14	2901274	2903244	magenta1						eugene3.00130193	13	1406405	1408138						gene22545	6	5517051	5519006																								Glyma03g39800.1	3
A7	NA	GSVIVP00022821001	14	2933174	2935317	magenta1
A7	NA	GSVIVP00022825001	14	2967302	2971041	magenta1						fgenesh4_pm.C_LG_XIII000091	13	1397470	1400701
A7	NA	GSVIVP00022831001	14	3005561	3008780	magenta1						eugene3.00130192	13	1401752	1403441															MDP0000151976	12	28686467	28688267															Glyma03g39790.1	3
A7	NA	GSVIVP00022834001	14	3022215	3027446	magenta1						eugene3.00130190	13	1393464	1397052						gene22547	6	5524068	5527326						MDP0000332506	12	28683737	28686193															Glyma10g29540.1	10
A7	NA	GSVIVP00022835001	14	3029303	3042320	magenta1															gene22548	6	5527795	5531894						MDP0000151974	12	28678659	28682323															Glyma03g39780.1	3
A7	NA	GSVIVP00022836001	14	3044969	3046857	magenta1						grail3.0016020101	13	1501696	1503568						gene22549	6	5532282	5533980						MDP0000869524	12	28685887	28687832															Glyma10g29510.1	10
A7	NA	GSVIVP00022837001	14	3047466	3055839	magenta1						gw1.XIII.1009.1	13	1504763	1510583															MDP0000295783	4	20016291	20021206															Glyma03g39760.1	3
A7	NA	GSVIVP00022838001	14	3058234	3061855	magenta1						gw1.XIII.1015.1	13	1517883	1519753																								chr1.CM0544.450.nd	1	81439882	81440309						Glyma03g39820.1	3
A7	NA	GSVIVP00022841001	14	3093797	3106541	magenta1						estExt_fgenesh4_pg.C_LG_X0840	10	9944150	9946390	estExt_fgenesh4_pg.C_LG_XIII0118	13	1536147	1538818	magenta1
A7	NA	GSVIVP00022842001	14	3108611	3116191	magenta1						grail3.0016020602	13	1541370	1544434						gene22557	6	5570497	5573140						MDP0000387627	12	28715867	28718516						chr1.CM0544.550.nd	1	81475823	81479167						Glyma19g42410.1	19
A7	NA	GSVIVP00022843001	14	3122945	3127709	magenta1															gene22561	6	5582094	5585620						MDP0000120290	12	28724089	28727586															Glyma10g29600.1	10
A7	NA	GSVIVP00022848001	14	3145309	3150768	magenta1						estExt_Genewise1_v1.C_LG_XIII1046	13	1567352	1569340						gene22571	6	5618674	5622844						MDP0000056935	4	20090346	20093664	MDP0000025413	12	28734694	28738150	magenta1	chr1.CM0544.510.nd	1	81456785	81459814						Glyma03g39890.1	3
A7	NA	GSVIVP00022849001	14	3153811	3156846	magenta1						grail3.0016020901	13	1574619	1579319						gene22572	6	5622995	5626361						MDP0000205699	5	3623138	3625327															Glyma10g29640.1	10
A7	NA	GSVIVP00022850001	14	3158060	3163853	magenta1																																										Glyma10g29650.1	10
A7	NA	GSVIVP00022851001	14	3166277	3167974	magenta1															gene22579	6	5656941	5659047																								Glyma03g39900.1	3
A7	NA	GSVIVP00022852001	14	3173995	3174864	magenta1															gene22581	6	5663992	5667004
A7	NA	GSVIVP00022857001	14	3206164	3210147	magenta1						gw1.XIII.1071.1	13	1639241	1642191																								chr1.CM0544.610.nd	1	81513640	81516603						Glyma03g39920.1	3
A7	NA	GSVIVP00022859001	14	3214205	3214735	magenta1						estExt_Genewise1_v1.C_LG_XIII1072	13	1646577	1647990
A7	NA	GSVIVP00022866001	14	3269863	3274050	magenta1						eugene3.00130240	13	1679944	1682456															MDP0000724504	4	20169631	20171015
A7	NA	GSVIVP00022867001	14	3276990	3280217	magenta1
A7	NA	GSVIVP00022868001	14	3283177	3291131	magenta1															gene22594	6	5749546	5750154						MDP0000231858	4	20177267	20180818															Glyma10g29730.1	10
A7	NA	GSVIVP00022870001	14	3343544	3362904	magenta1																																										Glyma03g39990.1	3
A7	NA	GSVIVP00022872001	14	3426925	3449211	magenta1																								MDP0000936735	4	20245836	20247601						chr5.CM0211.180.nc	5	31554955	31566519						Glyma03g40000.1	3
A7	NA	GSVIVP00022873001	14	3449710	3463382	magenta1																																	chr1.CM0544.620.nd	1	81520182	81521794						Glyma19g42540.1	19
A7	NA	GSVIVP00022874001	14	3465405	3469070	magenta1						gw1.XIII.1099.1	13	1748217	1748615						gene22300	6	5834859	5839137						MDP0000193366	12	28980605	28983708						chr1.CM0544.380.nd	1	81416522	81416885
A7	NA	GSVIVP00022875001	14	3472865	3474539	magenta1															gene22302	6	5842281	5843918																								Glyma10g29820.1	10
A7	NA	GSVIVP00022877001	14	3477739	3481113	magenta1						eugene3.00130249	13	1754353	1756706						gene22303	6	5844239	5845580						MDP0000547690	12	28973553	28975091						chr5.CM0211.140.nc	5	31534092	31536278						Glyma10g29810.1	10
A7	NA	GSVIVP00022878001	14	3487921	3503691	magenta1						eugene3.00130250	13	1757156	1760670															MDP0000253936	4	20272121	20284903	MDP0000291489	12	28969553	28972487	magenta1	chr5.CM0211.150.nc	5	31538212	31541291						Glyma10g29800.1	10
A7	NA	GSVIVP00022883001	14	3536167	3559907	magenta1						eugene3.00130252	13	1773292	1777618
A7	NA	GSVIVP00022884001	14	3567052	3579652	magenta1						gw1.XIII.1117.1	13	1781094	1785440						gene22311	6	5872561	5876395						MDP0000196450	12	29009259	29013288						chr1.CM0544.370.nc	1	81407196	81412014						Glyma19g42620.1	19
A7	NA	GSVIVP00006078001	14	3811046	3814096	magenta1															gene22313	6	5878653	5880571															chr1.CM0544.340.nc	1	81390379	81392036	chr5.CM0211.110.nc	5	31518804	31519735	magenta1	Glyma03g40080.1	3
A7	NA	GSVIVP00006079001	14	3825839	3851889	magenta1																																	chr1.CM0544.300.nc	1	81371400	81380408
A7	NA	GSVIVP00006082001	14	3922070	3927376	magenta1																								MDP0000248506	4	20376852	20378652						chr1.CM0544.270.nc	1	81360877	81364608						Glyma03g40100.1	3
A7	NA	GSVIVP00006086001	14	3969569	3973251	magenta1															gene22344	6	6030116	6033306
A7	NA	GSVIVP00006102001	14	4097476	4105706	magenta1						gw1.XIII.1166.1	13	1871822	1876790																																	Glyma03g40170.1	3
A7	NA	GSVIVP00006103001	14	4118274	4127730	magenta1						gw1.XIII.1168.1	13	1883937	1886645															MDP0000186517	4	20474006	20480024	MDP0000309026	12	29188289	29193754	magenta1										Glyma10g29870.1	10
A7	NA	GSVIVP00006104001	14	4130602	4132947	magenta1															gene22351	6	6081016	6082094
A7	NA	GSVIVP00006111001	14	4208113	4211822	magenta1						gw1.XIII.1190.1	13	1924891	1927422						gene22355	6	6102535	6104282						MDP0000184081	4	20519098	20521106						chr1.CM0544.210.nd	1	81320922	81323456
A7	NA	GSVIVP00006114001	14	4234077	4246498	magenta1																																	chr1.CM0544.130.nd	1	81305029	81305704						Glyma03g40200.1	3
A7	NA	GSVIVP00008905001	14	4622393	4625731	magenta1						eugene3.00130278	13	1949494	1951649															MDP0000941162	4	20544504	20545259
A7	NA	GSVIVP00008899001	14	4702003	4711200	magenta1						gw1.XIII.1215.1	13	1981754	1986754
A7	NA	GSVIVP00008897001	14	4746211	4753889	magenta1						estExt_fgenesh4_pm.C_LG_XIII0131	13	2036260	2039401						gene16419	1	14623437	14624540						MDP0000283773	4	20622452	20623579															Glyma03g40240.1	3
A7	NA	GSVIVP00008887001	14	4842570	4845851	magenta1						estExt_fgenesh4_pm.C_LG_XIII0134	13	2057245	2059622						gene16428	1	14661184	14662721						MDP0000127758	4	20783862	20785583
A7	NA	GSVIVP00008886001	14	4846264	4851953	magenta1						gw1.XIII.1240.1	13	2053300	2056515						gene16426	1	14656632	14658954						MDP0000138879	4	20806409	20808398	MDP0000272509	12	29523152	29524997	magenta1										Glyma10g30010.1	10
A7	NA	GSVIVP00008877001	14	4952280	4955524	magenta1
A7	NA	GSVIVP00031073001	14	5413000	5447560	magenta1						gw1.XIII.1257.1	13	2099177	2102214						gene16435	1	14698167	14706172						MDP0000203908	4	20862232	20869636	MDP0000950885	12	29712283	29719392	magenta1	chr1.CM0544.60.nc	1	81236649	81246366
A7	NA	GSVIVP00031076001	14	5474708	5478104	magenta1															gene16440	1	14734983	14737424																								Glyma20g01660.1	20
A7	NA	GSVIVP00031081001	14	5531049	5592163	magenta1						gw1.XIII.1293.1	13	2188247	2195066						gene16446	1	14759192	14759684						MDP0000214500	12	29736194	29739150						chr1.CM0544.30.nc	1	81213142	81220976						Glyma03g40350.1	3
A7	NA	GSVIVP00031082001	14	5595337	5620261	magenta1						gw1.XIII.1305.1	13	2212171	2220467						gene16448	1	14769260	14776271						MDP0000026551	4	20937686	20943882	MDP0000904060	12	29781642	29787380	magenta1	chr1.CM0544.20.nc	1	81197806	81206296						Glyma19g42990.1	19
A7	NA	GSVIVP00031084001	14	5639523	5642775	magenta1						gw1.XIII.1311.1	13	2231325	2234216																																	Glyma10g30060.1	10
A7	NA	GSVIVP00031085001	14	5644019	5645918	magenta1						eugene3.00130323	13	2234873	2237236															MDP0000127231	4	20947528	20949318
A7	NA	GSVIVP00031088001	14	5664548	5669089	magenta1						estExt_Genewise1_v1.C_LG_XIII1315	13	2240647	2245250															MDP0000200550	12	29812758	29815151															Glyma03g40380.1	3
A7	NA	GSVIVP00031089001	14	5676040	5685785	magenta1																								MDP0000176410	12	29802538	29809823
A7	NA	GSVIVP00031091001	14	5699273	5721578	magenta1						eugene3.00130329	13	2269809	2278906															MDP0000202690	4	21003359	21008762	MDP0000176409	12	29794837	29801346	magenta1										Glyma10g30070.1	10
A7	NA	GSVIVP00031092001	14	5727413	5729047	magenta1						fgenesh4_pg.C_LG_XIII000174	13	2286546	2288135
A7	NA	GSVIVP00031102001	14	5810356	5818636	magenta1																																	chr5.LjT15D05.130.nd	5	30171600	30175523
A7	NA	GSVIVP00031105001	14	5833419	5894727	magenta1																								MDP0000781486	4	21030451	21031335						chr5.LjT15D05.160.nd	5	30182828	30183920
A7	NA	GSVIVP00031115001	14	5959896	6035473	magenta1						estExt_Genewise1_v1.C_LG_XIII1343	13	2346386	2357313															MDP0000274866	4	21076774	21085530	MDP0000214139	12	29877465	29887267	magenta1	chr5.LjT15D05.170.nd	5	30191876	30195393						Glyma20g37260.1	20
A7	NA	GSVIVP00031118001	14	6060207	6068212	magenta1						estExt_fgenesh4_pg.C_LG_XIII0172	13	2388498	2390685						gene16488	1	14943019	14945370
A7	NA	GSVIVP00031122001	14	6119411	6129038	magenta1																								MDP0000311884	4	21094373	21096288
A7	NA	GSVIVP00031130001	14	6265050	6267104	magenta1															gene16517	1	15042864	15043793						MDP0000144960	12	29953949	29954881															Glyma19g43230.1	19
A7	NA	GSVIVP00031131001	14	6269849	6283924	magenta1						fgenesh4_pm.C_LG_XIII000161	13	2548314	2556759						gene16518	1	15044446	15050013						MDP0000308095	4	21150094	21153993	MDP0000255025	12	29948633	29952358	magenta1										Glyma10g30220.1	10
A7	NA	GSVIVP00031141001	14	6360008	6376113	magenta1						grail3.0016031801	13	2628913	2632915						gene16525	1	15083114	15085609						MDP0000303529	4	21188253	21191575	MDP0000146514	12	30029189	30032066	magenta1
A7	NA	GSVIVP00031143001	14	6398548	6425905	magenta1															gene16526	1	15085914	15093395																								Glyma03g40600.1	3
A7	NA	GSVIVP00031147001	14	6460581	6467947	magenta1																																										Glyma08g22920.1	8
A7	NA	GSVIVP00031148001	14	6471836	6481245	magenta1						estExt_Genewise1_v1.C_LG_XIII1459	13	2679283	2682493						gene16548	1	15178243	15181082						MDP0000202827	4	21237427	21239722	MDP0000160664	12	30083576	30086102	magenta1
A7	NA	GSVIVP00031149001	14	6481953	6536552	magenta1						gw1.XIII.1464.1	13	2683435	2691062						gene16549	1	15181930	15186950						MDP0000160665	12	30087714	30092489															Glyma03g40660.1	3
A7	NA	GSVIVP00031153001	14	6586848	6589126	magenta1
A7	NA	GSVIVP00031172001	14	6838712	6840469	magenta1
A7	NA	GSVIVP00031180001	14	6960697	6967488	magenta1															gene16558	1	15265715	15269574						MDP0000216491	4	21309752	21313047
[truncated: 34 more columns]

## Sheet: A10
Ancestor	Ancestral order	Vitis1	Vitis1_chr	Vitis1_start	Vitis1_end	Vitis_couleur	Vitis2	Vitis2_chr	Vitis2_start	Vitis2_end	Vitis2_couleur	Poplar1	Poplar1_chr	Poplar_1_start	Poplar1_end	Poplar2	Poplar2_chr	Poplar2_start	Poplar2_end	Poplar_Couleur	Fragaria1	Fragaria1_chr	Fragaria1_start	Fragaria1_end	Fragaria2	Fragaria2_chr	Fragaria2_start	Fragaria2_end	Fragaria2_couleur	Apple1	Apple1_chr	Apple1_start	Apple1_end	Apple2	Apple2_chr	Apple2_start	Apple2_end	Apple_couleur	Lotus1	Lotus1_chr	Lotus1_start	Lotus1_end	Lotus2	Lotus2_chr	Lotus_start	Lotus2_end	Lotus_couleur	Soybean1	Soybean1_chr
A10	1	GSVIVP00025577001	8	20736516	20759371	orange	GSVIVP00028800001	13	14522455	14530245	orange
A10	2	GSVIVP00023223001	8	11589927	11596745	orange	GSVIVP00018160001	13	6191724	6196975	orange	fgenesh4_pg.C_LG_VIII000278	8	1823559	1825645	gw1.X.2754.1	10	19248135	19250053	orange
A10	3	GSVIVP00023193001	8	11857688	11858457	orange	GSVIVP00018191001	13	5718788	5719288	orange
A10	4	GSVIVP00025661001	8	21482266	21484533	orange	GSVIVP00028666001	13	12943808	12946003	orange
A10	5	GSVIVP00023117001	8	12572282	12572709	orange	GSVIVP00018268001	13	4906632	4907108	orange
A10	6	GSVIVP00025647001	8	21355122	21357343	orange	GSVIVP00028665001	13	12922072	12931614	orange
A10	7	GSVIVP00018461001	13	3274965	3277677	orange
A10	8	GSVIVP00021354001	8	13931288	13932292	orange	GSVIVP00018444001	13	3425566	3426699	orange																																					Glyma07g16210.1	7
A10	9	GSVIVP00025572001	8	20692963	20694277	orange	GSVIVP00028777001	13	14283196	14284541	orange
A10	10	GSVIVP00029485001	13	1813106	1822271	orange						gw1.VIII.2309.1	8	2460274	2463065	gw1.X.2474.1	10	18618154	18620876	orange	gene18150	6	6480035	6481300	gene23333	7	16309036	16311204	orange	MDP0000276030	1	15072211	15072776
A10	11	GSVIVP00018410001	13	3695660	3700414	orange						grail3.0022021203	10	17513439	17517053						gene20851	7	18215427	18216896						MDP0000203812	1	18303754	18305264															Glyma18g03840.1	18
A10	12	GSVIVP00018279001	13	4682752	4716420	orange						estExt_fgenesh4_pg.C_LG_VIII0364	8	2433478	2437175
A10	13	GSVIVP00029357001	13	987062	990049	orange																								MDP0000252706	1	21342744	21344957															Glyma14g06160.1	14
A10	14	GSVIVP00029522001	13	2215596	2217551	orange						estExt_fgenesh4_pm.C_LG_VIII0168	8	2649007	2651018	estExt_Genewise1_v1.C_LG_X2368	10	18402774	18405280	orange																			chr5.CM0260.200.nc	5	62388670	62389926
A10	15	GSVIVP00021499001	8	15172953	15174305	orange						grail3.0023029001	6	6859422	6860606						gene18861	6	8840694	8842034	gene20960	7	18748072	18751135	orange
A10	16	GSVIVP00025590001	8	20842784	20846304	orange	GSVIVP00028748001	13	13864150	13869688	orange
A10	17	GSVIVP00023287001	8	10826739	10829151	orange	GSVIVP00029328001	13	789625	791401	orange	estExt_fgenesh4_pg.C_LG_VI0285	6	2117570	2120303	gw1.XVI.1172.1	16	1674881	1676876	orange																												Glyma19g30720.1	19
A10	18	GSVIVP00037499001	8	9728827	9733820	orange	GSVIVP00029462001	13	1650118	1655304	orange
A10	19	GSVIVP00025596001	8	20947191	20951631	orange	GSVIVP00028737001	13	13728829	13734616	orange
A10	20	GSVIVP00021597001	8	16105715	16115793	orange						fgenesh4_pg.C_LG_VI001389	6	13960586	13966710	gw1.XVI.2493.1	16	5853980	5862953	orange	gene15559	6	22961599	22967530						MDP0000251174	14	2038030	2042905						chr1.CM0010.90.nc	1	76974996	76980191						Glyma03g35470.1	3
A10	21	GSVIVP00023253001	8	11166658	11168164	orange						fgenesh4_pm.C_LG_VI000113	6	2306688	2308079	fgenesh4_pm.C_LG_XVI000092	16	2035970	2037395	orange										MDP0000138102	12	10930018	10931426						chr1.CM0816.330.nc	1	68338760	68340331
A10	22	GSVIVP00037472001	8	9324061	9324621	orange	GSVIVP00029413001	13	1330276	1332168	orange
A10	23	GSVIVP00029339001	13	854142	858719	orange						grail3.0010004501	8	4428853	4431423	gw1.X.1658.1	10	16609028	16611465	orange										MDP0000186542	1	21354195	21356098															Glyma02g43150.1	2
A10	24	GSVIVP00018552001	13	2476629	2479027	orange															gene13978	3	20674408	20675174	gene26716	7	17667174	17668261	orange
A10	25	GSVIVP00024225001	6	6333904	6336485	orange	GSVIVP00018396001	13	3824440	3827006	orange
A10	26	GSVIVP00024042001	6	7812225	7818594	orange	GSVIVP00029350001	13	934989	939434	orange
A10	27	GSVIVP00017503001	6	10584897	10587746	orange	GSVIVP00018283001	13	4617441	4644133	orange
A10	28	GSVIVP00021346001	8	13871276	13872601	orange	GSVIVP00018450001	13	3375629	3379957	orange																																					Glyma07g16100.1	7
A10	29	GSVIVP00001306001	8	7939643	7957715	orange	GSVIVP00029335001	13	822373	823222	orange
A10	30	GSVIVP00023947001	6	8620004	8626452	orange	GSVIVP00029449001	13	1563901	1569463	orange
A10	31	GSVIVP00023938001	6	8766686	8771576	orange	GSVIVP00029442001	13	1533769	1541097	orange
A10	32	GSVIVP00024234001	6	6279709	6288293	orange	GSVIVP00018422001	13	3592392	3599142	orange
A10	33	GSVIVP00024280001	6	5996455	6008446	orange	GSVIVP00018446001	13	3413881	3420228	orange
A10	34	GSVIVP00024446001	6	4563690	4570481	orange	GSVIVP00018280001	13	4664646	4678421	orange
A10	35	GSVIVP00023951001	6	8596899	8600917	orange	GSVIVP00037478001	8	9417421	9420000	orange	eugene3.00131247	13	12439853	12443629	gw1.XIX.2679.1	19	11139283	11142375	orange																			chr2.CM0788.150.nc	2	66041209	66044918						Glyma18g06080.1	18
A10	36	GSVIVP00024729001	6	1209352	1213604	orange	GSVIVP00025405001	8	19431304	19435273	orange
A10	37	GSVIVP00024181001	6	6595426	6603984	orange	GSVIVP00021450001	8	14714683	14723110	orange
A10	38	GSVIVP00024667001	6	1899907	1902231	orange	GSVIVP00025351001	8	19006855	19009501	orange
A10	39	GSVIVP00024157001	6	6855075	6856621	orange																								MDP0000209471	3	6693431	6694569															Glyma18g07250.1	18
A10	40	GSVIVP00021628001	8	16344653	16345693	orange						grail3.0001004901	9	325343	326438															MDP0000255437	12	1917010	1918852						chr1.CM0010.340.nd	1	77070853	77072098						Glyma19g37890.1	19
A10	41	GSVIVP00024015001	6	8063499	8067420	orange	GSVIVP00037388001	8	8352948	8356137	orange										gene28192	3	22097584	22099429
A10	42	GSVIVP00023051001	8	13183579	13207900	orange																																										Glyma10g05080.1	10
A10	43	GSVIVP00021340001	8	13821323	13826305	orange						eugene3.00060738	6	5908054	5911356	eugene3.00160947	16	9003386	9006944	orange										MDP0000122632	12	19517322	19518831
A10	44	GSVIVP00024008001	6	8107074	8109404	orange	GSVIVP00029368001	13	1070924	1072296	orange
A10	45	GSVIVP00024005001	6	8167989	8177495	orange	GSVIVP00029371001	13	1090407	1109289	orange																																					Glyma02g39760.1	2
A10	46	GSVIVP00037394001	8	8434096	8437680	orange						estExt_fgenesh4_pg.C_LG_XVI1147	16	11800401	11803413						gene13780	6	9328666	9335485
A10	47	GSVIVP00037390001	8	8386834	8387517	orange	GSVIVP00029365001	13	1047651	1048289	orange										gene13778	6	9319226	9320122	gene21044	7	19188213	19188866	orange
A10	48	GSVIVP00037427001	8	8801663	8802978	orange	GSVIVP00029389001	13	1187787	1189250	orange
A10	49	GSVIVP00037455001	8	9199016	9200877	orange	GSVIVP00029398001	13	1247457	1248757	orange
A10	50	GSVIVP00037437001	8	8916511	8926629	orange	GSVIVP00029393001	13	1213074	1218735	orange
A10	51	GSVIVP00023979001	6	8381717	8386161	orange	GSVIVP00037451001	8	9141564	9144773	orange
A10	52	GSVIVP00023991001	6	8244215	8245497	orange	GSVIVP00037431001	8	8829334	8839063	orange
A10	53	GSVIVP00023970001	6	8474205	8476502	orange	GSVIVP00037458001	8	9224422	9226005	orange
A10	54	GSVIVP00023967001	6	8493491	8495872	orange	GSVIVP00029403001	13	1274079	1275569	orange
A10	55	GSVIVP00023961001	6	8536839	8539280	orange	GSVIVP00037468001	8	9275790	9279157	orange
A10	56	GSVIVP00023965001	6	8516320	8517372	orange	GSVIVP00029404001	13	1279613	1280734	orange
A10	57	GSVIVP00024070001	6	7524301	7526976	orange	GSVIVP00029319001	13	716389	734143	orange
A10	58	GSVIVP00024065001	6	7561403	7564039	orange	GSVIVP00001355001	8	7060986	7063730	orange
A10	59	GSVIVP00024085001	6	7389478	7391913	orange	GSVIVP00038880001	8	6457843	6460488	orange
A10	60	GSVIVP00024091001	6	7340990	7343587	orange																																										Glyma11g27060.1	11
A10	61	GSVIVP00024066001	6	7557281	7560604	orange						gw1.IX.3002.1	9	5760994	5764755															MDP0000268951	11	6114363	6118231															Glyma11g27830.1	11
A10	62	GSVIVP00024072001	6	7507625	7510413	orange	GSVIVP00029318001	13	711062	713014	orange	fgenesh4_pg.C_LG_IX000882	9	5810412	5812135						gene07939	3	13830279	13833424						MDP0000189486	3	5833210	5835779	MDP0000157879	11	6210693	6212473	orange
A10	63	GSVIVP00024068001	6	7540446	7546012	orange	GSVIVP00038856001	8	6850547	6857322	orange
A10	64	GSVIVP00024083001	6	7407887	7412708	orange															gene07922	3	13691378	13695685
A10	65	GSVIVP00024369001	6	5279368	5286431	orange	GSVIVP00018525001	13	2688448	2690861	orange	estExt_fgenesh4_pg.C_LG_I1776	1	17986144	17993857															MDP0000251188	3	8683431	8685552	MDP0000119945	11	9154400	9155567	orange										Glyma11g15040.1	11
A10	66	GSVIVP00024377001	6	5198854	5199783	orange	GSVIVP00023049001	8	13215453	13216411	orange
A10	67	GSVIVP00024360001	6	5351239	5364026	orange	GSVIVP00021300001	8	13480950	13488215	orange
A10	68	GSVIVP00024397001	6	5027056	5034517	orange	GSVIVP00018550001	13	2485733	2506703	orange
A10	69	GSVIVP00024366001	6	5315744	5316418	orange	GSVIVP00021291001	8	13397261	13397816	orange
A10	70	GSVIVP00024314001	6	5683214	5690384	orange	GSVIVP00018496001	13	2867659	2872666	orange
A10	71	GSVIVP00024348001	6	5461729	5467897	orange															gene14127	3	20086854	20092900						MDP0000680813	3	8551551	8556873	MDP0000281474	11	8961647	8969899	orange										Glyma11g14910.1	11
A10	72	GSVIVP00024344001	6	5483233	5486627	orange	GSVIVP00021308001	8	13541072	13544749	orange
A10	73	GSVIVP00024298001	6	5852375	5857358	orange	GSVIVP00021328001	8	13738046	13744400	orange
A10	74	GSVIVP00024321001	6	5626121	5629357	orange	GSVIVP00021319001	8	13611054	13616770	orange
A10	75	GSVIVP00024351001	6	5433998	5437390	orange	GSVIVP00021301001	8	13489270	13492107	orange
A10	76	GSVIVP00024313001	6	5696048	5699784	orange	GSVIVP00021323001	8	13692725	13695994	orange
A10	77	GSVIVP00024356001	6	5386418	5388553	orange	GSVIVP00021302001	8	13492386	13496272	orange
A10	78	GSVIVP00024389001	6	5080646	5097351	orange	GSVIVP00018539001	13	2570181	2574919	orange	eugene3.00080450	8	2782884	2786574	gw1.X.2324.1	10	18250068	18251002	orange	gene13965	3	20594283	20597846															chr3.LjT39G24.150.nd	3	76835836	76836875
A10	79	GSVIVP00024303001	6	5822148	5826664	orange						estExt_Genewise1_v1.C_LG_I1244	1	17607637	17610333	gw1.IX.4200.1	9	8634171	8636131	orange																												Glyma13g41170.1	13
A10	80	GSVIVP00024533001	6	3595641	3602060	orange	GSVIVP00018195001	13	5664033	5676258	orange	estExt_Genewise1_v1.C_LG_IX4753	9	10574053	10578315
A10	81	GSVIVP00024522001	6	3688344	3692669	orange	GSVIVP00023187001	8	11910813	11915731	orange
A10	82	GSVIVP00024513001	6	3782225	3790551	orange	GSVIVP00023185001	8	11926424	11938132	orange
A10	83	GSVIVP00024523001	6	3677885	3687555	orange	GSVIVP00018199001	13	5628416	5637065	orange
A10	84	GSVIVP00024536001	6	3566724	3568318	orange	GSVIVP00023192001	8	11871846	11873416	orange
A10	85	GSVIVP00024508001	6	3826617	3827762	orange	GSVIVP00018216001	13	5470877	5471203	orange
A10	86	GSVIVP00024491001	6	4001355	4003208	orange	GSVIVP00023150001	8	12306421	12307959	orange
A10	87	GSVIVP00024578001	6	2985050	2995489	orange	GSVIVP00018162001	13	6164329	6171707	orange
A10	88	GSVIVP00024576001	6	3032536	3033708	orange	GSVIVP00023216001	8	11669501	11676694	orange
A10	89	GSVIVP00024561001	6	3222841	3226347	orange	GSVIVP00023211001	8	11718432	11721087	orange
A10	90	GSVIVP00024543001	6	3488330	3494294	orange	GSVIVP00023197001	8	11835516	11838595	orange
A10	91	GSVIVP00024542001	6	3496268	3504882	orange	GSVIVP00018188001	13	5747736	5759461	orange
A10	92	GSVIVP00024557001	6	3286947	3290163	orange	GSVIVP00023203001	8	11771359	11774156	orange
A10	93	GSVIVP00021385001	8	14123899	14131491	orange	GSVIVP00018407001	13	3718557	3736708	orange
A10	94	GSVIVP00021338001	8	13810193	13812766	orange	GSVIVP00018454001	13	3336688	3339113	orange
A10	95	GSVIVP00023108001	8	12657078	12663929	orange	GSVIVP00029520001	13	2200269	2203037	orange																			MDP0000319235	4	11321123	11323772	MDP0000322627	12	18371247	18373868	orange
A10	96	GSVIVP00023080001	8	12916601	12922592	orange						gw1.XVI.2620.1	16	6339429	6340922						gene18152	6	6498040	6500919						MDP0000169621	4	10893937	10896214	MDP0000268364	12	17810585	17813522	orange	chr1.CM0033.190.nd	1	74519176	74522475						Glyma03g33380.1	3
A10	97	GSVIVP00023088001	8	12860037	12863108	orange	GSVIVP00029494001	13	1928255	1934476	orange
A10	98	GSVIVP00023098001	8	12786557	12788725	orange	GSVIVP00029505001	13	2061098	2063341	orange
A10	99	GSVIVP00024422001	6	4804570	4810530	orange	GSVIVP00023099001	8	12775475	12782392	orange
A10	100	GSVIVP00024444001	6	4584374	4607119	orange	GSVIVP00023075001	8	12956902	12957915	orange
A10	101	GSVIVP00023107001	8	12666545	12671520	orange	GSVIVP00029517001	13	2165530	2171743	orange
A10	102	GSVIVP00023101001	8	12758871	12760076	orange	GSVIVP00029514001	13	2135237	2136553	orange																			MDP0000718434	4	11224505	11225017
A10	103	GSVIVP00022167001	6	22197138	22198875	orange	GSVIVP00000619001	8	17893779	17895396	orange
A10	104	GSVIVP00021708001	8	17087624	17096430	orange	GSVIVP00035014001	13	8015322	8028724	orange										gene30101	6	13006477	13010105
A10	105	GSVIVP00000607001	8	17772644	17775947	orange															gene09687	6	36756750	36758266																								Glyma10g06710.1	10
A10	106	GSVIVP00000608001	8	17780315	17788067	orange	GSVIVP00018131001	13	6749337	6753126	orange
A10	107	GSVIVP00021714001	8	17131591	17135291	orange	GSVIVP00010804001	13	7819918	7824246	orange																																					Glyma19g37370.1	19
A10	108	GSVIVP00022096001	6	23234430	23239335	orange	GSVIVP00021687001	8	16944053	16948082	orange
A10	109	GSVIVP00021709001	8	17097580	17101880	orange	GSVIVP00010814001	13	7927829	7939910	orange	eugene3.00080243	8	1303630	1303809
A10	110	GSVIVP00022071001	6	23522576	23524341	orange	GSVIVP00021660001	8	16682494	16684133	orange																			MDP0000128559	3	13038055	13039243
A10	111	GSVIVP00022115001	6	22908174	22923130	orange	GSVIVP00021715001	8	17135923	17142798	orange
A10	112	GSVIVP00000615001	8	17831235	17834586	orange	GSVIVP00018116001	13	7012204	7027166	orange
A10	113	GSVIVP00022055001	6	23645972	23648373	orange	GSVIVP00021642001	8	16480380	16485866	orange
A10	114	GSVIVP00022132001	6	22593107	22596536	orange	GSVIVP00000567001	8	17386562	17387026	orange										gene14394	3	9773882	9783677						MDP0000247270	3	12012931	12016277	MDP0000383043	11	13892055	13898202	orange	chr3.CM0396.490.nd	3	74967939	74973160						Glyma11g19680.1	11
A10	115	GSVIVP00022148001	6	22411457	22414495	orange	GSVIVP00000606001	8	17769060	17772214	orange
A10	116	GSVIVP00022041001	6	23885818	23893118	orange	GSVIVP00021655001	8	16607690	16617052	orange
A10	117	GSVIVP00022144001	6	22444249	22448004	orange						gw1.IX.314.1	9	442073	442660															MDP0000258717	11	14302682	14306387						chr3.CM0396.590.nc	3	75083011	75084661						Glyma11g19840.1	11
A10	118	GSVIVP00022139001	6	22495451	22498634	orange
A10	119	GSVIVP00024731001	6	1193939	1198120	orange	GSVIVP00025407001	8	19447177	19451237	orange
A10	120	GSVIVP00024193001	6	6499935	6505628	orange	GSVIVP00021427001	8	14575207	14580258	orange
A10	121	GSVIVP00024050001	6	7706172	7711202	orange	GSVIVP00001305001	8	7962002	7969688	orange
A10	122	GSVIVP00024455001	6	4419091	4424136	orange	GSVIVP00023072001	8	12994462	12997359	orange
A10	123	GSVIVP00024233001	6	6290197	6293151	orange	GSVIVP00021377001	8	14075708	14080066	orange
A10	124	GSVIVP00024270001	6	6066892	6069538	orange	GSVIVP00021361001	8	13969345	13972468	orange
A10	125	GSVIVP00021565001	8	15894687	15899059	orange						estExt_fgenesh4_pm.C_LG_XVI0258	16	5581102	5583239															MDP0000682962	12	2969858	2972266	MDP0000462396	14	4298858	4301407	orange										Glyma03g35620.1	3
A10	126	GSVIVP00024843001	6	322328	324360	orange	GSVIVP00025479001	8	19993191	19998210	orange																			MDP0000947990	3	763882	764641
A10	127	GSVIVP00024284001	6	5972978	5977078	orange																																										Glyma11g14590.1	11
A10	128	GSVIVP00024158001	6	6841812	6844991	orange	GSVIVP00021472001	8	14943324	14946523	orange
A10	129	GSVIVP00025451001	8	19836054	19838671	orange																																	chr1.CM0029.320.nd	1	79400944	79403124
A10	130	GSVIVP00024202001	6	6455112	6456438	orange	GSVIVP00021419001	8	14463844	14464385	orange																			MDP0000243084	11	7768319	7769355						chr3.CM0792.20.nd	3	78251238	78252517						Glyma11g14310.1	11
A10	131	GSVIVP00024716001	6	1423220	1426208	orange	GSVIVP00025379001	8	19239845	19243843	orange										gene24414	3	28212423	28214648
A10	132	GSVIVP00024179001	6	6615644	6618678	orange	GSVIVP00021451001	8	14725770	14731267	orange
A10	133	GSVIVP00024175001	6	6628118	6634045	orange	GSVIVP00021452001	8	14731912	14737048	orange																			MDP0000217459	11	7306974	7308171
A10	134	GSVIVP00024159001	6	6831316	6833457	orange	GSVIVP00021471001	8	14935386	14937441	orange
A10	135	GSVIVP00024047001	6	7744024	7755643	orange	GSVIVP00001293001	8	8130096	8138128	orange
A10	136	GSVIVP00023926001	6	8906521	8909064	orange	GSVIVP00023383001	8	9852333	9857982	orange
A10	137	GSVIVP00024035001	6	7868792	7870917	orange	GSVIVP00001285001	8	8237578	8239912	orange
A10	138	GSVIVP00024803001	6	663853	683621	orange	GSVIVP00025460001	8	19882178	19892086	orange
A10	139	GSVIVP00024192001	6	6508723	6517523	orange	GSVIVP00021428001	8	14582949	14590242	orange
A10	140	GSVIVP00024808001	6	644011	646011	orange	GSVIVP00025464001	8	19899137	19902027	orange
A10	141	GSVIVP00021515001	8	15345806	15353955	orange						estExt_fgenesh4_pm.C_LG_X0993	10	20678330	20685194	eugene3.00160649	16	5096511	5101768	orange
A10	142	GSVIVP00024598001	6	2704048	2710472	orange	GSVIVP00025568001	8	20658946	20663973	orange
A10	143	GSVIVP00037480001	8	9468342	9485948	orange						eugene3.00161294	16	12939329	12943354						gene13857	6	9781615	9785292	gene20862	7	18289622	18290634	orange	MDP0000265310	12	25891187	25893445															Glyma09g41260.1	9
A10	144	GSVIVP00024709001	6	1545709	1550892	orange	GSVIVP00025373001	8	19202863	19207421	orange
A10	145	GSVIVP00022168001	6	22164689	22173500	orange																																										Glyma12g08510.1	12
A10	146	GSVIVP00021494001	8	15133586	15134078	orange	GSVIVP00029265001	13	289035	293122	orange	gw1.VIII.1267.1	8	3818076	3820583	eugene3.00101845	10	16975307	16978014	orange
A10	147	GSVIVP00021507001	8	15235386	15238565	orange	GSVIVP00029278001	13	387553	392164	orange																			MDP0000271480	4	15368849	15372833
A10	148	GSVIVP00024133001	6	7074835	7075266	orange	GSVIVP00029262001	13	259332	259763	orange
A10	149	GSVIVP00024100001	6	7294572	7300042	orange	GSVIVP00029291001	13	480439	483761	orange
A10	NA	GSVIVP00024190001	6	6528092	6530110	orange						grail3.0068008901	1	17136275	17137575
A10	NA	GSVIVP00024189001	6	6530781	6534487	orange						gw1.I.1077.1	1	17133378	17135754	gw1.IX.3978.1	9	8129395	8132135	orange
A10	NA	GSVIVP00024188001	6	6535331	6536055	orange						gw1.IX.3966.1	9	8118627	8119152
A10	NA	GSVIVP00024180001	6	6604720	6612139	orange						gw1.I.1061.1	1	17077338	17078591	gw1.IX.3951.1	9	8076479	8081983	orange	gene07865	3	12923327	12927963						MDP0000313605	3	6867230	6872290	MDP0000456716	11	7301297	7302137	orange
A10	NA	GSVIVP00024178001	6	6619615	6621700	orange						estExt_Genewise1_v1.C_LG_I1046	1	17069458	17071402	estExt_Genewise1_v1.C_LG_IX3930	9	8069224	8071050	orange										MDP0000313603	3	6861537	6863195						chr6.LjT30N23.130.nd	6	21350955	21352554						Glyma08g45120.1	8
A10	NA	GSVIVP00024231001	6	6300086	6302062	orange						eugene3.00091276	9	8249175	8251127
A10	NA	GSVIVP00024229001	6	6308184	6310906	orange
A10	NA	GSVIVP00024226001	6	6332143	6333291	orange						gw1.I.1107.1	1	17214790	17215791
A10	NA	GSVIVP00024224001	6	6340607	6345303	orange						gw1.IX.4026.1	9	8237093	8238924															MDP0000784692	11	7845651	7847061															Glyma13g41410.1	13
A10	NA	GSVIVP00024213001	6	6427647	6429113	orange						gw1.IX.4003.1	9	8210861	8212093																																	Glyma13g41420.1	13
A10	NA	GSVIVP00024198001	6	6474151	6477184	orange
A10	NA	GSVIVP00024197001	6	6479904	6480338	orange															gene07901	3	13526183	13526659
A10	NA	GSVIVP00024064001	6	7566387	7568664	orange						gw1.I.2176.1	1	20406026	20407293	gw1.IX.2998.1	9	5751732	5753845	orange
A10	NA	GSVIVP00024062001	6	7570255	7582424	orange						estExt_fgenesh4_pg.C_LG_IX0868	9	5732168	5739798															MDP0000317977	3	5768737	5776028	MDP0000161981	11	6087089	6091653	orange										Glyma11g27870.1	11
A10	NA	GSVIVP00024060001	6	7600984	7602386	orange						fgenesh4_pg.C_LG_I002044	1	20436769	20438393	fgenesh4_pg.C_LG_IX000872	9	5721632	5723344	orange										MDP0000286087	3	5747330	5749134	MDP0000320480	11	6059650	6062112	orange										Glyma18g06740.1	18
A10	NA	GSVIVP00024059001	6	7608212	7609553	orange						fgenesh4_pg.C_LG_I002046	1	20449089	20450413	fgenesh4_pm.C_LG_IX000428	9	5711248	5712565	orange										MDP0000322201	3	5734715	5736150															Glyma18g06730.1	18
A10	NA	GSVIVP00024058001	6	7615254	7618918	orange						estExt_Genewise1_v1.C_LG_I2187	1	20482529	20485015	eugene3.00090911	9	5702117	5704521	orange	gene07950	3	13948926	13950635
A10	NA	GSVIVP00024051001	6	7697346	7700398	orange						eugene3.00090905	9	5618800	5621119						gene28227	3	22312533	22315709						MDP0000682681	11	5872463	5874383															Glyma11g28990.1	11
A10	NA	GSVIVP00024049001	6	7712103	7735772	orange															gene28222	3	22282925	22283659						MDP0000320460	3	5600561	5611592	MDP0000772040	11	5843686	5844453	orange
A10	NA	GSVIVP00024048001	6	7736209	7743496	orange						grail3.0053020202	1	20557810	20561425															MDP0000320462	3	5618719	5621880
A10	NA	GSVIVP00024046001	6	7758965	7763350	orange						grail3.0053020501	1	20585462	20588799	grail3.0001078401	9	5545847	5548398	orange	gene28217	3	22258260	22261210						MDP0000155603	3	5580036	5581718															Glyma02g39520.1	2
A10	NA	GSVIVP00024044001	6	7771877	7797730	orange						gw1.I.2226.1	1	20607641	20609847	gw1.IX.2920.1	9	5525427	5535963	orange	gene28213	3	22238003	22246496						MDP0000167531	11	5805180	5810373															Glyma11g29320.1	11
A10	NA	GSVIVP00024041001	6	7820202	7836037	orange						gw1.I.2235.1	1	20631246	20633270	gw1.IX.2909.1	9	5499751	5501880	orange	gene28209	3	22199326	22202267																								Glyma11g29350.1	11
A10	NA	GSVIVP00024039001	6	7837474	7841671	orange						estExt_Genewise1_v1.C_LG_IX2899	9	5493630	5496569															MDP0000268981	11	5643895	5646415															Glyma11g29460.1	11
A10	NA	GSVIVP00024037001	6	7861243	7866681	orange						gw1.I.2239.1	1	20636596	20642712	gw1.IX.2901.1	9	5489081	5492313	orange										MDP0000179175	11	5653353	5654919															Glyma12g01980.1	12
A10	NA	GSVIVP00024030001	6	7900447	7907621	orange																																										Glyma18g06540.1	18
A10	NA	GSVIVP00024029001	6	7911640	7912253	orange																								MDP0000861160	3	5441634	5442565	MDP0000265429	11	5634618	5635555	orange										Glyma11g29450.1	11
A10	NA	GSVIVP00024028001	6	7915393	7916668	orange						estExt_fgenesh4_pm.C_LG_I0817	1	20682185	20683926
A10	NA	GSVIVP00024026001	6	7923450	7925534	orange						grail3.0053021901	1	20695409	20696198	fgenesh4_pg.C_LG_IX000843	9	5452546	5454106	orange	gene28199	3	22140084	22143902						MDP0000156246	11	5529397	5530866
A10	NA	GSVIVP00024024001	6	7934346	7936362	orange																								MDP0000686301	11	5504333	5506426
A10	NA	GSVIVP00024014001	6	8067851	8071131	orange						grail3.0053022201	1	20712374	20715373						gene28191	3	22094388	22096613						MDP0000807837	11	5030397	5031447															Glyma18g06480.1	18
A10	NA	GSVIVP00024012001	6	8072396	8076533	orange						gw1.I.2270.1	1	20716136	20718987	estExt_fgenesh4_pg.C_LG_IX0832	9	5428449	5431780	orange	gene28189	3	22088154	22090469						MDP0000191609	11	5033727	5036721															Glyma11g29520.1	11
A10	NA	GSVIVP00024011001	6	8078866	8083945	orange						eugene3.00090872	9	5423455	5427420															MDP0000941407	11	4913090	4915447						chr2.LjT09A09.60.nd	2	65352422	65356693						Glyma02g39710.1	2
A10	NA	GSVIVP00024007001	6	8112115	8137209	orange						eugene3.00131223	13	12260671	12271953						gene28183	3	22054084	22061921						MDP0000287331	11	5102049	5109752															Glyma11g29640.1	11
A10	NA	GSVIVP00024003001	6	8179874	8181638	orange						estExt_fgenesh4_pm.C_LG_XIII0444	13	12276175	12278490	gw1.XIX.2798.1	19	11432440	11434305	orange	gene28179	3	22042130	22044022																								Glyma02g39790.1	2
A10	NA	GSVIVP00024002001	6	8181828	8183124	orange															gene28178	3	22039427	22041124
A10	NA	GSVIVP00023999001	6	8194334	8194780	orange						estExt_Genewise1_v1.C_LG_XIII0142	13	12297375	12298160	gw1.XIX.2802.1	19	11444552	11445022	orange										MDP0000671040	3	5182911	5183363															Glyma11g29670.1	11
A10	NA	GSVIVP00023995001	6	8217860	8219371	orange																																										Glyma11g29710.1	11
A10	NA	GSVIVP00023994001	6	8222567	8225478	orange																								MDP0000507805	3	5214648	5216866
A10	NA	GSVIVP00023993001	6	8228227	8232894	orange						fgenesh4_pg.C_LG_XIX001002	19	11478969	11482515						gene28173	3	21993387	21997108						MDP0000172662	11	5361749	5366205
A10	NA	GSVIVP00023992001	6	8238144	8241871	orange						gw1.XIII.155.1	13	12323837	12326841	estExt_fgenesh4_pm.C_LG_XIX0309	19	11487466	11490814	orange	gene28168	3	21973064	21975439						MDP0000163229	3	5143570	5146158	MDP0000545219	11	5233536	5236145	orange	chr2.CM0058.100.nc	2	64933446	64936802						Glyma02g39890.1	2
A10	NA	GSVIVP00023986001	6	8268346	8290425	orange						grail3.0094005201	19	11318749	11319961
A10	NA	GSVIVP00023982001	6	8330861	8358315	orange						gw1.XIX.2731.1	19	11305519	11307432															MDP0000236593	11	5376666	5378508						chr2.CM0058.160.nc	2	64986168	64986302
A10	NA	GSVIVP00023981001	6	8359227	8360867	orange
A10	NA	GSVIVP00023980001	6	8372327	8373718	orange						eugene3.00190987	19	11302286	11303818																																	Glyma11g29770.1	11
A10	NA	GSVIVP00023978001	6	8390067	8402459	orange																								MDP0000168270	11	5376249	5377053
A10	NA	GSVIVP00023976001	6	8409729	8411940	orange																								MDP0000218910	3	5333960	5335829	MDP0000134603	11	5386531	5389282	orange
A10	NA	GSVIVP00023974001	6	8427902	8429436	orange																								MDP0000181887	11	5400699	5401942
A10	NA	GSVIVP00023973001	6	8431692	8436761	orange						gw1.XIII.169.1	13	12367767	12371711						gene28151	3	21877947	21880435															chr2.CM0058.280.nd	2	65061419	65064570						Glyma02g39980.1	2
A10	NA	GSVIVP00023971001	6	8460980	8470188	orange						eugene3.00131237	13	12373063	12378934	eugene3.00190981	19	11254628	11260713	orange	gene28150	3	21872090	21877658						MDP0000218903	3	5297290	5302439															Glyma02g39990.1	2
A10	NA	GSVIVP00023969001	6	8476707	8478081	orange															gene28142	3	21825927	21827114						MDP0000280662	11	5437328	5438630															Glyma02g40020.1	2
A10	NA	GSVIVP00023968001	6	8479853	8480984	orange						estExt_fgenesh4_pm.C_LG_XIII0463	13	12562290	12564086																																	Glyma02g40030.1	2
A10	NA	GSVIVP00023960001	6	8540983	8543040	orange						gw1.XIII.210.1	13	12484238	12486046	gw1.XIX.2696.1	19	11200792	11202761	orange
A10	NA	GSVIVP00023959001	6	8545959	8546741	orange																								MDP0000559482	3	5035839	5036216															Glyma11g30080.1	11
A10	NA	GSVIVP00024174001	6	6634567	6635940	orange						grail3.0001110901	9	8063804	8065610
A10	NA	GSVIVP00024173001	6	6644494	6646622	orange						estExt_fgenesh4_pg.C_LG_IX1163	9	8052729	8054136						gene07964	3	13057774	13058567						MDP0000703851	3	6839647	6840799
A10	NA	GSVIVP00024171001	6	6672374	6726092	orange						estExt_Genewise1_v1.C_LG_IX3922	9	8040632	8052114						gene07965	3	13059272	13075296																								Glyma18g07510.1	18
A10	NA	GSVIVP00024168001	6	6756746	6768048	orange						gw1.IX.3922.1	9	8014898	8017645
A10	NA	GSVIVP00024166001	6	6770667	6787196	orange
A10	NA	GSVIVP00024165001	6	6790287	6792995	orange																								MDP0000207578	11	7252773	7255468															Glyma02g38910.1	2
A10	NA	GSVIVP00024164001	6	6794261	6798173	orange						gw1.I.1029.1	1	17050032	17052548	gw1.IX.3903.1	9	7992195	7994514	orange										MDP0000762395	3	6810816	6811553															Glyma02g38930.1	2
A10	NA	GSVIVP00024163001	6	6799638	6801698	orange						grail3.0001109301	9	7989302	7990720						gene07975	3	13161255	13162195																								Glyma02g38940.1	2
A10	NA	GSVIVP00024160001	6	6829040	6830719	orange						fgenesh4_pg.C_LG_I001674	1	17035444	17036475	estExt_fgenesh4_kg.C_LG_IX0040	9	7975207	7976145	orange	gene07979	3	13179677	13180333																								Glyma14g37010.1	14
A10	NA	GSVIVP00024156001	6	6859624	6864559	orange																																	chr6.LjT18B08.70.nd	6	19892358	19896753
A10	NA	GSVIVP00024154001	6	6875908	6889826	orange						gw1.I.994.1	1	16968362	16975017	gw1.IX.3866.1	9	7905517	7912320	orange																			chr6.LjT18B08.60.nd	6	19878081	19885941						Glyma18g07280.1	18
A10	NA	GSVIVP00024152001	6	6896440	6900392	orange						gw1.I.990.1	1	16960152	16962716	gw1.IX.3861.1	9	7898484	7901061	orange										MDP0000204310	3	6547840	6550138	MDP0000808437	11	7077243	7079518	orange	chr6.LjT18B08.100.nd	6	19917301	19920015						Glyma11g26470.1	11
A10	NA	GSVIVP00024151001	6	6904591	6906260	orange																								MDP0000336536	11	7074115	7075631
A10	NA	GSVIVP00024149001	6	6910621	6911614	orange															gene07995	3	13260232	13261921						MDP0000293505	11	7068722	7069520
A10	NA	GSVIVP00024148001	6	6919344	6919987	orange						grail3.0068005901	1	16941681	16942158	grail3.0001108201	9	7883383	7883960	orange										MDP0000299780	3	6557475	6557753	MDP0000260620	11	7054480	7060218	orange										Glyma18g07310.1	18
A10	NA	GSVIVP00024146001	6	6964750	6969628	orange						gw1.IX.3850.1	9	7871471	7876072						gene07999	3	13282637	13286108						MDP0000145529	3	6532205	6535488	MDP0000260623	11	7071134	7074883	orange
A10	NA	GSVIVP00024145001	6	6981199	6982567	orange						grail3.0068005401	1	16921710	16922968	eugene3.00091208	9	7850578	7851726	orange										MDP0000411091	3	6565330	6566457															Glyma18g07330.1	18
A10	NA	GSVIVP00024140001	6	7014456	7018400	orange															gene08001	3	13294420	13297765
A10	NA	GSVIVP00024138001	6	7028870	7031938	orange
A10	NA	GSVIVP00024137001	6	7043145	7049508	orange						gw1.I.958.1	1	16881972	16885939
A10	NA	GSVIVP00024135001	6	7062007	7070425	orange																								MDP0000728014	11	6776710	6779273
A10	NA	GSVIVP00024125001	6	7121150	7123381	orange						eugene3.00091200	9	7778122	7780701
A10	NA	GSVIVP00024123001	6	7128700	7132957	orange						estExt_Genewise1_v1.C_LG_IX3799	9	7770923	7773151
A10	NA	GSVIVP00024116001	6	7175435	7190608	orange						gw1.IX.3800.1	9	7754065	7762826						gene07882	3	13414393	13421017																								Glyma08g45220.1	8
A10	NA	GSVIVP00024115001	6	7191306	7195251	orange
A10	NA	GSVIVP00024113001	6	7197139	7198536	orange						fgenesh4_pm.C_LG_IX000556	9	7746820	7748217															MDP0000289954	11	6610329	6611729
A10	NA	GSVIVP00024112001	6	7198816	7201648	orange
A10	NA	GSVIVP00024111001	6	7203590	7205991	orange															gene07889	3	13449189	13451036						MDP0000277126	3	6343994	6346633															Glyma02g39110.1	2
A10	NA	GSVIVP00024110001	6	7206317	7211648	orange						estExt_fgenesh4_pm.C_LG_I0627	1	16794442	16799433						gene07891	3	13454034	13458728						MDP0000218998	11	6562465	6566680						chr2.CM0346.220.nc	2	63658876	63666013						Glyma02g39130.1	2
A10	NA	GSVIVP00024108001	6	7241213	7249043	orange																								MDP0000240624	11	6596093	6601341
A10	NA	GSVIVP00024106001	6	7254957	7256081	orange						gw1.I.913.1	1	16769600	16770798	fgenesh4_pm.C_LG_IX000552	9	7719514	7720650	orange	gene07893	3	13470091	13471239																								Glyma18g07070.1	18
A10	NA	GSVIVP00024105001	6	7258200	7261333	orange															gene07894	3	13472504	13475918															chr2.CM0346.180.nc	2	63629011	63633098
A10	NA	GSVIVP00024103001	6	7270871	7273181	orange						gw1.I.898.1	1	16735928	16737947	gw1.IX.3754.1	9	7690237	7692680	orange										MDP0000212999	3	6281188	6282450															Glyma02g39160.1	2
A10	NA	GSVIVP00024102001	6	7275720	7286480	orange						gw1.IX.3749.1	9	7680527	7682542															MDP0000363586	11	6562540	6563539
A10	NA	GSVIVP00024099001	6	7300495	7304809	orange						gw1.I.887.1	1	16703645	16706798
A10	NA	GSVIVP00024098001	6	7305891	7309119	orange						gw1.I.882.1	1	16693119	16695302																																	Glyma11g27050.1	11
A10	NA	GSVIVP00024095001	6	7315146	7315989	orange																								MDP0000167386	3	6239804	6240639
A10	NA	GSVIVP00024093001	6	7327557	7332287	orange
A10	NA	GSVIVP00024092001	6	7334918	7339240	orange															gene07907	3	13576147	13584637
A10	NA	GSVIVP00024082001	6	7416133	7419680	orange						gw1.IX.3717.1	9	7613001	7616011																																	Glyma14g37400.1	14
A10	NA	GSVIVP00024079001	6	7433177	7435490	orange																																										Glyma11g27360.1	11
A10	NA	GSVIVP00024075001	6	7479817	7482799	orange						gw1.I.2136.1	1	20295986	20299080	gw1.IX.3037.1	9	5841610	5846377	orange	gene07937	3	13807643	13810429						MDP0000138537	11	6249465	6251125															Glyma18g06850.1	18
A10	NA	GSVIVP00024074001	6	7483292	7487170	orange															gene07938	3	13811653	13815040						MDP0000119630	11	6240061	6244110
A10	NA	GSVIVP00024840001	6	340333	344892	orange						estExt_fgenesh4_pg.C_LG_I0020	1	135665	139670						gene01595	3	24495219	24498600						MDP0000248636	3	764856	772805
A10	NA	GSVIVP00024835001	6	383141	386070	orange						gw1.I.6390.1	1	170334	171942	gw1.III.1875.1	3	18491203	18492778	orange										MDP0000232300	3	825724	828537															Glyma05g30040.1	5
A10	NA	GSVIVP00024834001	6	387139	388896	orange						estExt_fgenesh4_pg.C_LG_I0025	1	176158	185531
A10	NA	GSVIVP00024833001	6	390759	393203	orange						fgenesh4_pg.C_LG_I000027	1	189018	191435	eugene3.00031817	3	18495807	18496076	orange
A10	NA	GSVIVP00024823001	6	493647	496901	orange						fgenesh4_pg.C_LG_I000028	1	193603	194215	eugene3.00031818	3	18498160	18499262	orange
A10	NA	GSVIVP00024821001	6	508868	520469	orange						eugene3.00031819	3	18504797	18510350						gene01599	3	24524753	24531975						MDP0000320631	3	816726	825847	MDP0000157382	11	178165	185197	orange
A10	NA	GSVIVP00024819001	6	544809	548120	orange						gw1.I.6402.1	1	218272	221210	estExt_fgenesh4_pg.C_LG_III1812	3	18528728	18532425	orange	gene01601	3	24545267	24548091						MDP0000143636	3	835699	838586															Glyma05g30070.1	5
A10	NA	GSVIVP00024818001	6	551708	572877	orange						grail3.0116003601	1	236835	241420						gene01602	3	24551818	24566926						MDP0000077683	11	140259	154609															Glyma08g13220.1	8
A10	NA	GSVIVP00024817001	6	574629	575896	orange						estExt_Genewise1_v1.C_LG_I6399	1	242377	244623															MDP0000143639	3	857776	859302
A10	NA	GSVIVP00024815001	6	585358	591147	orange
A10	NA	GSVIVP00024811001	6	604121	617669	orange						eugene3.00031828	3	18572926	18577270
A10	NA	GSVIVP00024798001	6	719926	726847	orange						estExt_fgenesh4_pg.C_LG_I0045	1	332139	334510						gene24822	3	25254528	25256449						MDP0000149162	11	360570	360866															Glyma05g28940.1	5
A10	NA	GSVIVP00024797001	6	728440	729634	orange																								MDP0000723614	11	452198	453491
A10	NA	GSVIVP00024795001	6	739489	742273	orange																								MDP0000255076	11	485016	487916
A10	NA	GSVIVP00024793001	6	749666	751342	orange						gw1.I.6458.1	1	369350	371864	gw1.III.1883.1	3	18652574	18654175	orange	gene24814	3	25215174	25216835						MDP0000739019	3	1001012	1002694															Glyma05g28890.1	5
A10	NA	GSVIVP00024792001	6	752978	756698	orange						fgenesh4_pg.C_LG_III001848	3	18663934	18665721						gene24810	3	25203079	25206384						MDP0000137432	3	1007285	1010736															Glyma05g28900.1	5
A10	NA	GSVIVP00024782001	6	791239	793542	orange
A10	NA	GSVIVP00024780001	6	804210	806879	orange															gene24809	3	25199776	25202627						MDP0000142164	3	1011973	1014531	MDP0000636593	11	481320	483927	orange										Glyma05g28930.1	5
A10	NA	GSVIVP00024779001	6	820169	824898	orange						grail3.0116006601	1	428862	431288	eugene3.00031847	3	18693437	18695996	orange	gene24808	3	25187656	25189376
A10	NA	GSVIVP00024776001	6	834681	839067	orange						eugene3.00010060	1	442315	444497	grail3.0136005601	3	18705604	18707864	orange	gene24806	3	25180090	25181945
A10	NA	GSVIVP00024775001	6	840050	843229	orange																																										Glyma08g12000.1	8
A10	NA	GSVIVP00024770001	6	881691	889922	orange																																										Glyma05g28810.1	5
A10	NA	GSVIVP00024765001	6	921308	923473	orange																								MDP0000151924	3	1105772	1108044	MDP0000288336	11	609758	611085	orange
A10	NA	GSVIVP00024754001	6	994191	999249	orange																																	chr1.CM0316.220.nc	1	58146107	58149088
A10	NA	GSVIVP00024752001	6	1004450	1009258	orange						gw1.III.152.1	3	18789322	18792797						gene24756	3	24883217	24885501						MDP0000165902	3	1149854	1155079
A10	NA	GSVIVP00024750001	6	1018259	1021848	orange						estExt_fgenesh4_pg.C_LG_III1852	3	18800240	18802460						gene24753	3	24873626	24875872
A10	NA	GSVIVP00024749001	6	1022739	1064081	orange						gw1.I.6575.1	1	588906	592402	gw1.III.1877.1	3	18803930	18806100	orange	gene24751	3	24861610	24868904
[truncated: 1,266 more rows]
[truncated: 34 more columns]

## Sheet: A13
Ancestor	Ancestral order	Vitis1	Vitis1_chr	Vitis1_start	Vitis1_end	Vitis_couleur	Vitis2	Vitis2_chr	Vitis2_start	Vitis2_end	Vitis2_couleur	Poplar1	Poplar1_chr	Poplar_1_start	Poplar1_end	Poplar2	Poplar2_chr	Poplar2_start	Poplar2_end	Poplar_Couleur	Fragaria1	Fragaria1_chr	Fragaria1_start	Fragaria1_end	Fragaria2	Fragaria2_chr	Fragaria2_start	Fragaria2_end	Fragaria2_couleur	Apple1	Apple1_chr	Apple1_start	Apple1_end	Apple2	Apple2_chr	Apple2_start	Apple2_end	Apple_couleur	Lotus1	Lotus1_chr	Lotus1_start	Lotus1_end	Lotus2	Lotus2_chr	Lotus_start	Lotus2_end	Lotus_couleur	Soybean1	Soybean1_chr
[truncated: 1,250 more rows]
[truncated: 34 more columns]

[truncated: 3 more sheets: A16, A19, All]
