# Supplementary material for: Karyotype and Gene Order Evolution from Reconstructed Extinct Ancestors Highlight Contrasts in Genome Plasticity of Modern Rosid Crops
Source: Genome Biol Evol. 2015 Jan 28;7(3):735–49. doi: 10.1093/gbe/evv014 (PMC5322550; doi:10.1093/gbe/evv014)
Supplement: Supplementary Data [file supp_evv014_Murat_et_al_G_Biol_2014-TableS3.xlsx]

## Sheet: LEGEND
Table S3: Ancestral gene content/order in modern genomes. The ancestral genes are delivered separately for each considered modern eudicot species.

## Sheet: Vitis
Ancestor	Ancestral order	Vitis1	Vitis1_chr	Vitis1_start	Vitis1_end	Vitis_couleur
A16	25	GSVIVP00030005001	1	134931	159874	YellowGreen
A16	NA	GSVIVP00030008001	1	178664	206535	YellowGreen
A16	NA	GSVIVP00030010001	1	221914	224147	YellowGreen
A16	NA	GSVIVP00030015001	1	269079	272168	YellowGreen
A16	NA	GSVIVP00030017001	1	281821	286678	YellowGreen
A16	NA	GSVIVP00030018001	1	287391	289450	YellowGreen
A16	NA	GSVIVP00030019001	1	292353	296401	YellowGreen
A16	NA	GSVIVP00030020001	1	297252	302149	YellowGreen
A16	NA	GSVIVP00030022001	1	324061	326228	YellowGreen
A16	NA	GSVIVP00030023001	1	327269	357708	YellowGreen
A16	30	GSVIVP00030025001	1	365223	366877	YellowGreen
A16	NA	GSVIVP00030028001	1	384475	403951	YellowGreen
A16	NA	GSVIVP00030031001	1	426084	429452	YellowGreen
A16	NA	GSVIVP00030033001	1	438705	441906	YellowGreen
A16	NA	GSVIVP00030035001	1	448621	457640	YellowGreen
A16	NA	GSVIVP00030036001	1	459541	461386	YellowGreen
A16	NA	GSVIVP00030037001	1	463427	465394	YellowGreen
A16	NA	GSVIVP00030039001	1	467311	479670	YellowGreen
A16	NA	GSVIVP00030040001	1	479987	481229	YellowGreen
A16	NA	GSVIVP00030041001	1	482094	484176	YellowGreen
A16	NA	GSVIVP00030042001	1	484664	486059	YellowGreen
A16	NA	GSVIVP00030043001	1	486925	489592	YellowGreen
A16	NA	GSVIVP00030044001	1	492450	496340	YellowGreen
A16	107	GSVIVP00030045001	1	501345	506527	YellowGreen
A16	NA	GSVIVP00030047001	1	515427	529955	YellowGreen
A16	NA	GSVIVP00030050001	1	543784	548435	YellowGreen
A16	NA	GSVIVP00030053001	1	557439	559049	YellowGreen
A16	108	GSVIVP00030054001	1	559259	565021	YellowGreen
A16	NA	GSVIVP00030056001	1	572119	575332	YellowGreen
A16	NA	GSVIVP00030058001	1	579195	581006	YellowGreen
A16	NA	GSVIVP00030063001	1	614306	619211	YellowGreen
A16	NA	GSVIVP00030068001	1	673905	679245	YellowGreen
A16	NA	GSVIVP00030069001	1	679905	681429	YellowGreen
A16	NA	GSVIVP00030070001	1	683480	692409	YellowGreen
A16	NA	GSVIVP00030073001	1	707362	711035	YellowGreen
A16	NA	GSVIVP00030078001	1	726840	736724	YellowGreen
A16	NA	GSVIVP00030079001	1	739526	745362	YellowGreen
A16	NA	GSVIVP00030080001	1	746131	748758	YellowGreen
A16	NA	GSVIVP00030081001	1	749333	751435	YellowGreen
A16	NA	GSVIVP00030082001	1	755643	760002	YellowGreen
A16	NA	GSVIVP00030083001	1	767606	778329	YellowGreen
A16	NA	GSVIVP00030084001	1	779415	782137	YellowGreen
A16	NA	GSVIVP00030095001	1	902697	907811	YellowGreen
A16	NA	GSVIVP00030096001	1	908424	923443	YellowGreen
A16	NA	GSVIVP00030097001	1	928445	936507	YellowGreen
A16	NA	GSVIVP00030098001	1	937331	938487	YellowGreen
A16	NA	GSVIVP00030099001	1	939866	942556	YellowGreen
A16	NA	GSVIVP00030100001	1	944566	950023	YellowGreen
A16	NA	GSVIVP00030102001	1	958131	960202	YellowGreen
A16	NA	GSVIVP00030103001	1	963790	965559	YellowGreen
A16	NA	GSVIVP00030104001	1	968167	972472	YellowGreen
A16	NA	GSVIVP00030106001	1	981291	988300	YellowGreen
A16	NA	GSVIVP00030111001	1	1039532	1040842	YellowGreen
A16	NA	GSVIVP00030112001	1	1042294	1049192	YellowGreen
A16	NA	GSVIVP00030113001	1	1050517	1057076	YellowGreen
A16	NA	GSVIVP00030114001	1	1060785	1061696	YellowGreen
A16	NA	GSVIVP00030115001	1	1061820	1063266	YellowGreen
A16	NA	GSVIVP00030117001	1	1070400	1071904	YellowGreen
A16	NA	GSVIVP00030118001	1	1077210	1088600	YellowGreen
A16	NA	GSVIVP00030119001	1	1094116	1097392	YellowGreen
A16	NA	GSVIVP00030120001	1	1098209	1098700	YellowGreen
A16	NA	GSVIVP00030122001	1	1100554	1104456	YellowGreen
A16	NA	GSVIVP00030123001	1	1107027	1110815	YellowGreen
A16	NA	GSVIVP00030125001	1	1126437	1133978	YellowGreen
A16	NA	GSVIVP00030128001	1	1169272	1170930	YellowGreen
A16	NA	GSVIVP00030130001	1	1176451	1189214	YellowGreen
A16	NA	GSVIVP00030131001	1	1190012	1192410	YellowGreen
A16	NA	GSVIVP00030132001	1	1192769	1193740	YellowGreen
A16	NA	GSVIVP00030134001	1	1202692	1207848	YellowGreen
A16	NA	GSVIVP00030138001	1	1262589	1271953	YellowGreen
A16	NA	GSVIVP00030139001	1	1283433	1287112	YellowGreen
A16	NA	GSVIVP00030140001	1	1287544	1291291	YellowGreen
A16	NA	GSVIVP00030142001	1	1299900	1302201	YellowGreen
A16	NA	GSVIVP00030145001	1	1307078	1316139	YellowGreen
A16	NA	GSVIVP00030150001	1	1364834	1368584	YellowGreen
A16	NA	GSVIVP00030151001	1	1368691	1371430	YellowGreen
A16	NA	GSVIVP00030152001	1	1371554	1372744	YellowGreen
A16	NA	GSVIVP00030153001	1	1373142	1406027	YellowGreen
A16	NA	GSVIVP00030155001	1	1440864	1443817	YellowGreen
A16	NA	GSVIVP00030156001	1	1445583	1449379	YellowGreen
A16	NA	GSVIVP00030157001	1	1450624	1458886	YellowGreen
A16	NA	GSVIVP00030158001	1	1460110	1468013	YellowGreen
A16	NA	GSVIVP00030159001	1	1468040	1473967	YellowGreen
A16	NA	GSVIVP00030160001	1	1474876	1482690	YellowGreen
A16	NA	GSVIVP00030161001	1	1483894	1490994	YellowGreen
A16	NA	GSVIVP00030170001	1	1514276	1515145	YellowGreen
A16	NA	GSVIVP00030171001	1	1517843	1527257	YellowGreen
A16	NA	GSVIVP00030173001	1	1534400	1542864	YellowGreen
A16	NA	GSVIVP00030177001	1	1568155	1575384	YellowGreen
A16	NA	GSVIVP00030178001	1	1578722	1578997	YellowGreen
A16	NA	GSVIVP00030179001	1	1579734	1584729	YellowGreen
A16	NA	GSVIVP00030183001	1	1591113	1593239	YellowGreen
A16	NA	GSVIVP00030184001	1	1596403	1597407	YellowGreen
A16	NA	GSVIVP00030185001	1	1598556	1607974	YellowGreen
A16	NA	GSVIVP00030186001	1	1613419	1614008	YellowGreen
A16	NA	GSVIVP00030187001	1	1628613	1635241	YellowGreen
A16	NA	GSVIVP00030189001	1	1637496	1642563	YellowGreen
A16	NA	GSVIVP00030190001	1	1649006	1653774	YellowGreen
A16	NA	GSVIVP00030191001	1	1655080	1660699	YellowGreen
A16	NA	GSVIVP00030195001	1	1688270	1692807	YellowGreen
A16	NA	GSVIVP00030196001	1	1693822	1696099	YellowGreen
A16	NA	GSVIVP00030197001	1	1696516	1700950	YellowGreen
A16	NA	GSVIVP00030203001	1	1743202	1759851	YellowGreen
A16	NA	GSVIVP00030205001	1	1769542	1784410	YellowGreen
A16	NA	GSVIVP00030206001	1	1784754	1828282	YellowGreen
A16	NA	GSVIVP00030207001	1	1832376	1835508	YellowGreen
A16	NA	GSVIVP00030209001	1	1847019	1863534	YellowGreen
A16	NA	GSVIVP00030212001	1	1877185	1903177	YellowGreen
A16	NA	GSVIVP00030213001	1	1903962	1909025	YellowGreen
A16	NA	GSVIVP00030214001	1	1912466	1915702	YellowGreen
A16	NA	GSVIVP00030218001	1	1951655	1983590	YellowGreen
A16	NA	GSVIVP00030225001	1	2025303	2028641	YellowGreen
A16	NA	GSVIVP00030231001	1	2048965	2066266	YellowGreen
A16	NA	GSVIVP00030235001	1	2141239	2146825	YellowGreen
A16	101	GSVIVP00030240001	1	2229212	2233387	YellowGreen
A16	6	GSVIVP00030242001	1	2239877	2247348	YellowGreen
A16	NA	GSVIVP00030246001	1	2273077	2278208	YellowGreen
A16	NA	GSVIVP00030247001	1	2287457	2294634	YellowGreen
A16	NA	GSVIVP00030260001	1	2415921	2419623	YellowGreen
A16	NA	GSVIVP00030262001	1	2432235	2442721	YellowGreen
A16	NA	GSVIVP00030263001	1	2451837	2452644	YellowGreen
A16	NA	GSVIVP00030265001	1	2463082	2464322	YellowGreen
A16	NA	GSVIVP00030267001	1	2476056	2478236	YellowGreen
A16	NA	GSVIVP00030270001	1	2504243	2505682	YellowGreen
A16	NA	GSVIVP00030271001	1	2512527	2514376	YellowGreen
A16	NA	GSVIVP00030272001	1	2515122	2520621	YellowGreen
A16	NA	GSVIVP00030273001	1	2522813	2527946	YellowGreen
A16	69	GSVIVP00030274001	1	2529074	2531566	YellowGreen
A16	NA	GSVIVP00030277001	1	2541897	2550004	YellowGreen
A16	NA	GSVIVP00030279001	1	2582396	2585676	YellowGreen
A16	NA	GSVIVP00030280001	1	2593226	2594973	YellowGreen
A16	71	GSVIVP00030281001	1	2605335	2619088	YellowGreen
A16	NA	GSVIVP00030282001	1	2619277	2622652	YellowGreen
A16	NA	GSVIVP00030284001	1	2659814	2667434	YellowGreen
A16	67	GSVIVP00030285001	1	2670811	2670951	YellowGreen
A16	NA	GSVIVP00030286001	1	2674538	2681367	YellowGreen
A16	NA	GSVIVP00030291001	1	2709171	2726034	YellowGreen
A16	NA	GSVIVP00030292001	1	2734008	2735084	YellowGreen
A16	NA	GSVIVP00030293001	1	2736685	2748128	YellowGreen
A16	70	GSVIVP00030294001	1	2748962	2749807	YellowGreen
A16	NA	GSVIVP00030295001	1	2752756	2753910	YellowGreen
A16	NA	GSVIVP00030297001	1	2768185	2773065	YellowGreen
A16	NA	GSVIVP00030298001	1	2774182	2778896	YellowGreen
A16	NA	GSVIVP00030300001	1	2789370	2862319	YellowGreen
A16	NA	GSVIVP00030301001	1	2863470	2866226	YellowGreen
A16	NA	GSVIVP00030302001	1	2870881	2881954	YellowGreen
A16	NA	GSVIVP00030303001	1	2882750	2890480	YellowGreen
A16	NA	GSVIVP00030305001	1	2909304	2910779	YellowGreen
A16	NA	GSVIVP00030306001	1	2913151	2919254	YellowGreen
A16	NA	GSVIVP00030308001	1	2927042	2930467	YellowGreen
A16	NA	GSVIVP00030309001	1	2932457	2933238	YellowGreen
A16	NA	GSVIVP00030311001	1	2938435	2939661	YellowGreen
A16	NA	GSVIVP00030312001	1	2942259	2943323	YellowGreen
A16	NA	GSVIVP00030313001	1	2951839	2964205	YellowGreen
A16	NA	GSVIVP00030314001	1	2965876	2969917	YellowGreen
A16	NA	GSVIVP00030315001	1	2976811	2980733	YellowGreen
A16	72	GSVIVP00030316001	1	2982268	2991605	YellowGreen
A16	NA	GSVIVP00030317001	1	2992361	2995329	YellowGreen
A16	NA	GSVIVP00030318001	1	2995814	2997858	YellowGreen
A16	NA	GSVIVP00030321001	1	3014263	3029904	YellowGreen
A16	NA	GSVIVP00030323001	1	3033116	3035545	YellowGreen
A16	NA	GSVIVP00030324001	1	3045517	3049581	YellowGreen
A16	NA	GSVIVP00030325001	1	3050062	3052892	YellowGreen
A16	NA	GSVIVP00030327001	1	3060143	3064427	YellowGreen
A16	68	GSVIVP00030328001	1	3068187	3077133	YellowGreen
A16	NA	GSVIVP00030331001	1	3111911	3116072	YellowGreen
A16	NA	GSVIVP00030333001	1	3131455	3133252	YellowGreen
A16	NA	GSVIVP00030336001	1	3159512	3163076	YellowGreen
A16	NA	GSVIVP00030337001	1	3164095	3169909	YellowGreen
A16	NA	GSVIVP00030338001	1	3174936	3176913	YellowGreen
A16	NA	GSVIVP00030343001	1	3207018	3211493	YellowGreen
A16	NA	GSVIVP00030344001	1	3219216	3221622	YellowGreen
A16	NA	GSVIVP00030345001	1	3230678	3233494	YellowGreen
A16	NA	GSVIVP00030347001	1	3248782	3253275	YellowGreen
A16	NA	GSVIVP00030348001	1	3254332	3261181	YellowGreen
A16	NA	GSVIVP00030349001	1	3263425	3266818	YellowGreen
A16	NA	GSVIVP00030352001	1	3313105	3315472	YellowGreen
A16	NA	GSVIVP00030353001	1	3315526	3316879	YellowGreen
A16	NA	GSVIVP00030360001	1	3358494	3359580	YellowGreen
A16	NA	GSVIVP00030368001	1	3406118	3406783	YellowGreen
A16	NA	GSVIVP00030369001	1	3412834	3424591	YellowGreen
A16	106	GSVIVP00030372001	1	3434231	3457244	YellowGreen
A16	NA	GSVIVP00030374001	1	3469617	3496615	YellowGreen
A16	NA	GSVIVP00030378001	1	3503478	3505345	YellowGreen
A16	NA	GSVIVP00030379001	1	3506730	3509240	YellowGreen
A16	NA	GSVIVP00030384001	1	3549063	3551908	YellowGreen
A16	NA	GSVIVP00030395001	1	3615035	3636979	YellowGreen
A16	57	GSVIVP00030398001	1	3652300	3654130	YellowGreen
A16	NA	GSVIVP00030399001	1	3658898	3660296	YellowGreen
A16	NA	GSVIVP00030401001	1	3681729	3692410	YellowGreen
A16	NA	GSVIVP00030403001	1	3699745	3702376	YellowGreen
A16	NA	GSVIVP00030404001	1	3703750	3705071	YellowGreen
A16	NA	GSVIVP00030406001	1	3714120	3725313	YellowGreen
A16	NA	GSVIVP00030408001	1	3731921	3737760	YellowGreen
A16	NA	GSVIVP00030410001	1	3742440	3742944	YellowGreen
A16	NA	GSVIVP00030413001	1	3782160	3787049	YellowGreen
A16	NA	GSVIVP00030415001	1	3812981	3817147	YellowGreen
A16	NA	GSVIVP00030422001	1	3869703	3874034	YellowGreen
A16	NA	GSVIVP00030423001	1	3876024	3877041	YellowGreen
A16	NA	GSVIVP00030425001	1	3893131	3899764	YellowGreen
A16	65	GSVIVP00030427001	1	3929403	3959933	YellowGreen
A16	64	GSVIVP00030428001	1	3966070	3977717	YellowGreen
A16	NA	GSVIVP00030429001	1	3978779	3980531	YellowGreen
A16	NA	GSVIVP00030431001	1	3988484	3994969	YellowGreen
A16	NA	GSVIVP00030433001	1	4000743	4005285	YellowGreen
A16	NA	GSVIVP00030436001	1	4016150	4019675	YellowGreen
A16	NA	GSVIVP00030437001	1	4020855	4023642	YellowGreen
A16	NA	GSVIVP00030439001	1	4049209	4055028	YellowGreen
A16	59	GSVIVP00030440001	1	4060350	4065378	YellowGreen
A16	NA	GSVIVP00030441001	1	4066363	4072219	YellowGreen
A16	NA	GSVIVP00030444001	1	4077256	4084898	YellowGreen
A16	NA	GSVIVP00030445001	1	4086315	4094402	YellowGreen
A16	NA	GSVIVP00030446001	1	4095601	4097439	YellowGreen
A16	NA	GSVIVP00030447001	1	4098908	4099453	YellowGreen
A16	NA	GSVIVP00030448001	1	4100898	4106290	YellowGreen
A16	NA	GSVIVP00030449001	1	4116094	4118789	YellowGreen
A16	NA	GSVIVP00030450001	1	4120143	4129092	YellowGreen
A16	NA	GSVIVP00030451001	1	4132142	4136359	YellowGreen
A16	NA	GSVIVP00030452001	1	4138083	4144772	YellowGreen
A16	NA	GSVIVP00030453001	1	4151631	4157764	YellowGreen
A16	NA	GSVIVP00030455001	1	4176528	4185772	YellowGreen
A16	NA	GSVIVP00030456001	1	4190566	4195587	YellowGreen
A16	NA	GSVIVP00030457001	1	4197322	4198917	YellowGreen
A16	NA	GSVIVP00030458001	1	4214474	4216426	YellowGreen
A16	NA	GSVIVP00030459001	1	4224178	4226952	YellowGreen
A16	NA	GSVIVP00030465001	1	4255126	4258838	YellowGreen
A16	NA	GSVIVP00030467001	1	4262325	4268626	YellowGreen
A16	NA	GSVIVP00030469001	1	4311143	4312801	YellowGreen
A16	NA	GSVIVP00030470001	1	4334834	4338915	YellowGreen
A16	61	GSVIVP00030471001	1	4340880	4346859	YellowGreen
A16	NA	GSVIVP00030472001	1	4349465	4363986	YellowGreen
A16	NA	GSVIVP00030474001	1	4370491	4379293	YellowGreen
A16	NA	GSVIVP00030476001	1	4405129	4406226	YellowGreen
A16	NA	GSVIVP00030478001	1	4418036	4419425	YellowGreen
A16	NA	GSVIVP00030482001	1	4456562	4459638	YellowGreen
A16	NA	GSVIVP00030483001	1	4469629	4472531	YellowGreen
A16	NA	GSVIVP00030491001	1	4527226	4536518	YellowGreen
A16	NA	GSVIVP00030492001	1	4538099	4539418	YellowGreen
A16	NA	GSVIVP00030493001	1	4541547	4542752	YellowGreen
A16	NA	GSVIVP00030498001	1	4593580	4598633	YellowGreen
A16	NA	GSVIVP00030501001	1	4612295	4643496	YellowGreen
A16	NA	GSVIVP00030502001	1	4645823	4656815	YellowGreen
A16	NA	GSVIVP00030505001	1	4673583	4680132	YellowGreen
A16	NA	GSVIVP00030506001	1	4681287	4691164	YellowGreen
A16	NA	GSVIVP00030508001	1	4697152	4701971	YellowGreen
A16	NA	GSVIVP00030510001	1	4715886	4723938	YellowGreen
A16	58	GSVIVP00030511001	1	4724858	4729430	YellowGreen
A16	60	GSVIVP00030530001	1	4855120	4858921	YellowGreen
A16	NA	GSVIVP00030535001	1	4877000	4878476	YellowGreen
A16	NA	GSVIVP00030537001	1	4889238	4890406	YellowGreen
A16	NA	GSVIVP00030538001	1	4905830	4907769	YellowGreen
A16	NA	GSVIVP00030540001	1	4922847	4929172	YellowGreen
A16	NA	GSVIVP00030545001	1	4944831	4959458	YellowGreen
A16	NA	GSVIVP00030548001	1	4976606	4984253	YellowGreen
A16	NA	GSVIVP00030550001	1	5000253	5022226	YellowGreen
A16	NA	GSVIVP00030551001	1	5026441	5028577	YellowGreen
A16	NA	GSVIVP00030554001	1	5070995	5071618	YellowGreen
A16	NA	GSVIVP00030563001	1	5119316	5120255	YellowGreen
A16	NA	GSVIVP00030565001	1	5132668	5134076	YellowGreen
A16	NA	GSVIVP00030568001	1	5141034	5144733	YellowGreen
A16	63	GSVIVP00030570001	1	5148609	5150670	YellowGreen
A16	NA	GSVIVP00030571001	1	5180509	5281566	YellowGreen
A16	NA	GSVIVP00030573001	1	5303848	5309603	YellowGreen
A16	62	GSVIVP00030575001	1	5322978	5323370	YellowGreen
A16	NA	GSVIVP00030577001	1	5335174	5343130	YellowGreen
A16	NA	GSVIVP00030579001	1	5360715	5377831	YellowGreen
A16	NA	GSVIVP00030580001	1	5378330	5381697	YellowGreen
A16	NA	GSVIVP00030581001	1	5382999	5384543	YellowGreen
A16	NA	GSVIVP00030584001	1	5411913	5418889	YellowGreen
A16	NA	GSVIVP00030586001	1	5422487	5440606	YellowGreen
A16	NA	GSVIVP00030587001	1	5444001	5460132	YellowGreen
A16	NA	GSVIVP00030589001	1	5549207	5555704	YellowGreen
A16	NA	GSVIVP00030590001	1	5557749	5563960	YellowGreen
A16	NA	GSVIVP00030591001	1	5566785	5623270	YellowGreen
A16	NA	GSVIVP00030592001	1	5630909	5638168	YellowGreen
A16	NA	GSVIVP00030597001	1	5664997	5678373	YellowGreen
A16	NA	GSVIVP00030598001	1	5680488	5686475	YellowGreen
A16	NA	GSVIVP00030599001	1	5686999	5691995	YellowGreen
A16	NA	GSVIVP00030602001	1	5723499	5729998	YellowGreen
A16	NA	GSVIVP00030603001	1	5731642	5733404	YellowGreen
A16	NA	GSVIVP00030609001	1	5772771	5783586	YellowGreen
A16	NA	GSVIVP00030616001	1	5858638	5869115	YellowGreen
A16	NA	GSVIVP00030618001	1	5878907	5882961	YellowGreen
A16	NA	GSVIVP00030619001	1	5888157	5891460	YellowGreen
A16	NA	GSVIVP00030621001	1	5908184	5917567	YellowGreen
A16	NA	GSVIVP00030622001	1	5919546	5921912	YellowGreen
A16	NA	GSVIVP00030625001	1	6034720	6048770	YellowGreen
A16	NA	GSVIVP00030628001	1	6072022	6073350	YellowGreen
A16	NA	GSVIVP00030632001	1	6129275	6138329	YellowGreen
A16	NA	GSVIVP00030634001	1	6157261	6163892	YellowGreen
A16	NA	GSVIVP00030637001	1	6174069	6175375	YellowGreen
A16	NA	GSVIVP00030638001	1	6183927	6186890	YellowGreen
A16	NA	GSVIVP00030642001	1	6216302	6223211	YellowGreen
A16	NA	GSVIVP00030645001	1	6223763	6225799	YellowGreen
A16	NA	GSVIVP00030647001	1	6247736	6250292	YellowGreen
A16	NA	GSVIVP00030648001	1	6254809	6258959	YellowGreen
A16	NA	GSVIVP00030649001	1	6270048	6276545	YellowGreen
A16	NA	GSVIVP00030650001	1	6277964	6295726	YellowGreen
A16	NA	GSVIVP00030651001	1	6300194	6309406	YellowGreen
A16	66	GSVIVP00030652001	1	6313519	6314144	YellowGreen
A16	NA	GSVIVP00030655001	1	6327780	6330387	YellowGreen
A16	NA	GSVIVP00030657001	1	6354834	6357125	YellowGreen
A16	NA	GSVIVP00030658001	1	6367368	6370772	YellowGreen
A16	NA	GSVIVP00030659001	1	6381120	6384925	YellowGreen
A16	NA	GSVIVP00030672001	1	6460407	6466198	YellowGreen
A16	NA	GSVIVP00030673001	1	6469785	6532243	YellowGreen
A16	NA	GSVIVP00030674001	1	6532858	6538391	YellowGreen
A16	NA	GSVIVP00030676001	1	6557744	6562459	YellowGreen
A16	NA	GSVIVP00030681001	1	6592886	6598056	YellowGreen
A16	NA	GSVIVP00030682001	1	6599941	6607441	YellowGreen
A16	NA	GSVIVP00030686001	1	6711813	6723475	YellowGreen
A16	NA	GSVIVP00030688001	1	6742480	6745738	YellowGreen
A16	NA	GSVIVP00030689001	1	6752180	6758353	YellowGreen
A16	NA	GSVIVP00030698001	1	6810938	6814334	YellowGreen
A16	NA	GSVIVP00030700001	1	6828017	6828763	YellowGreen
A16	NA	GSVIVP00030701001	1	6830607	6831063	YellowGreen
A16	NA	GSVIVP00030703001	1	6841632	6852765	YellowGreen
A16	NA	GSVIVP00030704001	1	6867559	6872193	YellowGreen
A16	NA	GSVIVP00030708001	1	6912894	6920131	YellowGreen
A16	NA	GSVIVP00030709001	1	6922600	6957277	YellowGreen
A16	NA	GSVIVP00030711001	1	6967058	6971360	YellowGreen
A16	NA	GSVIVP00030713001	1	6978237	6989363	YellowGreen
A16	NA	GSVIVP00030714001	1	6994744	6997929	YellowGreen
A16	NA	GSVIVP00030718001	1	7022328	7023330	YellowGreen
A16	NA	GSVIVP00030719001	1	7026249	7031112	YellowGreen
A16	NA	GSVIVP00030720001	1	7033631	7054238	YellowGreen
A16	NA	GSVIVP00030722001	1	7059190	7062739	YellowGreen
A16	NA	GSVIVP00030724001	1	7083502	7085082	YellowGreen
A16	NA	GSVIVP00030726001	1	7102448	7105136	YellowGreen
A16	NA	GSVIVP00030727001	1	7111734	7123978	YellowGreen
A16	46	GSVIVP00030728001	1	7124312	7129815	YellowGreen
A16	NA	GSVIVP00030730001	1	7136039	7140702	YellowGreen
A16	NA	GSVIVP00030741001	1	7195077	7197337	YellowGreen
A16	NA	GSVIVP00030743001	1	7228585	7230144	YellowGreen
A16	NA	GSVIVP00030744001	1	7238563	7243583	YellowGreen
A16	NA	GSVIVP00030748001	1	7265541	7280550	YellowGreen
A16	NA	GSVIVP00030749001	1	7285422	7290163	YellowGreen
A16	NA	GSVIVP00030750001	1	7297204	7311251	YellowGreen
A16	NA	GSVIVP00030753001	1	7322890	7330829	YellowGreen
A16	NA	GSVIVP00030756001	1	7373284	7375474	YellowGreen
A16	NA	GSVIVP00030757001	1	7376811	7378981	YellowGreen
A16	NA	GSVIVP00030761001	1	7389079	7389981	YellowGreen
A16	NA	GSVIVP00030762001	1	7392101	7396431	YellowGreen
A16	52	GSVIVP00030768001	1	7436332	7438975	YellowGreen
A16	NA	GSVIVP00030770001	1	7466635	7470113	YellowGreen
A16	NA	GSVIVP00028825001	1	7510717	7512877	YellowGreen
A16	NA	GSVIVP00028826001	1	7514868	7520014	YellowGreen
A16	NA	GSVIVP00028827001	1	7522423	7525390	YellowGreen
A16	NA	GSVIVP00028830001	1	7557122	7573230	YellowGreen
A16	48	GSVIVP00028838001	1	7664084	7665944	YellowGreen
A16	NA	GSVIVP00028840001	1	7687308	7688529	YellowGreen
A16	NA	GSVIVP00028845001	1	7709644	7718425	YellowGreen
A16	NA	GSVIVP00028849001	1	7764813	7775629	YellowGreen
A16	42	GSVIVP00028850001	1	7776664	7792424	YellowGreen
A16	19	GSVIVP00028851001	1	7801059	7804506	YellowGreen
A16	NA	GSVIVP00028856001	1	7834874	7857751	YellowGreen
A16	NA	GSVIVP00028859001	1	7877837	7881359	YellowGreen
A16	NA	GSVIVP00028864001	1	7925884	7927864	YellowGreen
A16	NA	GSVIVP00028879001	1	8141703	8146228	YellowGreen
A16	NA	GSVIVP00028882001	1	8176399	8177678	YellowGreen
A16	NA	GSVIVP00028883001	1	8181939	8184225	YellowGreen
A16	NA	GSVIVP00028884001	1	8185946	8193807	YellowGreen
A16	NA	GSVIVP00028885001	1	8195344	8219075	YellowGreen
A16	20	GSVIVP00028886001	1	8221133	8221932	YellowGreen
A16	NA	GSVIVP00028887001	1	8234660	8236213	YellowGreen
A16	NA	GSVIVP00028888001	1	8249611	8263155	YellowGreen
A16	NA	GSVIVP00028889001	1	8263512	8267122	YellowGreen
A16	NA	GSVIVP00028890001	1	8267653	8276872	YellowGreen
A16	NA	GSVIVP00028892001	1	8289197	8292300	YellowGreen
A16	NA	GSVIVP00028893001	1	8293493	8295351	YellowGreen
A16	NA	GSVIVP00028894001	1	8296817	8316098	YellowGreen
A16	NA	GSVIVP00028896001	1	8342941	8346077	YellowGreen
A16	NA	GSVIVP00028897001	1	8350333	8357576	YellowGreen
A16	NA	GSVIVP00028898001	1	8357701	8358970	YellowGreen
A16	21	GSVIVP00028899001	1	8364572	8377688	YellowGreen
A16	NA	GSVIVP00028900001	1	8382440	8404302	YellowGreen
A16	NA	GSVIVP00028902001	1	8410231	8449722	YellowGreen
A16	NA	GSVIVP00028905001	1	8478047	8495536	YellowGreen
A16	NA	GSVIVP00028909001	1	8531786	8532808	YellowGreen
A16	NA	GSVIVP00028910001	1	8535651	8549435	YellowGreen
A16	NA	GSVIVP00028914001	1	8611130	8619157	YellowGreen
A16	NA	GSVIVP00028915001	1	8622977	8624071	YellowGreen
A16	NA	GSVIVP00028918001	1	8672349	8704929	YellowGreen
A16	23	GSVIVP00028919001	1	8710328	8711480	YellowGreen
A16	13	GSVIVP00028920001	1	8716872	8718173	YellowGreen
A16	NA	GSVIVP00028922001	1	8738917	8739582	YellowGreen
A16	NA	GSVIVP00028923001	1	8740480	8741640	YellowGreen
A16	NA	GSVIVP00028926001	1	8770887	8783818	YellowGreen
A16	NA	GSVIVP00028927001	1	8785187	8799646	YellowGreen
A16	NA	GSVIVP00028930001	1	8832756	8834561	YellowGreen
A16	NA	GSVIVP00028931001	1	8837054	8841573	YellowGreen
A16	NA	GSVIVP00028932001	1	8847467	8849050	YellowGreen
A16	NA	GSVIVP00028935001	1	8908531	8912575	YellowGreen
A16	53	GSVIVP00028942001	1	8992224	8994848	YellowGreen
A16	54	GSVIVP00028946001	1	9043344	9043834	YellowGreen
A16	NA	GSVIVP00028947001	1	9044391	9055316	YellowGreen
A16	56	GSVIVP00028948001	1	9060855	9062802	YellowGreen
A16	NA	GSVIVP00028950001	1	9092221	9096021	YellowGreen
A16	55	GSVIVP00028951001	1	9099636	9103521	YellowGreen
A16	NA	GSVIVP00028952001	1	9105219	9106337	YellowGreen
A16	NA	GSVIVP00028954001	1	9121012	9123944	YellowGreen
A16	8	GSVIVP00028955001	1	9126703	9129308	YellowGreen
A16	4	GSVIVP00028956001	1	9130003	9139329	YellowGreen
A16	NA	GSVIVP00028958001	1	9151622	9152998	YellowGreen
A16	NA	GSVIVP00028962001	1	9228355	9234387	YellowGreen
A16	NA	GSVIVP00028964001	1	9244433	9247014	YellowGreen
A16	NA	GSVIVP00028966001	1	9255649	9258313	YellowGreen
A16	NA	GSVIVP00028968001	1	9259840	9261669	YellowGreen
A16	NA	GSVIVP00028969001	1	9268912	9270287	YellowGreen
A16	NA	GSVIVP00028970001	1	9273106	9274114	YellowGreen
A16	NA	GSVIVP00028971001	1	9284320	9311840	YellowGreen
A16	NA	GSVIVP00028975001	1	9398086	9401910	YellowGreen
A16	NA	GSVIVP00028978001	1	9439056	9443227	YellowGreen
A16	NA	GSVIVP00028980001	1	9448872	9450505	YellowGreen
A16	NA	GSVIVP00028983001	1	9488731	9490536	YellowGreen
A16	NA	GSVIVP00028984001	1	9498354	9502183	YellowGreen
A16	NA	GSVIVP00028985001	1	9503131	9530508	YellowGreen
A16	NA	GSVIVP00028986001	1	9534047	9540955	YellowGreen
A16	102	GSVIVP00028989001	1	9620559	9631634	YellowGreen
A16	NA	GSVIVP00028990001	1	9632695	9636687	YellowGreen
A16	7	GSVIVP00028994001	1	9661816	9664292	YellowGreen
A16	104	GSVIVP00028995001	1	9665718	9669459	YellowGreen
A16	NA	GSVIVP00028996001	1	9679676	9692580	YellowGreen
A16	105	GSVIVP00028999001	1	9710621	9712381	YellowGreen
A16	NA	GSVIVP00029000001	1	9713863	9730707	YellowGreen
A16	NA	GSVIVP00029002001	1	9758393	9777868	YellowGreen
A16	NA	GSVIVP00029003001	1	9779024	9784942	YellowGreen
A16	NA	GSVIVP00029006001	1	9834803	9837058	YellowGreen
A16	NA	GSVIVP00029007001	1	9837193	9850255	YellowGreen
A16	103	GSVIVP00029010001	1	9878783	9883986	YellowGreen
A16	NA	GSVIVP00021067001	1	10014174	10058669	YellowGreen
A16	10	GSVIVP00021131001	1	11148680	11151967	YellowGreen
A16	NA	GSVIVP00021132001	1	11153091	11164561	YellowGreen
A16	NA	GSVIVP00021136001	1	11230527	11251121	YellowGreen
A16	NA	GSVIVP00021138001	1	11286128	11305902	YellowGreen
A16	NA	GSVIVP00021156001	1	11587101	11589672	YellowGreen
A16	NA	GSVIVP00021163001	1	11719827	11723055	YellowGreen
A16	NA	GSVIVP00021164001	1	11723625	11728157	YellowGreen
A16	NA	GSVIVP00021165001	1	11729199	11731430	YellowGreen
A16	NA	GSVIVP00021166001	1	11733897	11736902	YellowGreen
A16	NA	GSVIVP00021176001	1	11985927	12005609	YellowGreen
A16	NA	GSVIVP00021183001	1	12259490	12273468	YellowGreen
A16	NA	GSVIVP00021187001	1	12306262	12316829	YellowGreen
A16	12	GSVIVP00021193001	1	12365739	12367386	YellowGreen
A16	15	GSVIVP00021194001	1	12382057	12385732	YellowGreen
A16	NA	GSVIVP00021195001	1	12386462	12388877	YellowGreen
A16	5	GSVIVP00021201001	1	12453035	12466277	YellowGreen
A16	NA	GSVIVP00021203001	1	12512485	12513943	YellowGreen
A16	NA	GSVIVP00021205001	1	12521902	12544175	YellowGreen
A16	NA	GSVIVP00021212001	1	12700668	12715089	YellowGreen
A16	NA	GSVIVP00021214001	1	12718747	12723414	YellowGreen
A16	NA	GSVIVP00021217001	1	12754743	12758809	YellowGreen
A16	NA	GSVIVP00021219001	1	12791376	12798070	YellowGreen
A16	NA	GSVIVP00021222001	1	12848449	12884307	YellowGreen
A16	NA	GSVIVP00021238001	1	13181693	13183846	YellowGreen
A16	NA	GSVIVP00021239001	1	13196177	13205528	YellowGreen
A16	NA	GSVIVP00021243001	1	13258433	13275184	YellowGreen
A16	NA	GSVIVP00021245001	1	13312449	13356408	YellowGreen
A16	NA	GSVIVP00021248001	1	13405082	13498443	YellowGreen
A16	73	GSVIVP00021251001	1	13553728	13555982	YellowGreen
A16	NA	GSVIVP00021260001	1	13714167	13730554	YellowGreen
A16	NA	GSVIVP00021262001	1	13765174	13766614	YellowGreen
A16	NA	GSVIVP00021264001	1	13785890	13794457	YellowGreen
A16	NA	GSVIVP00021266001	1	13812497	13821727	YellowGreen
A16	NA	GSVIVP00021268001	1	13875602	13878664	YellowGreen
A16	NA	GSVIVP00021269001	1	13882941	13906602	YellowGreen
A16	NA	GSVIVP00021270001	1	13927410	13941495	YellowGreen
A16	NA	GSVIVP00021272001	1	13965003	13974372	YellowGreen
A16	NA	GSVIVP00021276001	1	14007174	14044108	YellowGreen
A16	NA	GSVIVP00021282001	1	14095922	14106970	YellowGreen
A16	NA	GSVIVP00021283001	1	14108212	14109447	YellowGreen
A16	NA	GSVIVP00006993001	1	14186211	14189153	YellowGreen
A16	NA	GSVIVP00006985001	1	14315459	14318386	YellowGreen
A16	NA	GSVIVP00006984001	1	14324486	14340025	YellowGreen
A16	NA	GSVIVP00006982001	1	14342585	14346907	YellowGreen
A16	NA	GSVIVP00006976001	1	14373365	14384451	YellowGreen
A16	NA	GSVIVP00006975001	1	14394259	14460188	YellowGreen
A16	79	GSVIVP00006974001	1	14463534	14480565	YellowGreen
A16	NA	GSVIVP00006970001	1	14508080	14511379	YellowGreen
A16	31	GSVIVP00006968001	1	14525360	14526856	YellowGreen
A16	NA	GSVIVP00006967001	1	14530337	14535896	YellowGreen
A16	32	GSVIVP00006965001	1	14553349	14559651	YellowGreen
A16	NA	GSVIVP00006962001	1	14628341	14629770	YellowGreen
A16	NA	GSVIVP00006958001	1	14663225	14667805	YellowGreen
A16	NA	GSVIVP00006952001	1	14702922	14704047	YellowGreen
A16	NA	GSVIVP00006949001	1	14730592	14732523	YellowGreen
A16	NA	GSVIVP00006945001	1	14761903	14764389	YellowGreen
A16	NA	GSVIVP00006944001	1	14782620	14790511	YellowGreen
A16	NA	GSVIVP00006174001	1	14890027	14898169	YellowGreen
A16	NA	GSVIVP00006175001	1	14900591	14903804	YellowGreen
A16	NA	GSVIVP00006176001	1	14904828	14921510	YellowGreen
A16	NA	GSVIVP00006177001	1	14924734	14935734	YellowGreen
A16	36	GSVIVP00006179001	1	14954025	14957024	YellowGreen
A16	NA	GSVIVP00006180001	1	14960272	14964580	YellowGreen
A16	NA	GSVIVP00006181001	1	14970815	14982241	YellowGreen
A16	9	GSVIVP00006183001	1	14993214	15004039	YellowGreen
A16	41	GSVIVP00006185001	1	15007367	15012005	YellowGreen
A16	NA	GSVIVP00006186001	1	15024717	15027553	YellowGreen
A16	NA	GSVIVP00006187001	1	15027773	15028577	YellowGreen
A16	NA	GSVIVP00006189001	1	15057240	15059168	YellowGreen
A16	37	GSVIVP00006190001	1	15062706	15084592	YellowGreen
A16	NA	GSVIVP00006192001	1	15098953	15101172	YellowGreen
A16	NA	GSVIVP00006193001	1	15109553	15110665	YellowGreen
A16	NA	GSVIVP00006196001	1	15152575	15167198	YellowGreen
A16	NA	GSVIVP00006197001	1	15169805	15183662	YellowGreen
A16	NA	GSVIVP00006202001	1	15222122	15227763	YellowGreen
A16	NA	GSVIVP00006203001	1	15228799	15236193	YellowGreen
A16	39	GSVIVP00006204001	1	15239011	15244583	YellowGreen
A16	11	GSVIVP00006205001	1	15245505	15250219	YellowGreen
A16	NA	GSVIVP00006206001	1	15251619	15255897	YellowGreen
A16	14	GSVIVP00006208001	1	15263897	15268162	YellowGreen
A16	NA	GSVIVP00006209001	1	15271193	15276394	YellowGreen
A16	NA	GSVIVP00006210001	1	15277065	15281124	YellowGreen
A16	NA	GSVIVP00006212001	1	15289204	15291425	YellowGreen
A16	NA	GSVIVP00006214001	1	15313018	15316223	YellowGreen
A16	NA	GSVIVP00006215001	1	15318021	15324762	YellowGreen
A16	NA	GSVIVP00006217001	1	15330796	15331755	YellowGreen
A16	NA	GSVIVP00006219001	1	15336783	15345353	YellowGreen
A16	NA	GSVIVP00006220001	1	15348984	15351430	YellowGreen
A16	2	GSVIVP00006221001	1	15357591	15358402	YellowGreen
A16	NA	GSVIVP00006222001	1	15367053	15371182	YellowGreen
A16	3	GSVIVP00006224001	1	15383732	15387803	YellowGreen
A16	NA	GSVIVP00006228001	1	15400905	15405539	YellowGreen
A16	NA	GSVIVP00006231001	1	15425481	15440037	YellowGreen
A16	NA	GSVIVP00006236001	1	15469337	15471661	YellowGreen
A16	1	GSVIVP00006239001	1	15488015	15494562	YellowGreen
A1	NA	GSVIVP00000519001	2	2156276	2158141	RoyalBlue
A1	NA	GSVIVP00000518001	2	2164460	2172951	RoyalBlue
A1	NA	GSVIVP00000516001	2	2175179	2191609	RoyalBlue
A1	NA	GSVIVP00000513001	2	2217919	2220842	RoyalBlue
A1	NA	GSVIVP00000512001	2	2229896	2231607	RoyalBlue
A1	NA	GSVIVP00000511001	2	2234267	2236446	RoyalBlue
A1	NA	GSVIVP00000510001	2	2237852	2239824	RoyalBlue
A1	NA	GSVIVP00000509001	2	2245706	2247284	RoyalBlue
A1	NA	GSVIVP00000505001	2	2265097	2266059	RoyalBlue
A1	NA	GSVIVP00000504001	2	2272458	2274024	RoyalBlue
A1	NA	GSVIVP00000503001	2	2281989	2282579	RoyalBlue
A1	NA	GSVIVP00000501001	2	2293096	2295602	RoyalBlue
A1	NA	GSVIVP00000498001	2	2311963	2322362	RoyalBlue
A1	NA	GSVIVP00000496001	2	2329191	2334608	RoyalBlue
A1	NA	GSVIVP00000495001	2	2335274	2338391	RoyalBlue
A1	NA	GSVIVP00000492001	2	2344056	2346890	RoyalBlue
A1	NA	GSVIVP00000489001	2	2360229	2363681	RoyalBlue
A1	NA	GSVIVP00000488001	2	2366057	2372788	RoyalBlue
A1	NA	GSVIVP00000487001	2	2376630	2380502	RoyalBlue
A1	NA	GSVIVP00000486001	2	2383819	2388579	RoyalBlue
A1	NA	GSVIVP00000485001	2	2389240	2393573	RoyalBlue
A1	NA	GSVIVP00000484001	2	2395197	2398197	RoyalBlue
A1	NA	GSVIVP00000483001	2	2404564	2407532	RoyalBlue
A1	NA	GSVIVP00000481001	2	2413788	2414297	RoyalBlue
A1	NA	GSVIVP00000479001	2	2421023	2422629	RoyalBlue
A1	NA	GSVIVP00000472001	2	2481758	2483447	RoyalBlue
A1	NA	GSVIVP00000470001	2	2499546	2501995	RoyalBlue
A1	NA	GSVIVP00000464001	2	2549158	2552652	RoyalBlue
A1	NA	GSVIVP00000463001	2	2555787	2558354	RoyalBlue
A1	NA	GSVIVP00000454001	2	2637083	2639067	RoyalBlue
A1	NA	GSVIVP00000452001	2	2643567	2645847	RoyalBlue
A1	NA	GSVIVP00000451001	2	2648626	2666177	RoyalBlue
A1	NA	GSVIVP00000450001	2	2668435	2672575	RoyalBlue
A1	NA	GSVIVP00000449001	2	2682898	2690336	RoyalBlue
A1	NA	GSVIVP00000448001	2	2696471	2697957	RoyalBlue
A1	NA	GSVIVP00000446001	2	2709903	2713209	RoyalBlue
A1	NA	GSVIVP00000444001	2	2716944	2729375	RoyalBlue
A1	NA	GSVIVP00000443001	2	2731634	2734813	RoyalBlue
A1	NA	GSVIVP00000442001	2	2736209	2737588	RoyalBlue
A1	NA	GSVIVP00000440001	2	2750308	2752245	RoyalBlue
A1	NA	GSVIVP00000435001	2	2798094	2804905	RoyalBlue
A1	NA	GSVIVP00000434001	2	2805122	2810406	RoyalBlue
A1	NA	GSVIVP00000432001	2	2819386	2829528	RoyalBlue
A1	NA	GSVIVP00000431001	2	2838487	2842305	RoyalBlue
A1	NA	GSVIVP00000429001	2	2861349	2864674	RoyalBlue
A1	NA	GSVIVP00000428001	2	2865540	2866597	RoyalBlue
A1	NA	GSVIVP00000427001	2	2868931	2873001	RoyalBlue
A1	NA	GSVIVP00000426001	2	2893373	2897321	RoyalBlue
A1	NA	GSVIVP00000425001	2	2898812	2902441	RoyalBlue
A1	NA	GSVIVP00000424001	2	2905368	2914226	RoyalBlue
A1	NA	GSVIVP00000423001	2	2918011	2921877	RoyalBlue
A1	NA	GSVIVP00000421001	2	2929366	2940426	RoyalBlue
A1	NA	GSVIVP00000420001	2	2945865	2947645	RoyalBlue
A1	NA	GSVIVP00000418001	2	2952563	2970800	RoyalBlue
A1	NA	GSVIVP00000414001	2	3009388	3034431	RoyalBlue
A1	NA	GSVIVP00000412001	2	3047186	3049835	RoyalBlue
A1	NA	GSVIVP00000409001	2	3067294	3070515	RoyalBlue
A1	NA	GSVIVP00000408001	2	3071014	3072645	RoyalBlue
A1	NA	GSVIVP00000407001	2	3074463	3077471	RoyalBlue
A1	NA	GSVIVP00000406001	2	3083079	3087856	RoyalBlue
A1	NA	GSVIVP00000405001	2	3088214	3092177	RoyalBlue
A1	NA	GSVIVP00000396001	2	3120412	3122886	RoyalBlue
A1	NA	GSVIVP00000395001	2	3128172	3131316	RoyalBlue
A1	NA	GSVIVP00000393001	2	3138159	3141541	RoyalBlue
A1	NA	GSVIVP00000392001	2	3142560	3147941	RoyalBlue
A1	NA	GSVIVP00000391001	2	3154221	3157972	RoyalBlue
A1	NA	GSVIVP00000390001	2	3162717	3163428	RoyalBlue
A1	NA	GSVIVP00000387001	2	3176927	3178947	RoyalBlue
A1	NA	GSVIVP00000386001	2	3179289	3182085	RoyalBlue
A1	NA	GSVIVP00000385001	2	3190341	3190691	RoyalBlue
A1	NA	GSVIVP00000383001	2	3201334	3202541	RoyalBlue
A1	NA	GSVIVP00000382001	2	3203453	3220063	RoyalBlue
A1	NA	GSVIVP00001147001	2	3392907	3394830	RoyalBlue
A1	NA	GSVIVP00001145001	2	3407562	3412358	RoyalBlue
A1	NA	GSVIVP00001143001	2	3419333	3423918	RoyalBlue
A1	NA	GSVIVP00001142001	2	3425042	3432697	RoyalBlue
A1	NA	GSVIVP00001139001	2	3448168	3450198	RoyalBlue
A1	NA	GSVIVP00001133001	2	3504255	3510841	RoyalBlue
A1	NA	GSVIVP00001131001	2	3516030	3531636	RoyalBlue
A1	NA	GSVIVP00001130001	2	3537003	3539483	RoyalBlue
A1	NA	GSVIVP00001129001	2	3540019	3560320	RoyalBlue
A1	NA	GSVIVP00001124001	2	3597951	3601794	RoyalBlue
A1	NA	GSVIVP00001122001	2	3608001	3612713	RoyalBlue
A1	NA	GSVIVP00001121001	2	3616672	3624351	RoyalBlue
A1	NA	GSVIVP00001119001	2	3654983	3666860	RoyalBlue
A1	NA	GSVIVP00001117001	2	3670946	3672619	RoyalBlue
A1	NA	GSVIVP00001101001	2	3775933	3778601	RoyalBlue
A1	NA	GSVIVP00001098001	2	3798859	3801729	RoyalBlue
A1	NA	GSVIVP00001096001	2	3817024	3822863	RoyalBlue
A1	NA	GSVIVP00001095001	2	3826381	3831288	RoyalBlue
A1	NA	GSVIVP00001094001	2	3840440	3845050	RoyalBlue
A1	NA	GSVIVP00001092001	2	3874834	3875568	RoyalBlue
A1	NA	GSVIVP00001087001	2	3918521	3921303	RoyalBlue
A1	NA	GSVIVP00001086001	2	3925381	3955169	RoyalBlue
A1	NA	GSVIVP00001082001	2	3978732	4014170	RoyalBlue
A1	NA	GSVIVP00001081001	2	4020799	4032357	RoyalBlue
A1	NA	GSVIVP00001080001	2	4035660	4042254	RoyalBlue
A1	NA	GSVIVP00001079001	2	4049932	4052832	RoyalBlue
A1	NA	GSVIVP00001078001	2	4059759	4061717	RoyalBlue
A1	NA	GSVIVP00001077001	2	4070562	4077468	RoyalBlue
A1	NA	GSVIVP00001075001	2	4085806	4089022	RoyalBlue
A1	NA	GSVIVP00001073001	2	4092311	4100706	RoyalBlue
A1	NA	GSVIVP00001072001	2	4103275	4110952	RoyalBlue
A1	NA	GSVIVP00001071001	2	4115776	4129459	RoyalBlue
A1	NA	GSVIVP00001069001	2	4164195	4165795	RoyalBlue
A1	NA	GSVIVP00001067001	2	4173569	4182785	RoyalBlue
A1	NA	GSVIVP00001066001	2	4185679	4186596	RoyalBlue
A1	NA	GSVIVP00001065001	2	4188030	4189533	RoyalBlue
A1	NA	GSVIVP00001064001	2	4190472	4199604	RoyalBlue
A1	NA	GSVIVP00001063001	2	4220998	4222539	RoyalBlue
A1	NA	GSVIVP00001062001	2	4226231	4229047	RoyalBlue
A1	NA	GSVIVP00001059001	2	4234989	4237289	RoyalBlue
A1	NA	GSVIVP00001058001	2	4248010	4261128	RoyalBlue
A1	NA	GSVIVP00001055001	2	4270614	4272566	RoyalBlue
A1	NA	GSVIVP00001050001	2	4295436	4302394	RoyalBlue
A1	NA	GSVIVP00001049001	2	4303146	4307641	RoyalBlue
A1	NA	GSVIVP00001039001	2	4362635	4365369	RoyalBlue
A1	NA	GSVIVP00001038001	2	4367030	4367574	RoyalBlue
A1	NA	GSVIVP00001037001	2	4369679	4372299	RoyalBlue
A1	NA	GSVIVP00001035001	2	4383682	4389677	RoyalBlue
A1	NA	GSVIVP00001030001	2	4410699	4413437	RoyalBlue
A1	NA	GSVIVP00001029001	2	4416662	4425073	RoyalBlue
A1	NA	GSVIVP00001028001	2	4434420	4439754	RoyalBlue
A1	NA	GSVIVP00001026001	2	4449772	4450432	RoyalBlue
A1	NA	GSVIVP00001025001	2	4457094	4457828	RoyalBlue
A1	NA	GSVIVP00001024001	2	4465245	4482466	RoyalBlue
A1	NA	GSVIVP00001023001	2	4485703	4486611	RoyalBlue
A1	NA	GSVIVP00001022001	2	4500379	4518465	RoyalBlue
A1	NA	GSVIVP00001021001	2	4519437	4522523	RoyalBlue
A1	NA	GSVIVP00001020001	2	4531614	4538806	RoyalBlue
A1	NA	GSVIVP00007251001	2	4644883	4647788	RoyalBlue
A1	NA	GSVIVP00007253001	2	4656233	4656922	RoyalBlue
A1	NA	GSVIVP00007254001	2	4659063	4662616	RoyalBlue
A1	NA	GSVIVP00007255001	2	4663016	4665810	RoyalBlue
A1	NA	GSVIVP00007257001	2	4672407	4673152	RoyalBlue
A1	NA	GSVIVP00007269001	2	4754383	4756418	RoyalBlue
A1	NA	GSVIVP00007272001	2	4774838	4777086	RoyalBlue
A1	NA	GSVIVP00007276001	2	4813722	4815373	RoyalBlue
A1	NA	GSVIVP00007277001	2	4823694	4834669	RoyalBlue
A1	NA	GSVIVP00007279001	2	4850952	4855261	RoyalBlue
A1	NA	GSVIVP00007280001	2	4857189	4858045	RoyalBlue
A1	NA	GSVIVP00007283001	2	4880371	4883540	RoyalBlue
A1	NA	GSVIVP00007284001	2	4884113	4889921	RoyalBlue
A1	NA	GSVIVP00007285001	2	4910341	4913361	RoyalBlue
A1	NA	GSVIVP00007288001	2	4931528	4933963	RoyalBlue
A1	NA	GSVIVP00007289001	2	4946083	4952890	RoyalBlue
A1	NA	GSVIVP00007291001	2	4963561	4966244	RoyalBlue
A1	NA	GSVIVP00007292001	2	4971998	4976666	RoyalBlue
A1	NA	GSVIVP00007295001	2	4992241	5004747	RoyalBlue
A1	NA	GSVIVP00007296001	2	5006002	5008670	RoyalBlue
A1	NA	GSVIVP00007298001	2	5060167	5061501	RoyalBlue
A1	NA	GSVIVP00007299001	2	5062024	5074128	RoyalBlue
A1	NA	GSVIVP00007303001	2	5114073	5117974	RoyalBlue
A1	NA	GSVIVP00007306001	2	5154260	5157724	RoyalBlue
A1	NA	GSVIVP00007311001	2	5197902	5198867	RoyalBlue
A1	NA	GSVIVP00009628001	2	5321266	5325213	RoyalBlue
A1	NA	GSVIVP00009623001	2	5346221	5346628	RoyalBlue
A1	NA	GSVIVP00009620001	2	5363111	5372772	RoyalBlue
A1	NA	GSVIVP00009618001	2	5379540	5381507	RoyalBlue
A1	NA	GSVIVP00009617001	2	5382667	5387606	RoyalBlue
A1	NA	GSVIVP00009610001	2	5446416	5455423	RoyalBlue
A1	NA	GSVIVP00009605001	2	5479180	5486005	RoyalBlue
A1	NA	GSVIVP00009604001	2	5491651	5493108	RoyalBlue
A1	NA	GSVIVP00009603001	2	5499394	5501971	RoyalBlue
A1	NA	GSVIVP00009602001	2	5503411	5511367	RoyalBlue
A1	NA	GSVIVP00009601001	2	5511743	5539795	RoyalBlue
A1	NA	GSVIVP00009599001	2	5570342	5573137	RoyalBlue
A1	NA	GSVIVP00009598001	2	5575222	5577707	RoyalBlue
A1	NA	GSVIVP00009597001	2	5578643	5586497	RoyalBlue
A1	NA	GSVIVP00013757001	2	5679077	5682728	RoyalBlue
A1	NA	GSVIVP00013756001	2	5684136	5686741	RoyalBlue
A1	NA	GSVIVP00015876001	2	5745109	5753915	RoyalBlue
A1	NA	GSVIVP00015875001	2	5754649	5760843	RoyalBlue
A1	NA	GSVIVP00015872001	2	5768463	5772069	RoyalBlue
A1	NA	GSVIVP00015870001	2	5777519	5781916	RoyalBlue
A1	NA	GSVIVP00015869001	2	5783730	5784435	RoyalBlue
A1	NA	GSVIVP00015866001	2	5825198	5843377	RoyalBlue
A1	NA	GSVIVP00015865001	2	5853983	5858525	RoyalBlue
A1	NA	GSVIVP00015863001	2	5865729	5869570	RoyalBlue
A1	NA	GSVIVP00015860001	2	5879065	5888060	RoyalBlue
A1	NA	GSVIVP00015859001	2	5894944	5955542	RoyalBlue
A1	NA	GSVIVP00015858001	2	5956087	5984716	RoyalBlue
A1	NA	GSVIVP00015857001	2	5986601	6064559	RoyalBlue
A1	NA	GSVIVP00015856001	2	6066447	6068456	RoyalBlue
A1	NA	GSVIVP00015855001	2	6089956	6091303	RoyalBlue
A1	NA	GSVIVP00015854001	2	6107372	6151568	RoyalBlue
A1	NA	GSVIVP00015837001	2	6289539	6338488	RoyalBlue
A1	NA	GSVIVP00015835001	2	6355833	6386231	RoyalBlue
A1	NA	GSVIVP00015831001	2	6423974	6444822	RoyalBlue
A1	NA	GSVIVP00015830001	2	6446476	6452372	RoyalBlue
A1	NA	GSVIVP00015828001	2	6473270	6475113	RoyalBlue
A1	NA	GSVIVP00015827001	2	6476611	6483427	RoyalBlue
A1	NA	GSVIVP00015826001	2	6490623	6502431	RoyalBlue
A1	NA	GSVIVP00015824001	2	6511216	6517220	RoyalBlue
A1	NA	GSVIVP00015823001	2	6542888	6551077	RoyalBlue
A1	NA	GSVIVP00015820001	2	6573402	6573695	RoyalBlue
A1	NA	GSVIVP00015819001	2	6575158	6593594	RoyalBlue
A1	NA	GSVIVP00015815001	2	6689291	6697319	RoyalBlue
A1	NA	GSVIVP00015809001	2	6773972	6775716	RoyalBlue
A1	NA	GSVIVP00015808001	2	6777407	6780032	RoyalBlue
A1	NA	GSVIVP00015805001	2	6853578	6854426	RoyalBlue
A1	NA	GSVIVP00015804001	2	6871071	6871445	RoyalBlue
A1	NA	GSVIVP00015802001	2	6885894	6902418	RoyalBlue
A1	NA	GSVIVP00015801001	2	6903000	6922838	RoyalBlue
A1	NA	GSVIVP00015799001	2	6936541	6937250	RoyalBlue
A1	NA	GSVIVP00015796001	2	6979770	6986853	RoyalBlue
A1	NA	GSVIVP00015795001	2	6988789	6990155	RoyalBlue
A1	NA	GSVIVP00015793001	2	7002835	7013512	RoyalBlue
A1	NA	GSVIVP00015791001	2	7039577	7041980	RoyalBlue
A1	NA	GSVIVP00015790001	2	7045185	7051869	RoyalBlue
A1	NA	GSVIVP00015789001	2	7065268	7068156	RoyalBlue
A1	NA	GSVIVP00015788001	2	7070328	7071536	RoyalBlue
A1	NA	GSVIVP00015787001	2	7072656	7077719	RoyalBlue
A1	NA	GSVIVP00015786001	2	7084029	7089668	RoyalBlue
A1	NA	GSVIVP00015784001	2	7109446	7111856	RoyalBlue
A1	NA	GSVIVP00015783001	2	7112604	7128118	RoyalBlue
A1	NA	GSVIVP00015782001	2	7149867	7166490	RoyalBlue
A1	NA	GSVIVP00015781001	2	7167442	7169193	RoyalBlue
A1	NA	GSVIVP00015778001	2	7199002	7209365	RoyalBlue
A1	NA	GSVIVP00015776001	2	7234085	7238515	RoyalBlue
A1	NA	GSVIVP00015775001	2	7240184	7256756	RoyalBlue
A1	NA	GSVIVP00015772001	2	7291186	7344166	RoyalBlue
A1	NA	GSVIVP00015771001	2	7346227	7354175	RoyalBlue
A1	NA	GSVIVP00015770001	2	7354313	7357819	RoyalBlue
A1	NA	GSVIVP00015766001	2	7416171	7432811	RoyalBlue
A1	NA	GSVIVP00015763001	2	7476082	7478520	RoyalBlue
A1	NA	GSVIVP00015761001	2	7521029	7529615	RoyalBlue
A1	NA	GSVIVP00015760001	2	7532765	7536224	RoyalBlue
A1	NA	GSVIVP00015754001	2	7621393	7623226	RoyalBlue
A1	NA	GSVIVP00015734001	2	7910912	7912035	RoyalBlue
A1	NA	GSVIVP00015732001	2	7919602	7922588	RoyalBlue
A1	NA	GSVIVP00015731001	2	7923446	7952101	RoyalBlue
A1	NA	GSVIVP00015727001	2	7996705	7999843	RoyalBlue
A1	1	GSVIVP00015717001	2	8154489	8155185	RoyalBlue
A1	NA	GSVIVP00015716001	2	8156054	8171767	RoyalBlue
A1	NA	GSVIVP00015715001	2	8172273	8196859	RoyalBlue
A1	NA	GSVIVP00015714001	2	8203798	8206815	RoyalBlue
A1	NA	GSVIVP00015711001	2	8245432	8253169	RoyalBlue
A1	NA	GSVIVP00015704001	2	8349362	8359832	RoyalBlue
A1	NA	GSVIVP00015692001	2	8557687	8562057	RoyalBlue
A1	NA	GSVIVP00015690001	2	8602737	8628213	RoyalBlue
A1	NA	GSVIVP00015683001	2	8769535	8775405	RoyalBlue
A1	NA	GSVIVP00015682001	2	8786468	8791908	RoyalBlue
A1	NA	GSVIVP00015680001	2	8794949	8810982	RoyalBlue
A1	NA	GSVIVP00015678001	2	8836505	8841071	RoyalBlue
A1	NA	GSVIVP00015676001	2	8879423	8886299	RoyalBlue
A1	NA	GSVIVP00015673001	2	8981563	9005595	RoyalBlue
A1	NA	GSVIVP00015672001	2	9021229	9033325	RoyalBlue
A1	NA	GSVIVP00015670001	2	9080053	9082156	RoyalBlue
A1	NA	GSVIVP00015667001	2	9152049	9158471	RoyalBlue
A1	NA	GSVIVP00015666001	2	9159123	9174827	RoyalBlue
A1	NA	GSVIVP00015643001	2	10004636	10016792	RoyalBlue
A1	NA	GSVIVP00015641001	2	10055342	10067241	RoyalBlue
A1	NA	GSVIVP00015640001	2	10067803	10091085	RoyalBlue
A1	NA	GSVIVP00015638001	2	10214180	10223388	RoyalBlue
A1	NA	GSVIVP00015634001	2	10294010	10317841	RoyalBlue
A1	NA	GSVIVP00015630001	2	10395890	10399265	RoyalBlue
A1	NA	GSVIVP00015624001	2	10593048	10593333	RoyalBlue
A1	NA	GSVIVP00015619001	2	10656508	10715251	RoyalBlue
A1	2	GSVIVP00015594001	2	11131787	11140354	RoyalBlue
A1	3	GSVIVP00015592001	2	11187381	11195728	RoyalBlue
A1	NA	GSVIVP00038714001	2	11542895	11545584	RoyalBlue
A1	NA	GSVIVP00038743001	2	12095408	12103911	RoyalBlue
A1	NA	GSVIVP00038751001	2	12241812	12245427	RoyalBlue
A1	NA	GSVIVP00038752001	2	12255511	12280430	RoyalBlue
A13	125	GSVIVP00035924001	3	108937	115090	SeaGreen4
A13	NA	GSVIVP00035926001	3	124106	135149	SeaGreen4
A13	124	GSVIVP00035933001	3	255202	258439	SeaGreen4
A13	95	GSVIVP00035934001	3	259397	274488	SeaGreen4
A13	NA	GSVIVP00035935001	3	275629	282157	SeaGreen4
A13	93	GSVIVP00035940001	3	339702	355418	SeaGreen4
A13	NA	GSVIVP00035941001	3	364671	369060	SeaGreen4
A13	NA	GSVIVP00035943001	3	375001	378568	SeaGreen4
A13	NA	GSVIVP00035946001	3	407056	426326	SeaGreen4
A13	97	GSVIVP00035947001	3	428714	435095	SeaGreen4
A13	NA	GSVIVP00035948001	3	439752	443468	SeaGreen4
A13	107	GSVIVP00035950001	3	455637	459463	SeaGreen4
A13	NA	GSVIVP00035957001	3	530581	541874	SeaGreen4
A13	NA	GSVIVP00035958001	3	544778	559522	SeaGreen4
A13	NA	GSVIVP00035959001	3	562651	565135	SeaGreen4
A13	105	GSVIVP00035963001	3	589576	591460	SeaGreen4
A13	99	GSVIVP00035964001	3	591877	595618	SeaGreen4
A13	NA	GSVIVP00035965001	3	604572	610668	SeaGreen4
A13	NA	GSVIVP00035968001	3	621113	621379	SeaGreen4
A13	NA	GSVIVP00035969001	3	621779	628967	SeaGreen4
A13	NA	GSVIVP00035970001	3	629577	634356	SeaGreen4
A13	NA	GSVIVP00035972001	3	641772	643934	SeaGreen4
A13	96	GSVIVP00035973001	3	659121	661894	SeaGreen4
A13	NA	GSVIVP00035974001	3	663672	668025	SeaGreen4
A13	NA	GSVIVP00035977001	3	686532	690290	SeaGreen4
A13	NA	GSVIVP00035978001	3	691535	697472	SeaGreen4
A13	92	GSVIVP00035979001	3	699626	701374	SeaGreen4
A13	NA	GSVIVP00035980001	3	706534	710293	SeaGreen4
A13	94	GSVIVP00035981001	3	710820	718428	SeaGreen4
A13	NA	GSVIVP00035982001	3	719272	729701	SeaGreen4
A13	NA	GSVIVP00035983001	3	733452	733877	SeaGreen4
A13	104	GSVIVP00035985001	3	747051	747365	SeaGreen4
A13	101	GSVIVP00035986001	3	752526	757329	SeaGreen4
A13	NA	GSVIVP00035990001	3	837656	853305	SeaGreen4
A13	NA	GSVIVP00036011001	3	905872	906138	SeaGreen4
A13	NA	GSVIVP00036018001	3	925969	942037	SeaGreen4
A13	NA	GSVIVP00036021001	3	966447	972205	SeaGreen4
A13	NA	GSVIVP00036025001	3	986668	989386	SeaGreen4
A13	NA	GSVIVP00036026001	3	991504	1000282	SeaGreen4
A13	118	GSVIVP00036028001	3	1004966	1009936	SeaGreen4
A13	120	GSVIVP00036029001	3	1010600	1014009	SeaGreen4
A13	NA	GSVIVP00036030001	3	1020715	1037245	SeaGreen4
A13	NA	GSVIVP00036055001	3	1221795	1232378	SeaGreen4
A13	NA	GSVIVP00036056001	3	1235907	1239143	SeaGreen4
A13	NA	GSVIVP00036058001	3	1246906	1258052	SeaGreen4
A13	NA	GSVIVP00036059001	3	1258784	1263062	SeaGreen4
A13	NA	GSVIVP00036068001	3	1293728	1330935	SeaGreen4
A13	121	GSVIVP00036069001	3	1331681	1332397	SeaGreen4
A13	NA	GSVIVP00036070001	3	1333654	1337837	SeaGreen4
A13	NA	GSVIVP00036073001	3	1345909	1347489	SeaGreen4
A13	NA	GSVIVP00036075001	3	1355994	1366703	SeaGreen4
A13	NA	GSVIVP00036083001	3	1397507	1401705	SeaGreen4
A13	NA	GSVIVP00036085001	3	1410567	1414394	SeaGreen4
A13	NA	GSVIVP00036086001	3	1422344	1424182	SeaGreen4
A13	NA	GSVIVP00036087001	3	1426703	1427811	SeaGreen4
A13	NA	GSVIVP00036089001	3	1430675	1432848	SeaGreen4
A13	NA	GSVIVP00036090001	3	1434788	1435261	SeaGreen4
A13	NA	GSVIVP00036099001	3	1482995	1485449	SeaGreen4
A13	NA	GSVIVP00036100001	3	1487699	1491767	SeaGreen4
A13	NA	GSVIVP00036101001	3	1497861	1504007	SeaGreen4
A13	NA	GSVIVP00036102001	3	1504637	1509594	SeaGreen4
A13	NA	GSVIVP00036103001	3	1513421	1514388	SeaGreen4
A13	NA	GSVIVP00036104001	3	1521077	1523401	SeaGreen4
A13	NA	GSVIVP00036107001	3	1546008	1550640	SeaGreen4
A13	102	GSVIVP00036109001	3	1556420	1560773	SeaGreen4
A13	100	GSVIVP00036110001	3	1569838	1571267	SeaGreen4
A13	111	GSVIVP00036112001	3	1581303	1585981	SeaGreen4
A13	NA	GSVIVP00036113001	3	1598738	1601823	SeaGreen4
A13	NA	GSVIVP00036114001	3	1602233	1625673	SeaGreen4
A13	NA	GSVIVP00036115001	3	1627143	1631321	SeaGreen4
A13	NA	GSVIVP00036116001	3	1632997	1636767	SeaGreen4
A13	103	GSVIVP00036117001	3	1641863	1646307	SeaGreen4
A13	NA	GSVIVP00036119001	3	1656915	1659977	SeaGreen4
A13	NA	GSVIVP00036120001	3	1665402	1669175	SeaGreen4
A13	NA	GSVIVP00036121001	3	1670209	1676272	SeaGreen4
A13	106	GSVIVP00036122001	3	1677572	1678884	SeaGreen4
A13	NA	GSVIVP00036124001	3	1701171	1706393	SeaGreen4
A13	NA	GSVIVP00036125001	3	1707527	1710795	SeaGreen4
A13	NA	GSVIVP00036132001	3	1734957	1738259	SeaGreen4
A13	NA	GSVIVP00036134001	3	1750363	1753861	SeaGreen4
A13	NA	GSVIVP00036136001	3	1761771	1762482	SeaGreen4
A13	NA	GSVIVP00036137001	3	1763847	1764296	SeaGreen4
A13	NA	GSVIVP00036139001	3	1772717	1778444	SeaGreen4
A13	NA	GSVIVP00036140001	3	1781522	1786948	SeaGreen4
A13	114	GSVIVP00036141001	3	1787558	1793823	SeaGreen4
A13	62	GSVIVP00036144001	3	1806112	1809302	SeaGreen4
A13	NA	GSVIVP00036145001	3	1812205	1833454	SeaGreen4
A13	NA	GSVIVP00036148001	3	1876264	1879936	SeaGreen4
A13	NA	GSVIVP00036149001	3	1881163	1885778	SeaGreen4
A13	NA	GSVIVP00036150001	3	1887270	1892654	SeaGreen4
A13	113	GSVIVP00036158001	3	1922380	1929921	SeaGreen4
A13	NA	GSVIVP00036159001	3	1930609	1935731	SeaGreen4
A13	98	GSVIVP00036162001	3	1939707	1943669	SeaGreen4
A13	NA	GSVIVP00036163001	3	1953731	1956106	SeaGreen4
A13	NA	GSVIVP00036164001	3	1961388	1967139	SeaGreen4
A13	60	GSVIVP00036165001	3	1969570	2012206	SeaGreen4
A13	NA	GSVIVP00036167001	3	2016407	2018269	SeaGreen4
A13	NA	GSVIVP00036168001	3	2020292	2023336	SeaGreen4
A13	NA	GSVIVP00036169001	3	2028955	2031363	SeaGreen4
A13	63	GSVIVP00036172001	3	2048939	2050009	SeaGreen4
A13	NA	GSVIVP00036173001	3	2054787	2060296	SeaGreen4
A13	NA	GSVIVP00036177001	3	2063730	2075729	SeaGreen4
A13	NA	GSVIVP00036178001	3	2079171	2081216	SeaGreen4
A13	NA	GSVIVP00036181001	3	2087036	2102785	SeaGreen4
A13	NA	GSVIVP00036182001	3	2104388	2115470	SeaGreen4
A13	112	GSVIVP00036186001	3	2135473	2156404	SeaGreen4
A13	NA	GSVIVP00036187001	3	2163456	2171554	SeaGreen4
A13	NA	GSVIVP00036188001	3	2171950	2173933	SeaGreen4
A13	NA	GSVIVP00036194001	3	2205558	2208498	SeaGreen4
A13	NA	GSVIVP00036195001	3	2211914	2222667	SeaGreen4
A13	NA	GSVIVP00036196001	3	2226527	2229187	SeaGreen4
A13	NA	GSVIVP00036205001	3	2294625	2304937	SeaGreen4
A13	NA	GSVIVP00036209001	3	2326864	2333175	SeaGreen4
A13	68	GSVIVP00036211001	3	2356802	2361131	SeaGreen4
A13	NA	GSVIVP00036212001	3	2361945	2366128	SeaGreen4
A13	NA	GSVIVP00036213001	3	2384984	2390444	SeaGreen4
A13	67	GSVIVP00036214001	3	2395046	2401969	SeaGreen4
A13	NA	GSVIVP00036222001	3	2444238	2445641	SeaGreen4
A13	NA	GSVIVP00036223001	3	2447087	2448382	SeaGreen4
A13	69	GSVIVP00036224001	3	2457405	2463521	SeaGreen4
A13	NA	GSVIVP00036225001	3	2468736	2470433	SeaGreen4
A13	NA	GSVIVP00036226001	3	2473407	2480986	SeaGreen4
A13	NA	GSVIVP00036231001	3	2507204	2507650	SeaGreen4
A13	NA	GSVIVP00036241001	3	2545094	2547228	SeaGreen4
A13	NA	GSVIVP00036245001	3	2556591	2557821	SeaGreen4
A13	64	GSVIVP00036246001	3	2563800	2567012	SeaGreen4
A13	NA	GSVIVP00036249001	3	2573219	2575593	SeaGreen4
A13	59	GSVIVP00036251001	3	2586456	2590991	SeaGreen4
A13	NA	GSVIVP00036253001	3	2595587	2598924	SeaGreen4
A13	58	GSVIVP00036257001	3	2602462	2604778	SeaGreen4
A13	NA	GSVIVP00036258001	3	2612836	2620534	SeaGreen4
A13	NA	GSVIVP00036260001	3	2624804	2627718	SeaGreen4
A13	NA	GSVIVP00036263001	3	2642865	2643833	SeaGreen4
A13	NA	GSVIVP00036265001	3	2658434	2661664	SeaGreen4
A13	61	GSVIVP00036266001	3	2663012	2710477	SeaGreen4
A13	NA	GSVIVP00036268001	3	2715794	2719537	SeaGreen4
A13	66	GSVIVP00036272001	3	2744894	2748354	SeaGreen4
A13	NA	GSVIVP00036277001	3	2799574	2800734	SeaGreen4
A13	NA	GSVIVP00036278001	3	2811325	2824456	SeaGreen4
A13	NA	GSVIVP00036281001	3	2842616	2843944	SeaGreen4
A13	NA	GSVIVP00036282001	3	2846681	2850682	SeaGreen4
A13	65	GSVIVP00036283001	3	2853987	2859495	SeaGreen4
A13	43	GSVIVP00036284001	3	2863357	2866063	SeaGreen4
A13	NA	GSVIVP00036285001	3	2867821	2874465	SeaGreen4
A13	NA	GSVIVP00036286001	3	2874560	2876383	SeaGreen4
A13	NA	GSVIVP00036288001	3	2881538	2887704	SeaGreen4
A13	18	GSVIVP00036289001	3	2889481	2890994	SeaGreen4
A13	NA	GSVIVP00036290001	3	2891171	2896405	SeaGreen4
A13	NA	GSVIVP00036291001	3	2896879	2899366	SeaGreen4
A13	NA	GSVIVP00036292001	3	2899798	2901669	SeaGreen4
A13	NA	GSVIVP00036293001	3	2901929	2904402	SeaGreen4
A13	NA	GSVIVP00036294001	3	2904456	2905268	SeaGreen4
A13	NA	GSVIVP00036296001	3	2912589	2913558	SeaGreen4
A13	NA	GSVIVP00036297001	3	2914502	2915493	SeaGreen4
A13	NA	GSVIVP00036298001	3	2915663	2920711	SeaGreen4
A13	NA	GSVIVP00036299001	3	2921735	2940904	SeaGreen4
A13	NA	GSVIVP00036306001	3	2978625	2985326	SeaGreen4
A13	NA	GSVIVP00036308001	3	3001454	3002176	SeaGreen4
A13	NA	GSVIVP00036309001	3	3003638	3005770	SeaGreen4
A13	NA	GSVIVP00036310001	3	3008783	3010089	SeaGreen4
A13	NA	GSVIVP00036311001	3	3010621	3015385	SeaGreen4
A13	NA	GSVIVP00036312001	3	3016738	3026447	SeaGreen4
A13	NA	GSVIVP00036313001	3	3028263	3030685	SeaGreen4
A13	NA	GSVIVP00036316001	3	3040247	3043899	SeaGreen4
A13	44	GSVIVP00036318001	3	3048888	3057086	SeaGreen4
A13	NA	GSVIVP00036320001	3	3058079	3073882	SeaGreen4
A13	NA	GSVIVP00036321001	3	3075637	3080003	SeaGreen4
A13	NA	GSVIVP00036327001	3	3122467	3130574	SeaGreen4
A13	NA	GSVIVP00036328001	3	3131148	3131753	SeaGreen4
A13	NA	GSVIVP00036329001	3	3133449	3136123	SeaGreen4
A13	82	GSVIVP00036330001	3	3138098	3144308	SeaGreen4
A13	NA	GSVIVP00036332001	3	3155745	3160612	SeaGreen4
A13	NA	GSVIVP00036334001	3	3167487	3173274	SeaGreen4
A13	NA	GSVIVP00036336001	3	3185004	3193404	SeaGreen4
A13	NA	GSVIVP00036337001	3	3198800	3200711	SeaGreen4
A13	NA	GSVIVP00036338001	3	3206819	3207880	SeaGreen4
A13	83	GSVIVP00036340001	3	3242110	3251076	SeaGreen4
A13	NA	GSVIVP00036341001	3	3251590	3254756	SeaGreen4
A13	NA	GSVIVP00036342001	3	3258721	3267610	SeaGreen4
A13	74	GSVIVP00036343001	3	3275032	3276809	SeaGreen4
A13	75	GSVIVP00036344001	3	3276920	3281480	SeaGreen4
A13	NA	GSVIVP00036345001	3	3284269	3286890	SeaGreen4
A13	NA	GSVIVP00036350001	3	3340019	3341855	SeaGreen4
A13	NA	GSVIVP00036355001	3	3370282	3377922	SeaGreen4
A13	NA	GSVIVP00036364001	3	3438444	3442077	SeaGreen4
A13	NA	GSVIVP00036365001	3	3443417	3445231	SeaGreen4
A13	88	GSVIVP00036367001	3	3458352	3460282	SeaGreen4
A13	NA	GSVIVP00036368001	3	3463666	3466137	SeaGreen4
A13	NA	GSVIVP00036369001	3	3469848	3472743	SeaGreen4
A13	78	GSVIVP00036374001	3	3526496	3527860	SeaGreen4
A13	NA	GSVIVP00036376001	3	3543060	3545045	SeaGreen4
A13	72	GSVIVP00036377001	3	3559024	3570413	SeaGreen4
A13	NA	GSVIVP00036379001	3	3576097	3579636	SeaGreen4
A13	NA	GSVIVP00036381001	3	3596606	3597656	SeaGreen4
A13	NA	GSVIVP00036383001	3	3623915	3627801	SeaGreen4
A13	NA	GSVIVP00036384001	3	3628617	3629138	SeaGreen4
A13	NA	GSVIVP00036385001	3	3632498	3639925	SeaGreen4
A13	NA	GSVIVP00036386001	3	3640900	3647519	SeaGreen4
A13	NA	GSVIVP00036387001	3	3647814	3650958	SeaGreen4
A13	NA	GSVIVP00036388001	3	3659249	3662584	SeaGreen4
A13	NA	GSVIVP00036389001	3	3663154	3670475	SeaGreen4
A13	NA	GSVIVP00036391001	3	3686480	3691487	SeaGreen4
A13	NA	GSVIVP00036392001	3	3695409	3704353	SeaGreen4
A13	73	GSVIVP00036393001	3	3706229	3711164	SeaGreen4
A13	NA	GSVIVP00036395001	3	3723293	3730955	SeaGreen4
A13	NA	GSVIVP00036397001	3	3741861	3744254	SeaGreen4
A13	NA	GSVIVP00036398001	3	3744379	3754892	SeaGreen4
A13	NA	GSVIVP00036411001	3	3848771	3850686	SeaGreen4
A13	NA	GSVIVP00036412001	3	3857362	3858393	SeaGreen4
A13	NA	GSVIVP00036415001	3	3877291	3881978	SeaGreen4
A13	NA	GSVIVP00036418001	3	3901197	3936018	SeaGreen4
A13	NA	GSVIVP00036419001	3	3940283	3942288	SeaGreen4
A13	NA	GSVIVP00036421001	3	3966008	3970700	SeaGreen4
A13	NA	GSVIVP00036422001	3	3976919	3993789	SeaGreen4
A13	71	GSVIVP00036424001	3	4006082	4008894	SeaGreen4
A13	NA	GSVIVP00036425001	3	4013689	4016649	SeaGreen4
A13	NA	GSVIVP00036431001	3	4072912	4074033	SeaGreen4
A13	NA	GSVIVP00036433001	3	4080936	4103382	SeaGreen4
A13	79	GSVIVP00036434001	3	4105111	4107105	SeaGreen4
A13	NA	GSVIVP00036435001	3	4111001	4114992	SeaGreen4
A13	NA	GSVIVP00036436001	3	4116232	4121829	SeaGreen4
A13	NA	GSVIVP00036437001	3	4125487	4135624	SeaGreen4
A13	NA	GSVIVP00036438001	3	4137253	4140102	SeaGreen4
A13	70	GSVIVP00036439001	3	4142199	4149510	SeaGreen4
A13	NA	GSVIVP00036440001	3	4152624	4158175	SeaGreen4
A13	NA	GSVIVP00036441001	3	4159663	4163259	SeaGreen4
A13	NA	GSVIVP00036442001	3	4164039	4166047	SeaGreen4
A13	NA	GSVIVP00036444001	3	4181544	4188287	SeaGreen4
A13	NA	GSVIVP00036445001	3	4189012	4189728	SeaGreen4
A13	NA	GSVIVP00036447001	3	4195910	4198204	SeaGreen4
A13	NA	GSVIVP00036448001	3	4199588	4207121	SeaGreen4
A13	NA	GSVIVP00036451001	3	4214996	4215952	SeaGreen4
A13	NA	GSVIVP00036452001	3	4216871	4223095	SeaGreen4
A13	NA	GSVIVP00036453001	3	4223785	4226898	SeaGreen4
A13	NA	GSVIVP00036458001	3	4282472	4292104	SeaGreen4
A13	77	GSVIVP00036459001	3	4301171	4302508	SeaGreen4
A13	NA	GSVIVP00036461001	3	4317290	4360970	SeaGreen4
A13	NA	GSVIVP00036462001	3	4364547	4364804	SeaGreen4
A13	NA	GSVIVP00036464001	3	4372585	4374907	SeaGreen4
A13	NA	GSVIVP00036471001	3	4421584	4422924	SeaGreen4
A13	NA	GSVIVP00036487001	3	4508915	4509820	SeaGreen4
A13	NA	GSVIVP00036493001	3	4571995	4572849	SeaGreen4
A13	NA	GSVIVP00036497001	3	4581814	4602957	SeaGreen4
A13	NA	GSVIVP00036498001	3	4610027	4611307	SeaGreen4
A13	76	GSVIVP00036499001	3	4612878	4626345	SeaGreen4
A13	NA	GSVIVP00036501001	3	4629532	4631532	SeaGreen4
A13	NA	GSVIVP00036503001	3	4658419	4659908	SeaGreen4
A13	NA	GSVIVP00036510001	3	4698314	4706572	SeaGreen4
A13	NA	GSVIVP00036518001	3	4761833	4762826	SeaGreen4
A13	NA	GSVIVP00036525001	3	4803610	4818355	SeaGreen4
A13	NA	GSVIVP00036526001	3	4819597	4828239	SeaGreen4
A13	NA	GSVIVP00036527001	3	4831860	4835600	SeaGreen4
A13	42	GSVIVP00036529001	3	4897981	4904383	SeaGreen4
A13	NA	GSVIVP00036532001	3	4933846	4936284	SeaGreen4
A13	NA	GSVIVP00036533001	3	4938879	4941008	SeaGreen4
A13	NA	GSVIVP00036534001	3	4951600	4963161	SeaGreen4
A13	NA	GSVIVP00036535001	3	4964080	4967731	SeaGreen4
A13	NA	GSVIVP00036537001	3	4976030	4976632	SeaGreen4
A13	NA	GSVIVP00036545001	3	5049045	5051333	SeaGreen4
A13	NA	GSVIVP00036547001	3	5067435	5073863	SeaGreen4
A13	57	GSVIVP00036552001	3	5105299	5110465	SeaGreen4
A13	NA	GSVIVP00036553001	3	5111247	5116903	SeaGreen4
A13	NA	GSVIVP00036561001	3	5148783	5149754	SeaGreen4
A13	NA	GSVIVP00036566001	3	5180823	5200567	SeaGreen4
A13	NA	GSVIVP00036569001	3	5218499	5227630	SeaGreen4
A13	NA	GSVIVP00036571001	3	5242905	5246378	SeaGreen4
A13	NA	GSVIVP00036573001	3	5254333	5285718	SeaGreen4
A13	NA	GSVIVP00036574001	3	5294530	5308771	SeaGreen4
A13	NA	GSVIVP00036575001	3	5309575	5320732	SeaGreen4
A13	NA	GSVIVP00036577001	3	5324991	5338604	SeaGreen4
A13	NA	GSVIVP00036583001	3	5357184	5358965	SeaGreen4
A13	NA	GSVIVP00036584001	3	5361787	5362335	SeaGreen4
A13	NA	GSVIVP00036585001	3	5362866	5369197	SeaGreen4
A13	NA	GSVIVP00036586001	3	5372005	5374998	SeaGreen4
A13	NA	GSVIVP00036587001	3	5376025	5384951	SeaGreen4
A13	52	GSVIVP00036588001	3	5385994	5388884	SeaGreen4
A13	NA	GSVIVP00036590001	3	5401504	5403987	SeaGreen4
A13	NA	GSVIVP00036598001	3	5436962	5460354	SeaGreen4
A13	53	GSVIVP00036599001	3	5468751	5471475	SeaGreen4
A13	NA	GSVIVP00036600001	3	5482237	5485588	SeaGreen4
A13	NA	GSVIVP00036601001	3	5486951	5497331	SeaGreen4
A13	NA	GSVIVP00036605001	3	5528661	5533166	SeaGreen4
A13	NA	GSVIVP00036606001	3	5535078	5543297	SeaGreen4
A13	NA	GSVIVP00036607001	3	5544894	5548910	SeaGreen4
A13	NA	GSVIVP00036609001	3	5558880	5560475	SeaGreen4
A13	NA	GSVIVP00036612001	3	5580335	5582632	SeaGreen4
A13	NA	GSVIVP00036613001	3	5585941	5591957	SeaGreen4
A13	NA	GSVIVP00036615001	3	5619888	5621135	SeaGreen4
A13	NA	GSVIVP00036618001	3	5653309	5676995	SeaGreen4
A13	37	GSVIVP00036619001	3	5681000	5682339	SeaGreen4
A13	NA	GSVIVP00036623001	3	5726209	5728709	SeaGreen4
A13	NA	GSVIVP00036624001	3	5736142	5739421	SeaGreen4
A13	NA	GSVIVP00036626001	3	5761025	5775841	SeaGreen4
A13	38	GSVIVP00036627001	3	5778018	5794086	SeaGreen4
A13	NA	GSVIVP00036631001	3	5815721	5818798	SeaGreen4
A13	NA	GSVIVP00036632001	3	5827964	5834396	SeaGreen4
A13	NA	GSVIVP00036633001	3	5835055	5860987	SeaGreen4
A13	35	GSVIVP00036635001	3	5883412	5885058	SeaGreen4
A13	33	GSVIVP00036636001	3	5890833	5909496	SeaGreen4
A13	34	GSVIVP00036637001	3	5910113	5914189	SeaGreen4
A13	32	GSVIVP00036638001	3	5921364	5923334	SeaGreen4
A13	NA	GSVIVP00036639001	3	5928957	5936757	SeaGreen4
A13	NA	GSVIVP00036644001	3	5956767	5968187	SeaGreen4
A13	NA	GSVIVP00036645001	3	5969522	5971827	SeaGreen4
A13	NA	GSVIVP00036646001	3	5977698	5980287	SeaGreen4
A13	NA	GSVIVP00036647001	3	5981068	5984059	SeaGreen4
A13	NA	GSVIVP00036648001	3	5990527	6007220	SeaGreen4
A13	NA	GSVIVP00036650001	3	6018945	6019931	SeaGreen4
A13	NA	GSVIVP00036652001	3	6026117	6029123	SeaGreen4
A13	NA	GSVIVP00036653001	3	6038115	6047658	SeaGreen4
A13	NA	GSVIVP00036656001	3	6072085	6073524	SeaGreen4
A13	NA	GSVIVP00036665001	3	6164794	6173564	SeaGreen4
A13	NA	GSVIVP00036668001	3	6202420	6204079	SeaGreen4
A13	NA	GSVIVP00036670001	3	6229000	6230761	SeaGreen4
A13	29	GSVIVP00001432001	3	6258156	6261918	SeaGreen4
A13	NA	GSVIVP00001433001	3	6263636	6267173	SeaGreen4
A13	27	GSVIVP00001436001	3	6318584	6327460	SeaGreen4
A13	NA	GSVIVP00001442001	3	6408232	6411673	SeaGreen4
A13	NA	GSVIVP00001445001	3	6455601	6459282	SeaGreen4
A13	NA	GSVIVP00001446001	3	6461292	6464319	SeaGreen4
A13	NA	GSVIVP00001447001	3	6467417	6471977	SeaGreen4
A13	NA	GSVIVP00001448001	3	6472290	6481901	SeaGreen4
A13	NA	GSVIVP00001451001	3	6515343	6516009	SeaGreen4
A13	25	GSVIVP00001452001	3	6519923	6530614	SeaGreen4
A13	NA	GSVIVP00001455001	3	6553741	6560044	SeaGreen4
A13	NA	GSVIVP00001457001	3	6566140	6576842	SeaGreen4
A13	NA	GSVIVP00001459001	3	6584991	6593273	SeaGreen4
A13	NA	GSVIVP00001462001	3	6635750	6638630	SeaGreen4
A13	NA	GSVIVP00001466001	3	6711705	6719330	SeaGreen4
A13	NA	GSVIVP00001470001	3	6742571	6756311	SeaGreen4
A13	NA	GSVIVP00001472001	3	6780746	6805425	SeaGreen4
A13	NA	GSVIVP00001479001	3	6847997	6861093	SeaGreen4
A13	NA	GSVIVP00001483001	3	6950789	6952755	SeaGreen4
A13	NA	GSVIVP00001484001	3	6953323	6974707	SeaGreen4
A13	NA	GSVIVP00001485001	3	6979616	7003979	SeaGreen4
A13	NA	GSVIVP00001487001	3	7069345	7078001	SeaGreen4
A13	NA	GSVIVP00001491001	3	7127462	7128500	SeaGreen4
A13	NA	GSVIVP00001499001	3	7249436	7267874	SeaGreen4
A13	NA	GSVIVP00001505001	3	7350217	7353580	SeaGreen4
A13	NA	GSVIVP00001512001	3	7453149	7454775	SeaGreen4
A13	NA	GSVIVP00038625001	3	7854439	7854633	SeaGreen4
A13	NA	GSVIVP00038624001	3	7868319	7887936	SeaGreen4
A13	NA	GSVIVP00038623001	3	7889310	7889786	SeaGreen4
A13	NA	GSVIVP00038622001	3	7901971	7902844	SeaGreen4
A13	NA	GSVIVP00038621001	3	7921268	7934380	SeaGreen4
A13	NA	GSVIVP00038614001	3	8001031	8006471	SeaGreen4
A13	NA	GSVIVP00038612001	3	8012518	8016320	SeaGreen4
A13	NA	GSVIVP00038611001	3	8017508	8021774	SeaGreen4
A13	NA	GSVIVP00038610001	3	8071615	8220691	SeaGreen4
A13	NA	GSVIVP00038605001	3	8268287	8282406	SeaGreen4
A13	NA	GSVIVP00038593001	3	8408042	8430713	SeaGreen4
A13	NA	GSVIVP00038591001	3	8438584	8441736	SeaGreen4
A13	NA	GSVIVP00038589001	3	8452980	8454163	SeaGreen4
A13	NA	GSVIVP00038575001	3	8653844	8654493	SeaGreen4
A13	NA	GSVIVP00038563001	3	8773351	8782658	SeaGreen4
A13	23	GSVIVP00038559001	3	8834633	8841480	SeaGreen4
A4	42	GSVIVP00032092001	4	97712	103356	turquoise2
A4	NA	GSVIVP00032093001	4	103919	120114	turquoise2
A4	50	GSVIVP00032096001	4	149353	151406	turquoise2
A4	NA	GSVIVP00032126001	4	393641	400176	turquoise2
A4	NA	GSVIVP00032129001	4	407857	409743	turquoise2
A4	47	GSVIVP00032130001	4	410825	413658	turquoise2
A4	51	GSVIVP00032132001	4	453046	458084	turquoise2
A4	NA	GSVIVP00032134001	4	468640	472259	turquoise2
A4	NA	GSVIVP00032135001	4	475810	476250	turquoise2
A4	NA	GSVIVP00032136001	4	476962	480803	turquoise2
A4	NA	GSVIVP00032137001	4	482923	499388	turquoise2
A4	NA	GSVIVP00032138001	4	500151	505284	turquoise2
A4	NA	GSVIVP00032139001	4	506194	530551	turquoise2
A4	NA	GSVIVP00032141001	4	543112	551419	turquoise2
A4	NA	GSVIVP00032147001	4	574691	582305	turquoise2
A4	48	GSVIVP00032148001	4	582413	589068	turquoise2
A4	NA	GSVIVP00032151001	4	609477	611900	turquoise2
A4	NA	GSVIVP00032152001	4	620293	623101	turquoise2
A4	NA	GSVIVP00032155001	4	644117	653862	turquoise2
A4	NA	GSVIVP00032157001	4	662558	664353	turquoise2
A4	NA	GSVIVP00032158001	4	666027	670751	turquoise2
A4	NA	GSVIVP00032159001	4	671398	677035	turquoise2
A4	NA	GSVIVP00032161001	4	679975	683200	turquoise2
A4	45	GSVIVP00032162001	4	686619	692285	turquoise2
A4	NA	GSVIVP00032163001	4	693916	696789	turquoise2
A4	NA	GSVIVP00032165001	4	702437	708551	turquoise2
A4	NA	GSVIVP00032166001	4	712520	717396	turquoise2
A4	41	GSVIVP00032167001	4	719136	725155	turquoise2
A4	7	GSVIVP00032169001	4	738707	743418	turquoise2
A4	NA	GSVIVP00032172001	4	749285	752306	turquoise2
A4	NA	GSVIVP00032173001	4	754712	766195	turquoise2
A4	NA	GSVIVP00032174001	4	776097	777729	turquoise2
A4	NA	GSVIVP00032175001	4	783220	789330	turquoise2
A4	79	GSVIVP00032180001	4	861158	866064	turquoise2
A4	NA	GSVIVP00032183001	4	874382	879700	turquoise2
A4	59	GSVIVP00032185001	4	891196	891589	turquoise2
A4	55	GSVIVP00032186001	4	892984	893422	turquoise2
A4	NA	GSVIVP00032187001	4	899030	903337	turquoise2
A4	NA	GSVIVP00032189001	4	914362	916880	turquoise2
A4	NA	GSVIVP00032191001	4	918475	921737	turquoise2
A4	NA	GSVIVP00032192001	4	923854	926164	turquoise2
A4	NA	GSVIVP00032193001	4	934409	934822	turquoise2
A4	NA	GSVIVP00032194001	4	938264	941406	turquoise2
A4	NA	GSVIVP00032196001	4	947775	950632	turquoise2
A4	NA	GSVIVP00032197001	4	956533	959013	turquoise2
A4	NA	GSVIVP00032198001	4	964147	969931	turquoise2
A4	NA	GSVIVP00032199001	4	969933	972895	turquoise2
A4	NA	GSVIVP00032201001	4	980386	982378	turquoise2
A4	18	GSVIVP00032202001	4	983610	988435	turquoise2
A4	NA	GSVIVP00032203001	4	993491	994834	turquoise2
A4	NA	GSVIVP00032206001	4	1011943	1018138	turquoise2
A4	NA	GSVIVP00032208001	4	1038588	1041051	turquoise2
A4	NA	GSVIVP00032209001	4	1046452	1050460	turquoise2
A4	24	GSVIVP00032211001	4	1068898	1075659	turquoise2
A4	NA	GSVIVP00032212001	4	1079239	1092014	turquoise2
A4	NA	GSVIVP00032213001	4	1092428	1094414	turquoise2
A4	NA	GSVIVP00032214001	4	1097755	1099884	turquoise2
A4	NA	GSVIVP00032217001	4	1105979	1112326	turquoise2
A4	NA	GSVIVP00032218001	4	1116587	1120475	turquoise2
A4	NA	GSVIVP00032219001	4	1121284	1129582	turquoise2
A4	21	GSVIVP00032220001	4	1131519	1133501	turquoise2
A4	16	GSVIVP00032222001	4	1149560	1167214	turquoise2
A4	82	GSVIVP00032224001	4	1179823	1184194	turquoise2
A4	NA	GSVIVP00032225001	4	1185191	1194101	turquoise2
A4	NA	GSVIVP00032227001	4	1198220	1201813	turquoise2
A4	NA	GSVIVP00032231001	4	1214570	1220549	turquoise2
A4	NA	GSVIVP00032249001	4	1290598	1291626	turquoise2
A4	10	GSVIVP00032250001	4	1293526	1297980	turquoise2
A4	NA	GSVIVP00032251001	4	1300035	1305272	turquoise2
A4	NA	GSVIVP00032252001	4	1308549	1314822	turquoise2
A4	NA	GSVIVP00032254001	4	1337440	1339252	turquoise2
A4	NA	GSVIVP00032255001	4	1351823	1355502	turquoise2
A4	NA	GSVIVP00032256001	4	1355962	1356333	turquoise2
A4	NA	GSVIVP00032257001	4	1356507	1360876	turquoise2
A4	NA	GSVIVP00032261001	4	1377801	1382955	turquoise2
A4	NA	GSVIVP00032264001	4	1420106	1421806	turquoise2
A4	NA	GSVIVP00032271001	4	1480524	1483249	turquoise2
A4	13	GSVIVP00032272001	4	1483857	1484857	turquoise2
A4	NA	GSVIVP00032273001	4	1499269	1503020	turquoise2
A4	NA	GSVIVP00032274001	4	1517583	1525433	turquoise2
A4	NA	GSVIVP00032275001	4	1525929	1529451	turquoise2
A4	NA	GSVIVP00032276001	4	1529960	1534037	turquoise2
A4	NA	GSVIVP00032280001	4	1558663	1571425	turquoise2
A4	NA	GSVIVP00032282001	4	1579681	1587636	turquoise2
A4	NA	GSVIVP00032285001	4	1598993	1630470	turquoise2
A4	NA	GSVIVP00032289001	4	1646420	1652966	turquoise2
A4	NA	GSVIVP00032290001	4	1657227	1665575	turquoise2
A4	NA	GSVIVP00032291001	4	1668517	1670873	turquoise2
A4	NA	GSVIVP00032294001	4	1695817	1700263	turquoise2
A4	NA	GSVIVP00032295001	4	1701044	1701689	turquoise2
A4	NA	GSVIVP00032296001	4	1706508	1706924	turquoise2
A4	NA	GSVIVP00032297001	4	1714161	1720195	turquoise2
A4	NA	GSVIVP00032298001	4	1721897	1724905	turquoise2
A4	NA	GSVIVP00032302001	4	1756694	1784641	turquoise2
A4	NA	GSVIVP00032303001	4	1784979	1789173	turquoise2
A4	NA	GSVIVP00032305001	4	1806089	1815159	turquoise2
A4	NA	GSVIVP00032306001	4	1817087	1820662	turquoise2
A4	NA	GSVIVP00032307001	4	1821544	1827644	turquoise2
A4	NA	GSVIVP00032309001	4	1852996	1855477	turquoise2
A4	56	GSVIVP00032310001	4	1861497	1867143	turquoise2
A4	NA	GSVIVP00032312001	4	1877841	1886189	turquoise2
A4	NA	GSVIVP00032313001	4	1887606	1890214	turquoise2
A4	NA	GSVIVP00032318001	4	1908718	1909418	turquoise2
A4	NA	GSVIVP00032320001	4	1919940	1921943	turquoise2
A4	NA	GSVIVP00032322001	4	1939077	1947645	turquoise2
A4	NA	GSVIVP00032323001	4	1951825	1953376	turquoise2
A4	NA	GSVIVP00032325001	4	1968456	1973742	turquoise2
A4	NA	GSVIVP00032326001	4	1978615	1980279	turquoise2
A4	NA	GSVIVP00032327001	4	1986623	2006147	turquoise2
A4	NA	GSVIVP00032337001	4	2091650	2095234	turquoise2
A4	NA	GSVIVP00032338001	4	2096473	2100508	turquoise2
A4	NA	GSVIVP00032339001	4	2102785	2110497	turquoise2
A4	NA	GSVIVP00032340001	4	2120536	2123366	turquoise2
A4	NA	GSVIVP00032342001	4	2131861	2137938	turquoise2
A4	NA	GSVIVP00032344001	4	2145952	2146278	turquoise2
A4	NA	GSVIVP00032346001	4	2152382	2162538	turquoise2
A4	NA	GSVIVP00032347001	4	2166986	2169922	turquoise2
A4	NA	GSVIVP00032349001	4	2185482	2188822	turquoise2
A4	NA	GSVIVP00032351001	4	2197222	2207052	turquoise2
A4	NA	GSVIVP00032354001	4	2240645	2241990	turquoise2
A4	NA	GSVIVP00032355001	4	2249307	2251633	turquoise2
A4	NA	GSVIVP00032356001	4	2255866	2261652	turquoise2
A4	NA	GSVIVP00032357001	4	2270282	2279746	turquoise2
A4	NA	GSVIVP00032359001	4	2292248	2293269	turquoise2
A4	NA	GSVIVP00032364001	4	2329356	2331703	turquoise2
A4	68	GSVIVP00032366001	4	2360366	2363442	turquoise2
A4	NA	GSVIVP00032368001	4	2368150	2371345	turquoise2
A4	NA	GSVIVP00032371001	4	2386595	2388143	turquoise2
A4	NA	GSVIVP00032372001	4	2389572	2392311	turquoise2
A4	NA	GSVIVP00032373001	4	2393633	2396859	turquoise2
A4	NA	GSVIVP00032374001	4	2398573	2402397	turquoise2
A4	NA	GSVIVP00032377001	4	2406073	2426187	turquoise2
A4	NA	GSVIVP00032380001	4	2436514	2447810	turquoise2
A4	NA	GSVIVP00032381001	4	2447921	2458686	turquoise2
A4	NA	GSVIVP00032386001	4	2491812	2496947	turquoise2
A4	NA	GSVIVP00032389001	4	2527844	2528899	turquoise2
A4	NA	GSVIVP00032390001	4	2531475	2540358	turquoise2
A4	NA	GSVIVP00032391001	4	2546231	2558020	turquoise2
A4	NA	GSVIVP00032392001	4	2559610	2560404	turquoise2
A4	NA	GSVIVP00032394001	4	2564674	2567869	turquoise2
A4	NA	GSVIVP00032396001	4	2579236	2592308	turquoise2
A4	NA	GSVIVP00032397001	4	2593691	2600317	turquoise2
A4	NA	GSVIVP00032399001	4	2608789	2612884	turquoise2
A4	NA	GSVIVP00032402001	4	2616015	2632888	turquoise2
A4	NA	GSVIVP00032403001	4	2636827	2643615	turquoise2
A4	NA	GSVIVP00032404001	4	2645408	2646631	turquoise2
A4	NA	GSVIVP00032406001	4	2653882	2654373	turquoise2
A4	NA	GSVIVP00032407001	4	2654510	2660046	turquoise2
A4	NA	GSVIVP00032409001	4	2678921	2682440	turquoise2
A4	64	GSVIVP00032411001	4	2697726	2702047	turquoise2
A4	NA	GSVIVP00032413001	4	2715126	2724451	turquoise2
A4	NA	GSVIVP00032416001	4	2740531	2744077	turquoise2
A4	NA	GSVIVP00032417001	4	2745887	2746588	turquoise2
A4	NA	GSVIVP00032419001	4	2749879	2752811	turquoise2
A4	NA	GSVIVP00032420001	4	2754286	2762676	turquoise2
A4	NA	GSVIVP00032422001	4	2778911	2782655	turquoise2
A4	NA	GSVIVP00032423001	4	2783048	2785780	turquoise2
A4	NA	GSVIVP00032424001	4	2792234	2816348	turquoise2
A4	NA	GSVIVP00032425001	4	2821666	2828129	turquoise2
A4	NA	GSVIVP00032427001	4	2835387	2838307	turquoise2
A4	NA	GSVIVP00032429001	4	2846140	2852599	turquoise2
A4	NA	GSVIVP00032434001	4	2871209	2875102	turquoise2
A4	NA	GSVIVP00032438001	4	2886646	2889217	turquoise2
A4	NA	GSVIVP00032439001	4	2894120	2895466	turquoise2
A4	NA	GSVIVP00032441001	4	2901256	2902857	turquoise2
A4	27	GSVIVP00032443001	4	2909853	2914354	turquoise2
A4	NA	GSVIVP00032444001	4	2914495	2916669	turquoise2
A4	NA	GSVIVP00032448001	4	2933146	2934870	turquoise2
A4	NA	GSVIVP00032449001	4	2937105	2949828	turquoise2
A4	NA	GSVIVP00032451001	4	2972179	2981780	turquoise2
A4	NA	GSVIVP00032452001	4	2983339	2984373	turquoise2
A4	NA	GSVIVP00032453001	4	2986666	2989504	turquoise2
A4	NA	GSVIVP00032456001	4	3037492	3042220	turquoise2
A4	NA	GSVIVP00032457001	4	3042700	3047858	turquoise2
A4	NA	GSVIVP00032459001	4	3052160	3073261	turquoise2
A4	NA	GSVIVP00032460001	4	3077795	3080639	turquoise2
A4	NA	GSVIVP00032461001	4	3082080	3084463	turquoise2
A4	29	GSVIVP00032463001	4	3101723	3106593	turquoise2
A4	NA	GSVIVP00032465001	4	3109989	3115133	turquoise2
A4	NA	GSVIVP00032469001	4	3155116	3163199	turquoise2
A4	NA	GSVIVP00032470001	4	3165964	3170638	turquoise2
A4	NA	GSVIVP00032471001	4	3175750	3179168	turquoise2
A4	67	GSVIVP00032473001	4	3183284	3186347	turquoise2
A4	NA	GSVIVP00032474001	4	3189366	3193360	turquoise2
A4	NA	GSVIVP00032476001	4	3197516	3209250	turquoise2
A4	NA	GSVIVP00032477001	4	3213532	3225407	turquoise2
A4	73	GSVIVP00032478001	4	3226294	3228651	turquoise2
A4	36	GSVIVP00032480001	4	3244297	3247477	turquoise2
A4	NA	GSVIVP00032481001	4	3271788	3273478	turquoise2
A4	NA	GSVIVP00032487001	4	3296070	3301667	turquoise2
A4	NA	GSVIVP00032488001	4	3302324	3329602	turquoise2
A4	NA	GSVIVP00032515001	4	3518950	3537695	turquoise2
A4	NA	GSVIVP00032516001	4	3542270	3546944	turquoise2
A4	NA	GSVIVP00032518001	4	3566736	3571412	turquoise2
A4	32	GSVIVP00032522001	4	3591556	3597236	turquoise2
A4	NA	GSVIVP00032523001	4	3601038	3604250	turquoise2
A4	NA	GSVIVP00032526001	4	3623821	3628992	turquoise2
A4	NA	GSVIVP00032529001	4	3652835	3660966	turquoise2
A4	NA	GSVIVP00032531001	4	3672401	3675973	turquoise2
A4	NA	GSVIVP00032533001	4	3682706	3686598	turquoise2
A4	NA	GSVIVP00032534001	4	3687448	3732118	turquoise2
A4	NA	GSVIVP00032538001	4	3763530	3769191	turquoise2
A4	NA	GSVIVP00032545001	4	3821543	3822952	turquoise2
A4	NA	GSVIVP00032546001	4	3834000	3837473	turquoise2
A4	NA	GSVIVP00032548001	4	3852902	3855749	turquoise2
A4	72	GSVIVP00032550001	4	3863172	3873532	turquoise2
A4	NA	GSVIVP00032551001	4	3875795	3956099	turquoise2
A4	NA	GSVIVP00032558001	4	4049506	4051119	turquoise2
A4	NA	GSVIVP00032562001	4	4123486	4124205	turquoise2
A4	80	GSVIVP00032563001	4	4126897	4139530	turquoise2
A4	NA	GSVIVP00032567001	4	4159318	4170179	turquoise2
A4	NA	GSVIVP00032568001	4	4170714	4177255	turquoise2
A4	NA	GSVIVP00032569001	4	4178402	4183121	turquoise2
A4	NA	GSVIVP00032570001	4	4183694	4185998	turquoise2
A4	81	GSVIVP00032571001	4	4186490	4189271	turquoise2
A4	NA	GSVIVP00032574001	4	4208038	4218028	turquoise2
A4	83	GSVIVP00032575001	4	4219988	4227487	turquoise2
A4	71	GSVIVP00032579001	4	4254408	4258340	turquoise2
A4	NA	GSVIVP00032585001	4	4325086	4327641	turquoise2
A4	58	GSVIVP00032587001	4	4361350	4362486	turquoise2
A4	NA	GSVIVP00032588001	4	4362943	4378434	turquoise2
A4	NA	GSVIVP00032590001	4	4409686	4412073	turquoise2
A4	NA	GSVIVP00032592001	4	4425515	4426854	turquoise2
A4	NA	GSVIVP00032593001	4	4430272	4437197	turquoise2
A4	NA	GSVIVP00032594001	4	4445355	4448923	turquoise2
A4	NA	GSVIVP00032595001	4	4453371	4462967	turquoise2
A4	77	GSVIVP00032596001	4	4465172	4469203	turquoise2
A4	NA	GSVIVP00032597001	4	4472923	4479207	turquoise2
A4	NA	GSVIVP00032598001	4	4488855	4496271	turquoise2
A4	75	GSVIVP00032599001	4	4507363	4510602	turquoise2
A4	66	GSVIVP00032600001	4	4511716	4515804	turquoise2
A4	NA	GSVIVP00032603001	4	4534925	4538807	turquoise2
A4	NA	GSVIVP00032604001	4	4539570	4544457	turquoise2
A4	74	GSVIVP00032610001	4	4583596	4589602	turquoise2
A4	NA	GSVIVP00032614001	4	4627748	4628700	turquoise2
A4	NA	GSVIVP00032618001	4	4683512	4687940	turquoise2
A4	NA	GSVIVP00032620001	4	4710756	4714166	turquoise2
A4	NA	GSVIVP00032621001	4	4718555	4725204	turquoise2
A4	70	GSVIVP00032626001	4	4728020	4738063	turquoise2
A4	NA	GSVIVP00032628001	4	4738884	4743698	turquoise2
A4	65	GSVIVP00032629001	4	4752882	4753473	turquoise2
A4	NA	GSVIVP00032630001	4	4756371	4768824	turquoise2
A4	NA	GSVIVP00032631001	4	4769292	4770746	turquoise2
A4	63	GSVIVP00032633001	4	4781529	4782581	turquoise2
A4	NA	GSVIVP00032634001	4	4786576	4789010	turquoise2
A4	NA	GSVIVP00032635001	4	4791391	4793880	turquoise2
A4	78	GSVIVP00032637001	4	4800611	4804563	turquoise2
A4	NA	GSVIVP00032639001	4	4810194	4812290	turquoise2
A4	NA	GSVIVP00032649001	4	4841971	4845523	turquoise2
A4	NA	GSVIVP00032651001	4	4875135	4879725	turquoise2
A4	NA	GSVIVP00032655001	4	4897640	4899972	turquoise2
A4	NA	GSVIVP00032657001	4	4918853	4926990	turquoise2
A4	NA	GSVIVP00032659001	4	4946184	4948556	turquoise2
A4	NA	GSVIVP00032660001	4	4967654	4968610	turquoise2
A4	NA	GSVIVP00032661001	4	4971598	4973852	turquoise2
A4	NA	GSVIVP00032662001	4	4999017	5000150	turquoise2
A4	NA	GSVIVP00032663001	4	5006445	5008403	turquoise2
A4	NA	GSVIVP00032664001	4	5012204	5016813	turquoise2
A4	NA	GSVIVP00032667001	4	5043049	5053883	turquoise2
A4	NA	GSVIVP00032668001	4	5055084	5056804	turquoise2
A4	NA	GSVIVP00032669001	4	5060681	5061743	turquoise2
A4	NA	GSVIVP00032670001	4	5079524	5082494	turquoise2
A4	NA	GSVIVP00032672001	4	5094491	5100879	turquoise2
A4	NA	GSVIVP00032673001	4	5101736	5111137	turquoise2
A4	NA	GSVIVP00032674001	4	5119958	5120700	turquoise2
A4	69	GSVIVP00032676001	4	5144333	5149853	turquoise2
A4	NA	GSVIVP00032677001	4	5150738	5152744	turquoise2
A4	NA	GSVIVP00032679001	4	5174668	5194588	turquoise2
A4	NA	GSVIVP00032680001	4	5196062	5198157	turquoise2
A4	76	GSVIVP00032681001	4	5200338	5204203	turquoise2
A4	NA	GSVIVP00032682001	4	5205265	5206597	turquoise2
A4	NA	GSVIVP00032686001	4	5233388	5239830	turquoise2
A4	NA	GSVIVP00032690001	4	5278182	5287571	turquoise2
A4	NA	GSVIVP00032691001	4	5299591	5334001	turquoise2
A4	NA	GSVIVP00032693001	4	5367326	5384712	turquoise2
A4	89	GSVIVP00032695001	4	5393569	5397868	turquoise2
A4	NA	GSVIVP00032696001	4	5403317	5410568	turquoise2
A4	NA	GSVIVP00032697001	4	5414777	5418182	turquoise2
A4	NA	GSVIVP00032699001	4	5437872	5440592	turquoise2
A4	84	GSVIVP00032701001	4	5454467	5455109	turquoise2
A4	NA	GSVIVP00032705001	4	5591152	5593756	turquoise2
A4	NA	GSVIVP00032706001	4	5594578	5601412	turquoise2
A4	87	GSVIVP00032712001	4	5647856	5650820	turquoise2
A4	NA	GSVIVP00032717001	4	5691911	5692945	turquoise2
A4	NA	GSVIVP00032723001	4	5728356	5734744	turquoise2
A4	85	GSVIVP00032724001	4	5735514	5738975	turquoise2
A4	NA	GSVIVP00032727001	4	5815459	5847660	turquoise2
A4	90	GSVIVP00032729001	4	5877720	5886607	turquoise2
A4	NA	GSVIVP00032730001	4	5902343	5929649	turquoise2
A4	NA	GSVIVP00032731001	4	5931441	5936143	turquoise2
A4	NA	GSVIVP00032732001	4	5937645	5948277	turquoise2
A4	86	GSVIVP00032735001	4	6016960	6029467	turquoise2
A4	NA	GSVIVP00032739001	4	6073170	6078585	turquoise2
A4	NA	GSVIVP00032741001	4	6085114	6087702	turquoise2
A4	NA	GSVIVP00032743001	4	6113808	6125978	turquoise2
A4	93	GSVIVP00032749001	4	6162019	6164345	turquoise2
A4	NA	GSVIVP00032751001	4	6180148	6191209	turquoise2
A4	NA	GSVIVP00032753001	4	6194223	6201466	turquoise2
A4	NA	GSVIVP00032761001	4	6363214	6366019	turquoise2
A4	NA	GSVIVP00032763001	4	6374704	6382819	turquoise2
A4	NA	GSVIVP00032764001	4	6383548	6394104	turquoise2
A4	NA	GSVIVP00032765001	4	6402131	6407516	turquoise2
A4	91	GSVIVP00032766001	4	6409476	6417429	turquoise2
A4	92	GSVIVP00032768001	4	6427446	6440473	turquoise2
A4	NA	GSVIVP00032774001	4	6518934	6521287	turquoise2
A4	NA	GSVIVP00032775001	4	6523221	6535209	turquoise2
A4	NA	GSVIVP00032778001	4	6562619	6582858	turquoise2
A4	NA	GSVIVP00032779001	4	6584390	6591687	turquoise2
A4	NA	GSVIVP00032780001	4	6593265	6599417	turquoise2
A4	NA	GSVIVP00032782001	4	6638598	6638900	turquoise2
A4	NA	GSVIVP00032783001	4	6641213	6642028	turquoise2
A4	NA	GSVIVP00032785001	4	6650105	6652208	turquoise2
A4	NA	GSVIVP00032786001	4	6662921	6666262	turquoise2
A4	NA	GSVIVP00032789001	4	6736960	6753373	turquoise2
A4	88	GSVIVP00032790001	4	6753898	6762081	turquoise2
A13	81	GSVIVP00025021001	4	12282314	12287989	SeaGreen4
A13	NA	GSVIVP00025019001	4	12309891	12311342	SeaGreen4
A13	NA	GSVIVP00025018001	4	12312825	12314651	SeaGreen4
A13	NA	GSVIVP00025016001	4	12319197	12321113	SeaGreen4
A13	NA	GSVIVP00025009001	4	12380222	12383556	SeaGreen4
A13	NA	GSVIVP00025008001	4	12385984	12387039	SeaGreen4
A13	NA	GSVIVP00025005001	4	12405300	12407113	SeaGreen4
A13	NA	GSVIVP00025004001	4	12411169	12414959	SeaGreen4
A13	87	GSVIVP00025003001	4	12416476	12419952	SeaGreen4
A13	80	GSVIVP00025000001	4	12444885	12445991	SeaGreen4
A13	NA	GSVIVP00024996001	4	12493225	12495751	SeaGreen4
A13	NA	GSVIVP00024995001	4	12506223	12512417	SeaGreen4
A13	89	GSVIVP00024994001	4	12513467	12524604	SeaGreen4
A13	NA	GSVIVP00024992001	4	12543132	12578539	SeaGreen4
A13	NA	GSVIVP00024987001	4	12614831	12620377	SeaGreen4
A13	NA	GSVIVP00024986001	4	12630833	12632372	SeaGreen4
A13	NA	GSVIVP00024985001	4	12653970	12661661	SeaGreen4
A13	NA	GSVIVP00024984001	4	12669847	12696294	SeaGreen4
A13	85	GSVIVP00024980001	4	12723194	12728325	SeaGreen4
A13	NA	GSVIVP00024969001	4	12842110	12843354	SeaGreen4
A13	NA	GSVIVP00024968001	4	12845211	12854343	SeaGreen4
A13	NA	GSVIVP00024964001	4	12877974	12879707	SeaGreen4
A13	NA	GSVIVP00024963001	4	12882610	12885288	SeaGreen4
A13	NA	GSVIVP00024962001	4	12886489	12897109	SeaGreen4
A13	NA	GSVIVP00024961001	4	12897846	12906107	SeaGreen4
A13	NA	GSVIVP00024960001	4	12907979	12913647	SeaGreen4
A13	NA	GSVIVP00024956001	4	12949347	12959171	SeaGreen4
A13	NA	GSVIVP00024955001	4	12964018	12967489	SeaGreen4
A13	NA	GSVIVP00024954001	4	12970579	12978029	SeaGreen4
A13	NA	GSVIVP00024952001	4	12999854	13003588	SeaGreen4
A13	NA	GSVIVP00024946001	4	13020200	13024704	SeaGreen4
A13	NA	GSVIVP00024945001	4	13029588	13032591	SeaGreen4
A13	NA	GSVIVP00024935001	4	13121132	13124303	SeaGreen4
A13	NA	GSVIVP00024931001	4	13153745	13171526	SeaGreen4
A13	NA	GSVIVP00024929001	4	13174087	13177396	SeaGreen4
A13	NA	GSVIVP00024926001	4	13213617	13217967	SeaGreen4
A13	NA	GSVIVP00024925001	4	13219192	13220293	SeaGreen4
A13	NA	GSVIVP00024924001	4	13220872	13224871	SeaGreen4
A13	NA	GSVIVP00024923001	4	13225467	13237541	SeaGreen4
A13	NA	GSVIVP00024922001	4	13245813	13246665	SeaGreen4
A13	NA	GSVIVP00024921001	4	13252760	13254864	SeaGreen4
A13	84	GSVIVP00024920001	4	13255030	13262040	SeaGreen4
A13	NA	GSVIVP00024918001	4	13276870	13278123	SeaGreen4
A13	NA	GSVIVP00024916001	4	13283982	13308886	SeaGreen4
A13	NA	GSVIVP00024912001	4	13336882	13338828	SeaGreen4
A13	NA	GSVIVP00024909001	4	13351775	13355594	SeaGreen4
A13	NA	GSVIVP00024906001	4	13365147	13367523	SeaGreen4
A13	NA	GSVIVP00024905001	4	13368117	13371377	SeaGreen4
A13	NA	GSVIVP00024902001	4	13384547	13389262	SeaGreen4
A13	91	GSVIVP00024901001	4	13391452	13395217	SeaGreen4
A13	NA	GSVIVP00024895001	4	13427715	13437141	SeaGreen4
A13	86	GSVIVP00024894001	4	13438269	13441010	SeaGreen4
A13	NA	GSVIVP00024893001	4	13442554	13444695	SeaGreen4
A13	NA	GSVIVP00024892001	4	13445945	13449969	SeaGreen4
A13	NA	GSVIVP00024890001	4	13467394	13469809	SeaGreen4
A13	NA	GSVIVP00036910001	4	13731834	13741788	SeaGreen4
A13	NA	GSVIVP00036909001	4	13742363	13745894	SeaGreen4
A13	NA	GSVIVP00036908001	4	13756496	13758883	SeaGreen4
A13	NA	GSVIVP00036904001	4	13794445	13796997	SeaGreen4
A13	NA	GSVIVP00036903001	4	13799775	13804515	SeaGreen4
A13	NA	GSVIVP00036901001	4	13816414	13819280	SeaGreen4
A13	90	GSVIVP00036900001	4	13827460	13830742	SeaGreen4
A13	NA	GSVIVP00036899001	4	13837315	13838168	SeaGreen4
A13	124	GSVIVP00036897001	4	13864417	13867188	SeaGreen4
A13	NA	GSVIVP00036891001	4	13895209	13896891	SeaGreen4
A13	NA	GSVIVP00036890001	4	13897426	13898191	SeaGreen4
A13	122	GSVIVP00036889001	4	13899554	13906462	SeaGreen4
A13	NA	GSVIVP00036875001	4	13976578	13988331	SeaGreen4
A13	NA	GSVIVP00036874001	4	13989767	13991358	SeaGreen4
A13	NA	GSVIVP00036873001	4	13996372	13996941	SeaGreen4
A13	NA	GSVIVP00036871001	4	14001109	14007739	SeaGreen4
A13	NA	GSVIVP00036870001	4	14008726	14010108	SeaGreen4
A13	123	GSVIVP00036869001	4	14010798	14018625	SeaGreen4
A13	NA	GSVIVP00036867001	4	14021964	14035207	SeaGreen4
A13	NA	GSVIVP00036866001	4	14039406	14044263	SeaGreen4
A13	NA	GSVIVP00036865001	4	14047227	14051724	SeaGreen4
A13	NA	GSVIVP00036864001	4	14054351	14057556	SeaGreen4
A13	NA	GSVIVP00036861001	4	14079893	14081011	SeaGreen4
A13	125	GSVIVP00036860001	4	14081551	14095958	SeaGreen4
A13	NA	GSVIVP00036856001	4	14123986	14126208	SeaGreen4
A13	NA	GSVIVP00036855001	4	14130698	14178501	SeaGreen4
A13	NA	GSVIVP00036853001	4	14184937	14199863	SeaGreen4
A13	NA	GSVIVP00036850001	4	14226765	14230255	SeaGreen4
A13	NA	GSVIVP00036849001	4	14230753	14235335	SeaGreen4
A13	NA	GSVIVP00036847001	4	14237709	14241136	SeaGreen4
A13	NA	GSVIVP00036846001	4	14253082	14255344	SeaGreen4
A13	NA	GSVIVP00036844001	4	14274241	14275701	SeaGreen4
A13	NA	GSVIVP00036843001	4	14276387	14308162	SeaGreen4
A13	107	GSVIVP00036840001	4	14350377	14352087	SeaGreen4
A13	NA	GSVIVP00036839001	4	14354331	14357639	SeaGreen4
A13	NA	GSVIVP00036836001	4	14366352	14380963	SeaGreen4
A13	NA	GSVIVP00036834001	4	14384667	14403253	SeaGreen4
A13	NA	GSVIVP00036830001	4	14438417	14444650	SeaGreen4
A13	105	GSVIVP00036826001	4	14463791	14465851	SeaGreen4
A13	NA	GSVIVP00036825001	4	14466209	14471554	SeaGreen4
A13	NA	GSVIVP00036824001	4	14471605	14474664	SeaGreen4
A13	99	GSVIVP00036823001	4	14478005	14481152	SeaGreen4
A13	NA	GSVIVP00036822001	4	14490301	14491439	SeaGreen4
A13	108	GSVIVP00036821001	4	14496883	14504779	SeaGreen4
A13	NA	GSVIVP00036814001	4	14542039	14544355	SeaGreen4
A13	NA	GSVIVP00036808001	4	14580646	14584243	SeaGreen4
A13	NA	GSVIVP00036807001	4	14585033	14586237	SeaGreen4
A13	NA	GSVIVP00036804001	4	14603228	14606712	SeaGreen4
A13	NA	GSVIVP00036803001	4	14608549	14621487	SeaGreen4
A13	104	GSVIVP00036800001	4	14647684	14647998	SeaGreen4
A13	101	GSVIVP00036799001	4	14653241	14656050	SeaGreen4
A13	110	GSVIVP00036796001	4	14664435	14667110	SeaGreen4
A13	NA	GSVIVP00036794001	4	14682814	14688214	SeaGreen4
A13	NA	GSVIVP00036792001	4	14689783	14694539	SeaGreen4
A13	NA	GSVIVP00036791001	4	14698449	14699886	SeaGreen4
A13	NA	GSVIVP00036790001	4	14701491	14706113	SeaGreen4
A13	115	GSVIVP00036787001	4	14714627	14719859	SeaGreen4
A13	NA	GSVIVP00036786001	4	14729121	14783893	SeaGreen4
A13	116	GSVIVP00036784001	4	14790912	14792727	SeaGreen4
A13	NA	GSVIVP00036780001	4	14859314	14865352	SeaGreen4
A13	NA	GSVIVP00036779001	4	14866083	14869211	SeaGreen4
A13	NA	GSVIVP00036778001	4	14869612	14875502	SeaGreen4
A13	NA	GSVIVP00036776001	4	14906310	14908256	SeaGreen4
A13	117	GSVIVP00036774001	4	14931066	14933785	SeaGreen4
A13	119	GSVIVP00036771001	4	14944861	14946723	SeaGreen4
A13	NA	GSVIVP00036770001	4	14949390	14959285	SeaGreen4
A13	NA	GSVIVP00036768001	4	14965762	14970237	SeaGreen4
A13	NA	GSVIVP00036764001	4	14981321	14982640	SeaGreen4
A13	NA	GSVIVP00036763001	4	14989088	14997608	SeaGreen4
A13	NA	GSVIVP00036762001	4	15001687	15018337	SeaGreen4
A13	NA	GSVIVP00036759001	4	15047295	15064608	SeaGreen4
A13	NA	GSVIVP00036757001	4	15074538	15078374	SeaGreen4
A13	NA	GSVIVP00036756001	4	15081013	15091365	SeaGreen4
A13	102	GSVIVP00036755001	4	15093567	15096858	SeaGreen4
A13	NA	GSVIVP00036754001	4	15097694	15102332	SeaGreen4
A13	100	GSVIVP00036753001	4	15106462	15107594	SeaGreen4
A13	NA	GSVIVP00036746001	4	15142325	15145742	SeaGreen4
A13	NA	GSVIVP00036745001	4	15146582	15150826	SeaGreen4
A13	NA	GSVIVP00036744001	4	15154347	15160840	SeaGreen4
A13	NA	GSVIVP00036741001	4	15169992	15173274	SeaGreen4
A13	NA	GSVIVP00036740001	4	15176164	15181160	SeaGreen4
A13	103	GSVIVP00036734001	4	15207427	15212127	SeaGreen4
A13	109	GSVIVP00036733001	4	15215222	15228508	SeaGreen4
A13	106	GSVIVP00036730001	4	15239467	15239832	SeaGreen4
A13	NA	GSVIVP00036729001	4	15241939	15251712	SeaGreen4
A13	NA	GSVIVP00011736001	4	15420173	15425610	SeaGreen4
A13	NA	GSVIVP00011735001	4	15429519	15431490	SeaGreen4
A13	NA	GSVIVP00011732001	4	15448155	15475669	SeaGreen4
A13	NA	GSVIVP00011731001	4	15478169	15501963	SeaGreen4
A13	NA	GSVIVP00012357001	4	15623932	15624312	SeaGreen4
A13	NA	GSVIVP00012367001	4	15671303	15676203	SeaGreen4
A13	NA	GSVIVP00012369001	4	15678002	15682275	SeaGreen4
A13	NA	GSVIVP00012370001	4	15682700	15684224	SeaGreen4
A13	112	GSVIVP00013151001	4	15823880	15829424	SeaGreen4
A13	NA	GSVIVP00013149001	4	15833552	15836361	SeaGreen4
A13	NA	GSVIVP00013148001	4	15842723	15847384	SeaGreen4
A13	NA	GSVIVP00013144001	4	15865784	15866925	SeaGreen4
A13	NA	GSVIVP00013142001	4	15870641	15873848	SeaGreen4
A13	NA	GSVIVP00008739001	4	15994452	16000235	SeaGreen4
A7	49	GSVIVP00033010001	5	114500	118849	magenta1
A7	NA	GSVIVP00033011001	5	121624	122331	magenta1
A7	NA	GSVIVP00033013001	5	131235	133751	magenta1
A7	NA	GSVIVP00033022001	5	222270	229395	magenta1
A7	NA	GSVIVP00033026001	5	291375	293023	magenta1
A7	NA	GSVIVP00033027001	5	296517	311870	magenta1
A7	28	GSVIVP00033028001	5	314050	320182	magenta1
A7	NA	GSVIVP00033030001	5	333457	338969	magenta1
A7	NA	GSVIVP00033033001	5	355688	361237	magenta1
A7	NA	GSVIVP00033034001	5	362041	364411	magenta1
A7	NA	GSVIVP00033035001	5	371040	371963	magenta1
A7	NA	GSVIVP00033038001	5	384667	386534	magenta1
A7	NA	GSVIVP00033039001	5	387630	392476	magenta1
A7	16	GSVIVP00033041001	5	398469	406205	magenta1
A7	NA	GSVIVP00033044001	5	430085	432532	magenta1
A7	NA	GSVIVP00033046001	5	437161	438890	magenta1
A7	NA	GSVIVP00033047001	5	441700	444162	magenta1
A7	13	GSVIVP00033052001	5	457395	459555	magenta1
A7	NA	GSVIVP00033053001	5	461312	479667	magenta1
A7	NA	GSVIVP00033056001	5	489558	492720	magenta1
A7	NA	GSVIVP00033057001	5	493676	500131	magenta1
A7	NA	GSVIVP00033058001	5	505912	513567	magenta1
A7	NA	GSVIVP00033059001	5	515031	536608	magenta1
A7	NA	GSVIVP00033063001	5	569994	592029	magenta1
A7	NA	GSVIVP00033064001	5	593486	594806	magenta1
A7	NA	GSVIVP00033065001	5	599228	600138	magenta1
A7	NA	GSVIVP00033066001	5	601811	602408	magenta1
A7	NA	GSVIVP00033068001	5	608413	609176	magenta1
A7	NA	GSVIVP00033069001	5	610619	611471	magenta1
A7	NA	GSVIVP00033091001	5	683991	702425	magenta1
A7	NA	GSVIVP00033093001	5	718212	722306	magenta1
A7	NA	GSVIVP00033094001	5	724138	727454	magenta1
A7	NA	GSVIVP00033096001	5	741658	742960	magenta1
A7	15	GSVIVP00033097001	5	750203	757359	magenta1
A7	NA	GSVIVP00033098001	5	760863	761846	magenta1
A7	17	GSVIVP00033099001	5	765049	767931	magenta1
A7	NA	GSVIVP00033104001	5	811075	822000	magenta1
A7	NA	GSVIVP00033105001	5	822679	824477	magenta1
A7	NA	GSVIVP00033108001	5	847200	851615	magenta1
A7	12	GSVIVP00033109001	5	856238	860733	magenta1
A7	NA	GSVIVP00033115001	5	910892	923876	magenta1
A7	NA	GSVIVP00033116001	5	925089	927536	magenta1
A7	14	GSVIVP00033117001	5	929677	930239	magenta1
A7	39	GSVIVP00033119001	5	937196	945656	magenta1
A7	NA	GSVIVP00033120001	5	953039	969923	magenta1
A7	NA	GSVIVP00033121001	5	970576	973299	magenta1
A7	NA	GSVIVP00033123001	5	977634	982023	magenta1
A7	NA	GSVIVP00033124001	5	982640	1006148	magenta1
A7	NA	GSVIVP00033127001	5	1033707	1035951	magenta1
A7	NA	GSVIVP00033129001	5	1052805	1056659	magenta1
A7	NA	GSVIVP00033132001	5	1075495	1077722	magenta1
A7	NA	GSVIVP00033134001	5	1084195	1093389	magenta1
A7	NA	GSVIVP00033135001	5	1093784	1101886	magenta1
A7	NA	GSVIVP00033136001	5	1102963	1107385	magenta1
A7	NA	GSVIVP00033138001	5	1118397	1120075	magenta1
A7	NA	GSVIVP00033139001	5	1122474	1127350	magenta1
A7	25	GSVIVP00033141001	5	1157731	1160598	magenta1
A7	71	GSVIVP00033143001	5	1182046	1189056	magenta1
A7	NA	GSVIVP00033144001	5	1190760	1198276	magenta1
A7	NA	GSVIVP00033146001	5	1208205	1214844	magenta1
A7	NA	GSVIVP00033147001	5	1215321	1219401	magenta1
A7	NA	GSVIVP00033148001	5	1221641	1223086	magenta1
A7	NA	GSVIVP00033150001	5	1226994	1228166	magenta1
A7	NA	GSVIVP00033151001	5	1235269	1237232	magenta1
A7	NA	GSVIVP00033153001	5	1246621	1247709	magenta1
A7	NA	GSVIVP00033155001	5	1257224	1261934	magenta1
A7	NA	GSVIVP00033156001	5	1264774	1289645	magenta1
A7	NA	GSVIVP00033158001	5	1293768	1294259	magenta1
A7	72	GSVIVP00033159001	5	1294515	1301934	magenta1
A7	NA	GSVIVP00033163001	5	1346739	1348113	magenta1
A7	NA	GSVIVP00033164001	5	1359619	1365891	magenta1
A7	NA	GSVIVP00033166001	5	1379408	1380584	magenta1
A7	NA	GSVIVP00033168001	5	1383367	1396862	magenta1
A7	NA	GSVIVP00033169001	5	1402977	1408560	magenta1
A7	NA	GSVIVP00033170001	5	1409849	1417122	magenta1
A7	NA	GSVIVP00033174001	5	1440295	1449392	magenta1
A7	NA	GSVIVP00033175001	5	1454456	1459372	magenta1
A7	NA	GSVIVP00033177001	5	1467252	1473572	magenta1
A7	NA	GSVIVP00033179001	5	1481400	1482615	magenta1
A7	NA	GSVIVP00033180001	5	1483383	1500772	magenta1
A7	NA	GSVIVP00033181001	5	1501757	1504241	magenta1
A7	NA	GSVIVP00033182001	5	1505669	1512377	magenta1
A7	NA	GSVIVP00033183001	5	1521440	1523395	magenta1
A7	NA	GSVIVP00033184001	5	1524501	1529171	magenta1
A7	NA	GSVIVP00033185001	5	1530710	1536501	magenta1
A7	NA	GSVIVP00033187001	5	1555245	1558034	magenta1
A7	NA	GSVIVP00033189001	5	1570203	1571710	magenta1
A7	NA	GSVIVP00033190001	5	1594207	1630330	magenta1
A7	NA	GSVIVP00033191001	5	1630990	1639680	magenta1
A7	NA	GSVIVP00033192001	5	1640164	1643858	magenta1
A7	NA	GSVIVP00019671001	5	2096274	2108465	magenta1
A7	NA	GSVIVP00019672001	5	2109908	2113919	magenta1
A7	NA	GSVIVP00019674001	5	2122162	2127677	magenta1
A7	NA	GSVIVP00019678001	5	2251053	2253571	magenta1
A7	NA	GSVIVP00019679001	5	2254686	2258467	magenta1
A7	23	GSVIVP00019680001	5	2260818	2265804	magenta1
A7	NA	GSVIVP00019681001	5	2271971	2286996	magenta1
A7	NA	GSVIVP00019682001	5	2288308	2290407	magenta1
A7	NA	GSVIVP00019692001	5	2339572	2342585	magenta1
A7	NA	GSVIVP00019694001	5	2349873	2361351	magenta1
A7	NA	GSVIVP00019695001	5	2362303	2370118	magenta1
A7	NA	GSVIVP00019700001	5	2397961	2399228	magenta1
A7	NA	GSVIVP00019701001	5	2399810	2401243	magenta1
A7	NA	GSVIVP00019702001	5	2405699	2418976	magenta1
A7	NA	GSVIVP00019703001	5	2419829	2432305	magenta1
A7	NA	GSVIVP00019705001	5	2437603	2438950	magenta1
A7	NA	GSVIVP00019710001	5	2471834	2474102	magenta1
A7	35	GSVIVP00019713001	5	2502783	2507582	magenta1
A7	43	GSVIVP00019714001	5	2516774	2533471	magenta1
A7	NA	GSVIVP00019715001	5	2533962	2545664	magenta1
A7	36	GSVIVP00019716001	5	2550542	2554635	magenta1
A7	NA	GSVIVP00019717001	5	2555809	2559158	magenta1
A7	NA	GSVIVP00019718001	5	2560236	2564093	magenta1
A7	NA	GSVIVP00019719001	5	2566339	2568134	magenta1
A7	NA	GSVIVP00019720001	5	2572165	2576175	magenta1
A7	NA	GSVIVP00019721001	5	2577846	2582148	magenta1
A7	NA	GSVIVP00019722001	5	2582507	2586891	magenta1
A7	NA	GSVIVP00019724001	5	2602254	2607776	magenta1
A7	NA	GSVIVP00019725001	5	2608013	2611063	magenta1
A7	NA	GSVIVP00019726001	5	2611914	2625994	magenta1
A7	52	GSVIVP00019727001	5	2630576	2636140	magenta1
A7	NA	GSVIVP00019730001	5	2649483	2658081	magenta1
A7	NA	GSVIVP00019732001	5	2661859	2680967	magenta1
A7	NA	GSVIVP00019733001	5	2685387	2688405	magenta1
A7	NA	GSVIVP00019735001	5	2691875	2693564	magenta1
A7	NA	GSVIVP00019737001	5	2728827	2729387	magenta1
A7	NA	GSVIVP00019740001	5	2747626	2753989	magenta1
A7	NA	GSVIVP00019747001	5	2787446	2789580	magenta1
A7	NA	GSVIVP00019748001	5	2791248	2806479	magenta1
A7	NA	GSVIVP00019749001	5	2807109	2809803	magenta1
A7	NA	GSVIVP00019751001	5	2816707	2847528	magenta1
A7	29	GSVIVP00019752001	5	2849768	2851890	magenta1
A7	26	GSVIVP00019753001	5	2852156	2860851	magenta1
A7	NA	GSVIVP00019755001	5	2870430	2878018	magenta1
A7	NA	GSVIVP00019757001	5	2880451	2887558	magenta1
A7	NA	GSVIVP00019759001	5	2899523	2906895	magenta1
A7	NA	GSVIVP00019762001	5	2932217	2933772	magenta1
A7	11	GSVIVP00019763001	5	2940067	2955702	magenta1
A7	NA	GSVIVP00019766001	5	2984709	2994759	magenta1
A7	NA	GSVIVP00019767001	5	2995425	3009175	magenta1
A7	NA	GSVIVP00019771001	5	3048117	3048440	magenta1
A7	NA	GSVIVP00019772001	5	3055837	3059583	magenta1
A7	NA	GSVIVP00019773001	5	3060582	3064437	magenta1
A7	NA	GSVIVP00019775001	5	3069714	3073038	magenta1
A7	NA	GSVIVP00019776001	5	3076355	3086873	magenta1
A7	NA	GSVIVP00019778001	5	3091031	3091387	magenta1
A7	NA	GSVIVP00019780001	5	3099664	3102810	magenta1
A7	9	GSVIVP00019781001	5	3105908	3107260	magenta1
A7	NA	GSVIVP00019783001	5	3112000	3126180	magenta1
A7	NA	GSVIVP00019784001	5	3127067	3149120	magenta1
A7	NA	GSVIVP00019786001	5	3153731	3155551	magenta1
A7	34	GSVIVP00019790001	5	3189819	3209226	magenta1
A7	8	GSVIVP00019791001	5	3213501	3214407	magenta1
A7	NA	GSVIVP00019796001	5	3270673	3278090	magenta1
A7	NA	GSVIVP00019797001	5	3279544	3298130	magenta1
A7	NA	GSVIVP00019799001	5	3307727	3310765	magenta1
A7	NA	GSVIVP00019801001	5	3333619	3336244	magenta1
A7	NA	GSVIVP00019802001	5	3342597	3353236	magenta1
A7	NA	GSVIVP00019804001	5	3357810	3366684	magenta1
A7	NA	GSVIVP00019805001	5	3367075	3379150	magenta1
A7	NA	GSVIVP00019806001	5	3380186	3380497	magenta1
A7	6	GSVIVP00019807001	5	3384676	3384984	magenta1
A7	NA	GSVIVP00019808001	5	3395845	3403893	magenta1
A7	NA	GSVIVP00019809001	5	3405125	3414358	magenta1
A7	NA	GSVIVP00019810001	5	3419330	3426280	magenta1
A7	7	GSVIVP00019811001	5	3429638	3436258	magenta1
A7	NA	GSVIVP00019812001	5	3438361	3446954	magenta1
A7	NA	GSVIVP00019813001	5	3449982	3452131	magenta1
A7	NA	GSVIVP00019815001	5	3464685	3465938	magenta1
A7	NA	GSVIVP00019817001	5	3477060	3479763	magenta1
A7	2	GSVIVP00019819001	5	3483597	3484070	magenta1
A7	NA	GSVIVP00019822001	5	3492309	3498909	magenta1
A7	5	GSVIVP00019823001	5	3503820	3515192	magenta1
A7	NA	GSVIVP00019825001	5	3524518	3527828	magenta1
A7	NA	GSVIVP00019828001	5	3548065	3560393	magenta1
A7	4	GSVIVP00019830001	5	3577868	3593303	magenta1
A7	NA	GSVIVP00019833001	5	3619051	3626428	magenta1
A7	NA	GSVIVP00019834001	5	3634145	3667507	magenta1
A7	3	GSVIVP00019835001	5	3668275	3700156	magenta1
A7	NA	GSVIVP00019836001	5	3702653	3704524	magenta1
A7	NA	GSVIVP00019840001	5	3729048	3733146	magenta1
A7	NA	GSVIVP00019843001	5	3754872	3756169	magenta1
A7	NA	GSVIVP00019846001	5	3773490	3773938	magenta1
A7	NA	GSVIVP00019852001	5	3809382	3812501	magenta1
A7	NA	GSVIVP00019853001	5	3823457	3824667	magenta1
A7	NA	GSVIVP00019854001	5	3836747	3842404	magenta1
A7	45	GSVIVP00019855001	5	3849745	3851603	magenta1
A7	NA	GSVIVP00019856001	5	3854251	3862337	magenta1
A7	NA	GSVIVP00019857001	5	3863695	3866211	magenta1
A7	NA	GSVIVP00019858001	5	3867748	3872030	magenta1
A7	NA	GSVIVP00019862001	5	3905733	3906311	magenta1
A7	44	GSVIVP00019863001	5	3906608	3909133	magenta1
A7	NA	GSVIVP00019864001	5	3910496	3913674	magenta1
A7	NA	GSVIVP00019865001	5	3914059	3924075	magenta1
A7	NA	GSVIVP00019866001	5	3926485	3931577	magenta1
A7	NA	GSVIVP00019867001	5	3937010	3938557	magenta1
A7	NA	GSVIVP00019869001	5	3949267	3960333	magenta1
A7	NA	GSVIVP00019870001	5	3961604	3966032	magenta1
A7	NA	GSVIVP00019871001	5	3970778	3971830	magenta1
A7	46	GSVIVP00019872001	5	3978074	3979132	magenta1
A7	NA	GSVIVP00019873001	5	3979853	3993903	magenta1
A7	NA	GSVIVP00019874001	5	3994476	4000690	magenta1
A7	NA	GSVIVP00019875001	5	4003130	4017780	magenta1
A7	NA	GSVIVP00019877001	5	4021484	4023453	magenta1
A7	NA	GSVIVP00019878001	5	4026440	4032777	magenta1
A7	NA	GSVIVP00019879001	5	4033295	4038336	magenta1
A7	NA	GSVIVP00019880001	5	4039197	4040008	magenta1
A7	42	GSVIVP00019881001	5	4040851	4045213	magenta1
A7	NA	GSVIVP00019882001	5	4050835	4081340	magenta1
A7	NA	GSVIVP00019883001	5	4082465	4085204	magenta1
A7	NA	GSVIVP00019884001	5	4088532	4091559	magenta1
A7	47	GSVIVP00019885001	5	4099436	4110224	magenta1
A7	NA	GSVIVP00019886001	5	4111181	4119547	magenta1
A7	NA	GSVIVP00019888001	5	4126891	4131731	magenta1
A7	NA	GSVIVP00019889001	5	4134641	4136667	magenta1
A7	NA	GSVIVP00019891001	5	4149215	4165480	magenta1
A7	NA	GSVIVP00019892001	5	4167788	4169872	magenta1
A7	NA	GSVIVP00019893001	5	4171636	4187397	magenta1
A7	NA	GSVIVP00019894001	5	4190258	4195353	magenta1
A7	51	GSVIVP00019895001	5	4202619	4210561	magenta1
A7	NA	GSVIVP00019897001	5	4220946	4221935	magenta1
A7	NA	GSVIVP00019899001	5	4239382	4252543	magenta1
A7	NA	GSVIVP00019900001	5	4260785	4262674	magenta1
A7	NA	GSVIVP00019902001	5	4273148	4289447	magenta1
A7	NA	GSVIVP00019903001	5	4290605	4291051	magenta1
A7	NA	GSVIVP00019904001	5	4294068	4311743	magenta1
A7	NA	GSVIVP00019906001	5	4346209	4347470	magenta1
A7	NA	GSVIVP00019907001	5	4351850	4354954	magenta1
A7	NA	GSVIVP00019910001	5	4366859	4368122	magenta1
A7	37	GSVIVP00019911001	5	4376652	4382862	magenta1
A7	NA	GSVIVP00019916001	5	4395789	4400086	magenta1
A7	NA	GSVIVP00019917001	5	4400633	4407480	magenta1
A7	NA	GSVIVP00019919001	5	4414977	4418913	magenta1
A7	NA	GSVIVP00019920001	5	4420201	4434010	magenta1
A7	NA	GSVIVP00019921001	5	4435804	4436749	magenta1
A7	NA	GSVIVP00019922001	5	4440393	4443660	magenta1
A7	NA	GSVIVP00019923001	5	4444847	4451066	magenta1
A7	NA	GSVIVP00019925001	5	4458982	4464139	magenta1
A7	NA	GSVIVP00019930001	5	4492605	4495554	magenta1
A7	NA	GSVIVP00019932001	5	4510829	4524693	magenta1
A7	NA	GSVIVP00019935001	5	4565254	4586216	magenta1
A7	NA	GSVIVP00019936001	5	4587091	4594818	magenta1
A7	NA	GSVIVP00019937001	5	4597488	4619482	magenta1
A7	50	GSVIVP00019938001	5	4620147	4621766	magenta1
A7	NA	GSVIVP00019942001	5	4637425	4638381	magenta1
A7	48	GSVIVP00019944001	5	4642005	4655896	magenta1
A7	NA	GSVIVP00019945001	5	4660141	4665932	magenta1
A7	NA	GSVIVP00019948001	5	4686010	4694285	magenta1
A7	30	GSVIVP00019949001	5	4696427	4719481	magenta1
A7	NA	GSVIVP00019950001	5	4722807	4735994	magenta1
A7	NA	GSVIVP00019956001	5	4760129	4764785	magenta1
A7	NA	GSVIVP00019959001	5	4804336	4812212	magenta1
A7	56	GSVIVP00019961001	5	4834770	4835627	magenta1
A7	NA	GSVIVP00019963001	5	4840223	4842279	magenta1
A7	NA	GSVIVP00019973001	5	4946520	4949861	magenta1
A7	NA	GSVIVP00019974001	5	4951047	4955019	magenta1
A7	NA	GSVIVP00019976001	5	4972629	4974855	magenta1
A7	NA	GSVIVP00019978001	5	4984076	4985800	magenta1
A7	65	GSVIVP00019979001	5	4988237	4989565	magenta1
A7	NA	GSVIVP00019980001	5	4998388	5001113	magenta1
A7	64	GSVIVP00019981001	5	5008782	5009740	magenta1
A7	NA	GSVIVP00019982001	5	5012267	5023905	magenta1
A7	54	GSVIVP00019984001	5	5035066	5038173	magenta1
A7	NA	GSVIVP00019987001	5	5077915	5088511	magenta1
A7	NA	GSVIVP00019988001	5	5092221	5098036	magenta1
A7	NA	GSVIVP00019989001	5	5098457	5101389	magenta1
A7	67	GSVIVP00019990001	5	5101602	5104359	magenta1
A7	NA	GSVIVP00019991001	5	5116936	5140707	magenta1
A7	NA	GSVIVP00019992001	5	5142819	5147640	magenta1
A7	NA	GSVIVP00019993001	5	5149917	5150963	magenta1
A7	NA	GSVIVP00019994001	5	5152168	5152874	magenta1
A7	NA	GSVIVP00019996001	5	5158987	5165077	magenta1
A7	NA	GSVIVP00020000001	5	5178108	5179356	magenta1
A7	NA	GSVIVP00020003001	5	5191045	5193572	magenta1
A7	NA	GSVIVP00020004001	5	5195145	5195879	magenta1
A7	NA	GSVIVP00020008001	5	5224632	5225524	magenta1
A7	NA	GSVIVP00020010001	5	5235995	5238496	magenta1
A7	NA	GSVIVP00020011001	5	5240422	5241837	magenta1
A7	NA	GSVIVP00020012001	5	5245846	5246208	magenta1
A7	NA	GSVIVP00020014001	5	5252413	5271623	magenta1
A7	NA	GSVIVP00020015001	5	5274153	5276380	magenta1
A7	NA	GSVIVP00020016001	5	5287401	5287919	magenta1
A7	NA	GSVIVP00020021001	5	5314674	5324258	magenta1
A7	NA	GSVIVP00020022001	5	5324847	5325392	magenta1
A7	NA	GSVIVP00020025001	5	5332104	5336439	magenta1
A7	55	GSVIVP00020026001	5	5351935	5356754	magenta1
A7	NA	GSVIVP00020027001	5	5370087	5372686	magenta1
A7	NA	GSVIVP00020028001	5	5372946	5380223	magenta1
A7	NA	GSVIVP00020031001	5	5391619	5393226	magenta1
A7	NA	GSVIVP00020032001	5	5395254	5396937	magenta1
A7	NA	GSVIVP00020033001	5	5397271	5399781	magenta1
A7	68	GSVIVP00020034001	5	5401545	5406009	magenta1
A7	53	GSVIVP00020035001	5	5409585	5415856	magenta1
A7	NA	GSVIVP00020036001	5	5425412	5433030	magenta1
A7	57	GSVIVP00020038001	5	5450326	5458740	magenta1
A7	NA	GSVIVP00020039001	5	5465751	5481174	magenta1
A7	NA	GSVIVP00020046001	5	5556958	5558895	magenta1
A7	NA	GSVIVP00020047001	5	5569950	5573988	magenta1
A7	NA	GSVIVP00020049001	5	5582485	5584675	magenta1
A7	NA	GSVIVP00020050001	5	5590037	5595382	magenta1
A7	NA	GSVIVP00020055001	5	5615557	5617082	magenta1
A7	NA	GSVIVP00020056001	5	5618996	5634872	magenta1
A7	NA	GSVIVP00020057001	5	5635660	5636660	magenta1
A7	63	GSVIVP00020062001	5	5659523	5671079	magenta1
A7	NA	GSVIVP00020063001	5	5672324	5676449	magenta1
A7	NA	GSVIVP00020065001	5	5677207	5681145	magenta1
A7	NA	GSVIVP00020066001	5	5688483	5703813	magenta1
A7	NA	GSVIVP00020069001	5	5738807	5740579	magenta1
A7	NA	GSVIVP00020074001	5	5803643	5810400	magenta1
A7	62	GSVIVP00020076001	5	5829016	5831619	magenta1
A7	58	GSVIVP00020095001	5	6076824	6081138	magenta1
A7	NA	GSVIVP00020097001	5	6087942	6094692	magenta1
A7	NA	GSVIVP00020100001	5	6116782	6123638	magenta1
A7	69	GSVIVP00020102001	5	6143387	6158247	magenta1
A7	NA	GSVIVP00020103001	5	6171392	6173632	magenta1
A7	59	GSVIVP00020104001	5	6179789	6184843	magenta1
A7	NA	GSVIVP00020105001	5	6192068	6207310	magenta1
A7	NA	GSVIVP00020108001	5	6228721	6230467	magenta1
A7	NA	GSVIVP00020109001	5	6233923	6235994	magenta1
A7	NA	GSVIVP00020110001	5	6248007	6249269	magenta1
A7	NA	GSVIVP00020111001	5	6251383	6254028	magenta1
A7	NA	GSVIVP00020112001	5	6256370	6267235	magenta1
A7	NA	GSVIVP00020113001	5	6268743	6270764	magenta1
A7	NA	GSVIVP00020114001	5	6272104	6289112	magenta1
A7	NA	GSVIVP00020116001	5	6313320	6340962	magenta1
A7	NA	GSVIVP00020117001	5	6345407	6353855	magenta1
A7	NA	GSVIVP00020118001	5	6356025	6378965	magenta1
A7	NA	GSVIVP00020119001	5	6382217	6384145	magenta1
A7	NA	GSVIVP00020120001	5	6387604	6389073	magenta1
A7	60	GSVIVP00020121001	5	6399975	6402347	magenta1
A7	NA	GSVIVP00020122001	5	6405134	6409389	magenta1
A7	NA	GSVIVP00020123001	5	6420053	6423001	magenta1
A7	66	GSVIVP00020125001	5	6427258	6437901	magenta1
A7	NA	GSVIVP00020128001	5	6467532	6474391	magenta1
A7	NA	GSVIVP00020129001	5	6475947	6484249	magenta1
A7	61	GSVIVP00020133001	5	6496141	6504869	magenta1
A7	NA	GSVIVP00020140001	5	6553177	6563647	magenta1
A7	NA	GSVIVP00020141001	5	6567095	6577183	magenta1
A7	NA	GSVIVP00020145001	5	6608852	6615566	magenta1
A7	NA	GSVIVP00020147001	5	6630161	6633491	magenta1
A7	NA	GSVIVP00020152001	5	6661315	6668179	magenta1
A7	NA	GSVIVP00020158001	5	6737548	6754369	magenta1
A7	NA	GSVIVP00020160001	5	6794129	6794619	magenta1
A7	NA	GSVIVP00020164001	5	6844287	6848574	magenta1
A7	NA	GSVIVP00020169001	5	6892708	6925586	magenta1
A7	NA	GSVIVP00020170001	5	6926278	6927909	magenta1
A7	NA	GSVIVP00020174001	5	6990400	6994069	magenta1
A7	NA	GSVIVP00020175001	5	7009405	7024555	magenta1
A7	NA	GSVIVP00020176001	5	7025625	7027424	magenta1
A7	NA	GSVIVP00020178001	5	7059471	7065717	magenta1
A7	NA	GSVIVP00020181001	5	7087826	7151403	magenta1
A7	NA	GSVIVP00020183001	5	7167323	7171307	magenta1
A7	NA	GSVIVP00020189001	5	7194540	7196370	magenta1
A7	NA	GSVIVP00020190001	5	7207121	7208819	magenta1
A7	NA	GSVIVP00020210001	5	7329596	7331902	magenta1
A7	NA	GSVIVP00020212001	5	7344654	7348492	magenta1
A7	NA	GSVIVP00020214001	5	7356149	7358265	magenta1
A7	NA	GSVIVP00020216001	5	7368704	7374252	magenta1
A7	NA	GSVIVP00020217001	5	7388602	7389660	magenta1
A7	76	GSVIVP00020219001	5	7410487	7410945	magenta1
A7	NA	GSVIVP00020221001	5	7429926	7430552	magenta1
A7	NA	GSVIVP00020251001	5	7729161	7748172	magenta1
A7	NA	GSVIVP00020259001	5	7829276	7831009	magenta1
A7	NA	GSVIVP00020260001	5	7835282	7846189	magenta1
A7	77	GSVIVP00020264001	5	7871924	7893797	magenta1
A7	NA	GSVIVP00020268001	5	7937835	7952676	magenta1
A7	NA	GSVIVP00020276001	5	8042722	8049134	magenta1
A7	NA	GSVIVP00020279001	5	8082751	8094713	magenta1
A7	NA	GSVIVP00020280001	5	8103370	8104199	magenta1
A7	80	GSVIVP00020282001	5	8138072	8144980	magenta1
A7	75	GSVIVP00020285001	5	8203118	8223016	magenta1
A7	NA	GSVIVP00020286001	5	8223911	8231427	magenta1
A7	74	GSVIVP00020288001	5	8255415	8261606	magenta1
A7	NA	GSVIVP00020294001	5	8387937	8415689	magenta1
A7	78	GSVIVP00020295001	5	8416420	8436310	magenta1
A7	NA	GSVIVP00020298001	5	8460696	8469910	magenta1
A7	73	GSVIVP00020299001	5	8471711	8472304	magenta1
A7	NA	GSVIVP00020300001	5	8474907	8479554	magenta1
A7	NA	GSVIVP00020301001	5	8480285	8483011	magenta1
A7	NA	GSVIVP00020304001	5	8533868	8537616	magenta1
A7	NA	GSVIVP00020305001	5	8546449	8550038	magenta1
A7	NA	GSVIVP00020306001	5	8560496	8565361	magenta1
A7	NA	GSVIVP00020308001	5	8589757	8592646	magenta1
[truncated: 5,610 more rows]

## Sheet: Poplar
Ancestor	Ancestral order	Poplar1	Poplar1_chr	Poplar_1_start	Poplar1_end
A10	NA	estExt_fgenesh4_pg.C_LG_I0020	1	135665	139670
A10	NA	gw1.I.6390.1	1	170334	171942
A10	NA	estExt_fgenesh4_pg.C_LG_I0025	1	176158	185531
A10	NA	fgenesh4_pg.C_LG_I000027	1	189018	191435
A10	NA	fgenesh4_pg.C_LG_I000028	1	193603	194215
A10	NA	gw1.I.6402.1	1	218272	221210
A10	NA	grail3.0116003601	1	236835	241420
A10	NA	estExt_Genewise1_v1.C_LG_I6399	1	242377	244623
A10	NA	estExt_fgenesh4_pg.C_LG_I0045	1	332139	334510
A10	NA	gw1.I.6458.1	1	369350	371864
A10	NA	grail3.0116006601	1	428862	431288
A10	NA	eugene3.00010060	1	442315	444497
A10	NA	gw1.I.6575.1	1	588906	592402
A10	NA	gw1.I.6596.1	1	628286	632684
A10	NA	estExt_fgenesh4_pg.C_LG_I0088	1	650934	654209
A10	NA	gw1.I.6621.1	1	666362	668723
A10	NA	grail3.0116009601	1	676313	680587
A10	NA	estExt_fgenesh4_pm.C_LG_I0033	1	682848	687667
A10	NA	eugene3.00010106	1	734787	736427
A10	NA	gw1.I.6685.1	1	757619	761134
A10	NA	gw1.I.6689.1	1	772867	803982
A10	NA	estExt_fgenesh4_pm.C_LG_I0043	1	896698	900890
A10	NA	gw1.I.6735.1	1	910815	912927
A10	NA	eugene3.00010131	1	946541	948589
A10	NA	fgenesh4_pg.C_LG_I000129	1	949473	952106
A10	NA	grail3.0116013301	1	959465	961156
A10	NA	estExt_fgenesh4_pm.C_LG_I0102	1	2206224	2209637
A10	NA	gw1.I.7208.1	1	2280861	2281829
A10	NA	gw1.I.7225.1	1	2634768	2636639
A10	NA	eugene3.00010321	1	2649886	2654787
A10	NA	gw1.I.7241.1	1	2662320	2667774
A10	NA	estExt_fgenesh4_pm.C_LG_I0113	1	2677308	2683064
A10	NA	fgenesh4_pm.C_LG_I000119	1	2702988	2703545
A10	NA	gw1.I.7266.1	1	2706356	2708908
A10	NA	fgenesh4_pg.C_LG_I000355	1	2768520	2769626
A10	NA	fgenesh4_pm.C_LG_I000124	1	2809878	2813773
A10	NA	gw1.I.7304.1	1	2816780	2822600
A10	NA	eugene3.00010340	1	2830346	2832641
A10	NA	gw1.I.7331.1	1	2849843	2852873
A10	NA	eugene3.00010343	1	2859825	2860499
A10	NA	estExt_fgenesh4_pm.C_LG_I0130	1	2979725	2981955
A16	NA	estExt_fgenesh4_pg.C_LG_I0524	1	4334519	4336971
A16	NA	estExt_fgenesh4_pm.C_LG_I0188	1	4373642	4377539
A16	NA	gw1.I.7809.1	1	4383898	4386796
A16	NA	fgenesh4_pg.C_LG_I000536	1	4390266	4391580
A16	NA	eugene3.00010504	1	4444720	4446539
A16	31	estExt_Genewise1_v1.C_LG_I7833	1	4470563	4472538
A16	NA	grail3.0008013901	1	4543609	4545450
A16	NA	gw1.I.7886.1	1	4607770	4610039
A16	NA	eugene3.00010521	1	4648703	4649130
A16	NA	estExt_Genewise1_v1.C_LG_I7873	1	4686731	4692362
A16	NA	gw1.I.7900.1	1	4725615	4729211
A16	NA	eugene3.00010532	1	4735421	4737475
A16	NA	estExt_fgenesh4_pm.C_LG_I0202	1	4757587	4758563
A16	NA	eugene3.00010542	1	4797857	4800074
A16	NA	estExt_fgenesh4_pg.C_LG_I0571	1	4806898	4808480
A16	NA	gw1.I.7943.1	1	4834971	4837211
A16	NA	gw1.I.7953.1	1	4873442	4877607
A16	NA	grail3.0008017101	1	4915441	4918917
A16	NA	gw1.I.7980.1	1	4920840	4923277
A16	NA	gw1.I.7987.1	1	4931037	4933425
A16	NA	gw1.I.7989.1	1	4937741	4940261
A16	NA	eugene3.00010558	1	4943012	4945621
A16	NA	fgenesh4_pm.C_LG_I000219	1	4950760	4955652
A16	NA	fgenesh4_pg.C_LG_I000598	1	4963401	4965679
A16	NA	gw1.I.8037.1	1	5091109	5094638
A16	NA	gw1.I.8047.1	1	5122077	5125312
A16	NA	estExt_fgenesh4_pg.C_LG_I0656	1	5458117	5460058
A16	NA	fgenesh4_pm.C_LG_I000245	1	5470907	5475618
A16	NA	fgenesh4_pg.C_LG_I000666	1	5484499	5486943
A16	NA	eugene3.00010623	1	5491128	5493140
A16	NA	gw1.I.8182.1	1	5496918	5498571
A16	NA	gw1.I.8183.1	1	5500334	5504468
A16	NA	grail3.0008026701	1	5879700	5879873
A1	NA	fgenesh4_pm.C_LG_I000270	1	6031611	6032921
A1	NA	gw1.I.8338.1	1	6039222	6040828
A1	NA	estExt_fgenesh4_pm.C_LG_I0267	1	6052687	6056022
A1	NA	estExt_Genewise1_v1.C_LG_I8330	1	6083545	6085276
A1	NA	estExt_fgenesh4_pg.C_LG_I0729	1	6107429	6109531
A1	NA	eugene3.00010884	1	7622139	7628966
A1	NA	gw1.I.8913.1	1	7644902	7646248
A1	NA	estExt_Genewise1_v1.C_LG_I8903	1	7670428	7677015
A1	NA	gw1.I.8935.1	1	7682988	7688931
A1	NA	gw1.I.8947.1	1	7716878	7720143
A1	NA	estExt_fgenesh4_pg.C_LG_I0914	1	7743763	7746170
A1	NA	gw1.I.8953.1	1	7756768	7763353
A1	NA	gw1.I.8957.1	1	7775619	7780617
A1	NA	estExt_Genewise1_v1.C_LG_I8937	1	7801360	7807858
A1	NA	estExt_Genewise1_v1.C_LG_I8952	1	7823789	7826282
A1	NA	eugene3.00010915	1	7848052	7849773
A1	NA	gw1.I.9007.1	1	7862115	7864937
A1	NA	eugene3.00010922	1	7891563	7893916
A1	NA	estExt_Genewise1_v1.C_LG_I9010	1	7928717	7933299
A1	NA	estExt_Genewise1_v1.C_LG_I9028	1	7980582	7984342
A1	NA	estExt_Genewise1_v1.C_LG_I9035	1	7988655	7993289
A1	NA	grail3.0008051601	1	8003992	8007189
A1	NA	gw1.I.9085.1	1	8031473	8032611
A1	NA	estExt_fgenesh4_pg.C_LG_I0956	1	8108096	8110817
A1	NA	fgenesh4_pg.C_LG_I000970	1	8140384	8142817
A1	NA	gw1.I.9112.1	1	8148412	8152594
A1	NA	gw1.I.9123.1	1	8160497	8161651
A1	NA	grail3.0008054001	1	8208814	8211774
A1	NA	estExt_fgenesh4_pg.C_LG_I0971	1	8218707	8222075
A1	NA	eugene3.00010960	1	8261030	8262061
A1	NA	fgenesh4_pg.C_LG_I000992	1	8287472	8293573
A1	NA	gw1.I.9187.1	1	8360439	8362334
A1	NA	gw1.I.9213.1	1	8424062	8431464
A1	NA	gw1.I.9225.1	1	8474014	8483007
A1	NA	gw1.I.9233.1	1	8489168	8490386
A1	NA	gw1.I.9237.1	1	8492787	8495350
A1	NA	gw1.I.9239.1	1	8507610	8508933
A1	NA	gw1.I.9252.1	1	8541500	8544402
A1	NA	fgenesh4_pg.C_LG_I001025	1	8569727	8572407
A1	NA	gw1.I.9288.1	1	8608490	8609734
A1	NA	fgenesh4_pg.C_LG_I001030	1	8610212	8615353
A1	NA	gw1.I.9291.1	1	8621171	8623833
A1	NA	grail3.0008058401	1	8629696	8633254
A1	NA	eugene3.00011003	1	8643769	8644158
A4	NA	fgenesh4_pg.C_LG_I001045	1	8847249	8849655
A4	NA	gw1.I.9336.1	1	8850581	8851771
A4	NA	fgenesh4_pg.C_LG_I001063	1	9083576	9092312
A4	NA	gw1.I.9407.1	1	9166388	9167479
A4	NA	gw1.I.9408.1	1	9171620	9172342
A4	NA	gw1.I.9422.1	1	9208548	9211533
A4	NA	gw1.I.9423.1	1	9222587	9226264
A4	NA	fgenesh4_pm.C_LG_I000446	1	9243969	9247843
A4	NA	gw1.I.9454.1	1	9309221	9315156
A4	NA	estExt_fgenesh4_pm.C_LG_I0448	1	9457269	9462060
A4	NA	fgenesh4_pm.C_LG_I000456	1	9482104	9483793
A4	NA	gw1.I.9506.1	1	9500130	9504218
A4	NA	gw1.I.9510.1	1	9518462	9520447
A4	NA	gw1.I.9514.1	1	9525026	9526266
A4	NA	eugene3.00011076	1	9531686	9535108
A4	NA	estExt_fgenesh4_pm.C_LG_I0455	1	9645006	9647018
A4	NA	eugene3.00011084	1	9698567	9699861
A4	NA	eugene3.00011089	1	9770793	9776433
A4	NA	estExt_fgenesh4_pm.C_LG_I0460	1	9826812	9829319
A4	NA	estExt_Genewise1_v1.C_LG_I9550	1	9835735	9837781
A4	NA	eugene3.00011100	1	9952442	9966294
A4	NA	gw1.I.9626.1	1	10063894	10069726
A4	NA	gw1.I.9654.1	1	10203159	10204334
A4	NA	fgenesh4_pg.C_LG_I001363	1	13002190	13005656
A4	NA	estExt_fgenesh4_pm.C_LG_I0526	1	13104205	13106077
A4	NA	fgenesh4_pg.C_LG_I001374	1	13137144	13139392
A4	NA	fgenesh4_pm.C_LG_I000538	1	13143889	13149179
A4	NA	gw1.I.192.1	1	13205774	13210186
A4	NA	gw1.I.206.1	1	13283127	13287995
A4	NA	grail3.0052001801	1	13289466	13292029
A4	NA	fgenesh4_pm.C_LG_I000546	1	13338680	13343265
A4	NA	fgenesh4_pg.C_LG_I001417	1	13516183	13517711
A4	NA	grail3.0052004202	1	13545513	13548934
A4	NA	grail3.0052004301	1	13574687	13580210
A4	NA	fgenesh4_pm.C_LG_I000553	1	13642742	13646506
A4	NA	gw1.I.303.1	1	13683685	13685441
A4	NA	gw1.I.313.1	1	13694920	13696149
A4	NA	estExt_fgenesh4_pm.C_LG_I0548	1	13712515	13720082
A4	NA	estExt_Genewise1_v1.C_LG_I0319	1	13724318	13728852
A4	NA	estExt_Genewise1_v1.C_LG_I0325	1	13743492	13746319
A4	NA	gw1.I.329.1	1	13749892	13751495
A4	NA	fgenesh4_pg.C_LG_I001440	1	13857030	13859432
A4	NA	eugene3.00011347	1	13872730	13876796
A4	NA	fgenesh4_pg.C_LG_I001461	1	14289582	14295844
A4	NA	gw1.I.410.1	1	14313440	14318169
A4	NA	gw1.I.445.1	1	14504229	14513769
A4	NA	gw1.I.464.1	1	14579658	14581070
A4	NA	gw1.I.477.1	1	14624905	14625816
A4	NA	fgenesh4_pg.C_LG_I001502	1	14944542	14946985
A4	NA	grail3.0052010901	1	14948819	14959537
A4	NA	estExt_fgenesh4_pg.C_LG_I1502	1	15087041	15088389
A10	NA	fgenesh4_pg.C_LG_I001543	1	15618392	15619618
A10	NA	gw1.I.612.1	1	15678073	15680766
A10	NA	gw1.I.618.1	1	15764817	15770608
A10	NA	gw1.I.638.1	1	15924417	15926493
A10	NA	fgenesh4_pm.C_LG_I000597	1	15968783	15970102
A10	NA	fgenesh4_pg.C_LG_I001564	1	15986955	15989727
A10	NA	fgenesh4_pg.C_LG_I001597	1	16353103	16358935
A10	NA	grail3.0068000301	1	16393243	16395269
A10	NA	fgenesh4_pm.C_LG_I000617	1	16430214	16435338
A10	NA	gw1.I.819.1	1	16520389	16524437
A10	NA	gw1.I.827.1	1	16554776	16559474
A10	NA	estExt_fgenesh4_pg.C_LG_I1607	1	16566691	16571203
A10	NA	gw1.I.882.1	1	16693119	16695302
A10	NA	gw1.I.887.1	1	16703645	16706798
A10	NA	gw1.I.898.1	1	16735928	16737947
A10	NA	gw1.I.913.1	1	16769600	16770798
A10	NA	estExt_fgenesh4_pm.C_LG_I0627	1	16794442	16799433
A10	NA	gw1.I.958.1	1	16881972	16885939
A10	NA	grail3.0068005401	1	16921710	16922968
A10	NA	grail3.0068005901	1	16941681	16942158
A10	NA	gw1.I.990.1	1	16960152	16962716
A10	NA	gw1.I.994.1	1	16968362	16975017
A10	NA	fgenesh4_pg.C_LG_I001674	1	17035444	17036475
A10	NA	gw1.I.1029.1	1	17050032	17052548
A10	NA	estExt_Genewise1_v1.C_LG_I1046	1	17069458	17071402
A10	NA	gw1.I.1061.1	1	17077338	17078591
A10	NA	gw1.I.1077.1	1	17133378	17135754
A10	NA	grail3.0068008901	1	17136275	17137575
A10	NA	gw1.I.1107.1	1	17214790	17215791
A10	NA	estExt_fgenesh4_pg.C_LG_I1689	1	17238641	17243620
A10	NA	eugene3.00011571	1	17283224	17286075
A10	NA	gw1.I.1146.1	1	17298054	17298988
A10	NA	gw1.I.1156.1	1	17319610	17322758
A10	NA	fgenesh4_pg.C_LG_I001719	1	17339517	17340806
A10	NA	gw1.I.1170.1	1	17350341	17351030
A10	NA	grail3.0068011601	1	17386982	17387224
A10	NA	gw1.I.1204.1	1	17468252	17469223
A10	NA	estExt_Genewise1_v1.C_LG_I1200	1	17477747	17479922
A10	NA	grail3.0068013201	1	17567980	17570101
A10	NA	estExt_Genewise1_v1.C_LG_I1235	1	17591528	17594492
A10	NA	estExt_fgenesh4_pm.C_LG_I0669	1	17595346	17598182
A10	79	estExt_Genewise1_v1.C_LG_I1244	1	17607637	17610333
A10	NA	estExt_Genewise1_v1.C_LG_I1289	1	17734149	17736690
A10	NA	gw1.I.1303.1	1	17742149	17742721
A10	NA	estExt_fgenesh4_pm.C_LG_I0682	1	17794798	17796663
A10	NA	eugene3.00011620	1	17796746	17801489
A10	NA	eugene3.00011622	1	17821147	17823165
A10	NA	eugene3.00011627	1	17878980	17879921
A10	NA	estExt_Genewise1_v1.C_LG_I1339	1	17910672	17917532
A10	NA	estExt_Genewise1_v1.C_LG_I1344	1	17937533	17938759
A10	NA	gw1.I.1353.1	1	17944720	17945410
A10	NA	gw1.I.1373.1	1	17980520	17984919
A10	65	estExt_fgenesh4_pg.C_LG_I1776	1	17986144	17993857
A10	NA	gw1.I.1379.1	1	17996213	17998786
A10	NA	estExt_fgenesh4_pg.C_LG_I1782	1	18028208	18030347
A10	NA	estExt_Genewise1_v1.C_LG_I1406	1	18079522	18083398
A10	NA	gw1.I.1432.1	1	18120454	18124737
A10	NA	fgenesh4_pg.C_LG_I001813	1	18192959	18194417
A10	NA	fgenesh4_pg.C_LG_I001815	1	18209712	18215452
A10	NA	gw1.I.1482.1	1	18541612	18545001
A10	NA	gw1.I.1484.1	1	18548800	18556000
A10	NA	gw1.I.1513.1	1	18620089	18624065
A10	NA	gw1.I.1521.1	1	18653272	18658707
A10	NA	gw1.I.1522.1	1	18660154	18663202
A10	NA	gw1.I.1527.1	1	18683976	18684734
A10	NA	gw1.I.1529.1	1	18691214	18693332
A10	NA	grail3.0053002101	1	18704398	18705686
A10	NA	estExt_Genewise1_v1.C_LG_I1532	1	18732747	18736484
A10	NA	eugene3.00011694	1	18766406	18768305
A10	NA	gw1.I.1555.1	1	18769213	18773728
A10	NA	estExt_Genewise1_v1.C_LG_I1550	1	18784580	18788149
A10	NA	gw1.I.1574.1	1	18885893	18886891
A10	NA	gw1.I.1579.1	1	18889906	18902065
A10	NA	gw1.I.1583.1	1	18905887	18909456
A10	NA	gw1.I.1593.1	1	18939772	18943599
A10	NA	gw1.I.1627.1	1	18975396	18976032
A10	NA	grail3.0053004202	1	18982354	18983685
A10	NA	estExt_fgenesh4_pm.C_LG_I0734	1	18993548	18995090
A10	NA	gw1.I.1649.1	1	19015780	19020336
A10	NA	eugene3.00011723	1	19021275	19035458
A10	NA	gw1.I.1725.1	1	19063140	19068513
A10	NA	gw1.I.1730.1	1	19095971	19097430
A10	NA	eugene3.00011733	1	19125490	19127947
A10	NA	estExt_Genewise1_v1.C_LG_I1741	1	19137392	19144077
A10	NA	gw1.I.1751.1	1	19150113	19153763
A10	NA	estExt_fgenesh4_pg.C_LG_I1894	1	19162590	19166432
A10	NA	fgenesh4_pm.C_LG_I000754	1	19189966	19194911
A10	NA	estExt_Genewise1_v1.C_LG_I1765	1	19203991	19207626
A10	NA	estExt_Genewise1_v1.C_LG_I1787	1	19284153	19289132
A10	NA	eugene3.00011830	1	20008019	20010513
A10	NA	estExt_fgenesh4_pg.C_LG_I1984	1	20018251	20031648
A10	NA	estExt_Genewise1_v1.C_LG_I2033	1	20032500	20034243
A10	NA	gw1.I.2068.1	1	20101908	20103152
A10	NA	gw1.I.2074.1	1	20113087	20115056
A10	NA	gw1.I.2085.1	1	20160684	20161241
A10	NA	estExt_Genewise1_v1.C_LG_I2088	1	20190263	20195345
A10	NA	estExt_fgenesh4_pm.C_LG_I0792	1	20224655	20232291
A10	NA	gw1.I.2107.1	1	20250150	20251660
A10	NA	fgenesh4_pg.C_LG_I002022	1	20256440	20258259
A10	NA	gw1.I.2136.1	1	20295986	20299080
A10	NA	gw1.I.2176.1	1	20406026	20407293
A10	NA	fgenesh4_pg.C_LG_I002044	1	20436769	20438393
A10	NA	fgenesh4_pg.C_LG_I002046	1	20449089	20450413
A10	NA	estExt_Genewise1_v1.C_LG_I2187	1	20482529	20485015
A10	NA	grail3.0053020202	1	20557810	20561425
A10	NA	grail3.0053020501	1	20585462	20588799
A10	NA	gw1.I.2226.1	1	20607641	20609847
A10	NA	gw1.I.2235.1	1	20631246	20633270
A10	NA	gw1.I.2239.1	1	20636596	20642712
A10	NA	estExt_fgenesh4_pm.C_LG_I0817	1	20682185	20683926
A10	NA	grail3.0053021901	1	20695409	20696198
A10	NA	grail3.0053022201	1	20712374	20715373
A10	NA	gw1.I.2270.1	1	20716136	20718987
A16	NA	grail3.0054001601	1	21287640	21287795
A16	NA	gw1.I.2355.1	1	21308944	21312620
A16	NA	estExt_fgenesh4_pm.C_LG_I0832	1	21336097	21350326
A16	NA	eugene3.00011927	1	21375353	21378407
A16	NA	eugene3.00011929	1	21388129	21389046
A16	NA	fgenesh4_pm.C_LG_I000846	1	21397555	21409903
A16	NA	fgenesh4_pg.C_LG_I002120	1	21426878	21428026
A16	NA	eugene3.00011934	1	21451259	21453377
A16	NA	grail3.0054003401	1	21487306	21489706
A16	NA	gw1.I.2413.1	1	21500635	21510436
A16	NA	estExt_fgenesh4_pm.C_LG_I0841	1	21607649	21615984
A16	NA	gw1.I.2452.1	1	21657556	21662909
A16	NA	estExt_fgenesh4_pg.C_LG_I2123	1	21665284	21669233
A16	NA	gw1.I.2464.1	1	21677702	21684845
A16	NA	gw1.I.2471.1	1	21701032	21703676
A16	NA	gw1.I.2477.1	1	21716301	21725946
A16	NA	fgenesh4_pm.C_LG_I000859	1	21748494	21752179
A16	NA	gw1.I.2506.1	1	21772568	21777443
A16	NA	grail3.0054007001	1	21785957	21787530
A16	NA	gw1.I.2525.1	1	21839768	21844235
A16	NA	fgenesh4_pm.C_LG_I000862	1	21850851	21853819
A16	NA	estExt_fgenesh4_pg.C_LG_I2142	1	21869908	21874827
A16	NA	estExt_Genewise1_v1.C_LG_I2532	1	21875645	21876481
A16	NA	estExt_fgenesh4_pg.C_LG_I2145	1	21889657	21907566
A16	NA	estExt_Genewise1_v1.C_LG_I2543	1	21917969	21921284
A16	NA	estExt_fgenesh4_pg.C_LG_I2149	1	21986401	21990768
A16	NA	fgenesh4_pg.C_LG_I002165	1	21992098	21995194
A16	NA	gw1.I.2574.1	1	22033306	22037028
A16	NA	eugene3.00011990	1	22041842	22045473
A16	NA	gw1.I.2584.1	1	22079984	22081526
A16	NA	estExt_fgenesh4_pg.C_LG_I2158	1	22095777	22100598
A16	NA	estExt_Genewise1_v1.C_LG_I2590	1	22106653	22109124
A16	NA	gw1.I.2609.1	1	22146196	22148596
A16	NA	eugene3.00012009	1	22242223	22245341
A16	NA	eugene3.00012012	1	22249604	22257274
A16	NA	estExt_fgenesh4_pg.C_LG_I2178	1	22295229	22301451
A16	NA	eugene3.00012029	1	22448660	22450705
A16	NA	fgenesh4_pm.C_LG_I000894	1	22497486	22500232
A16	NA	gw1.I.2717.1	1	22524793	22525595
A16	NA	gw1.I.2734.1	1	22743582	22746672
A16	NA	fgenesh4_pg.C_LG_I002234	1	22807807	22808452
A16	NA	fgenesh4_pg.C_LG_I002235	1	22849753	22854393
A16	NA	gw1.I.2766.1	1	22862492	22862936
A16	NA	gw1.I.2780.1	1	22877541	22877874
A16	NA	estExt_fgenesh4_pg.C_LG_I2224	1	22881842	22884657
A16	NA	gw1.I.2790.1	1	22927793	22929750
A16	NA	estExt_fgenesh4_pg.C_LG_I2234	1	23006425	23013997
A16	NA	gw1.I.2825.1	1	23097929	23101510
A16	NA	fgenesh4_pg.C_LG_I002260	1	23143537	23144884
A16	NA	estExt_Genewise1_v1.C_LG_I2831	1	23153516	23156020
A16	NA	gw1.I.2846.1	1	23172401	23177638
A16	NA	fgenesh4_pm.C_LG_I000913	1	23301092	23301835
A16	NA	gw1.I.2892.1	1	23316282	23318963
A16	NA	grail3.0017000501	1	23654247	23656309
A16	NA	estExt_fgenesh4_pm.C_LG_I0910	1	23672344	23675489
A16	NA	gw1.I.2958.1	1	23704515	23706805
A16	NA	grail3.0017001601	1	23708297	23709865
A16	NA	fgenesh4_pm.C_LG_I000925	1	23726784	23733116
A16	NA	estExt_Genewise1_v1.C_LG_I2969	1	23757780	23761764
A16	NA	grail3.0017002501	1	23799009	23801142
A16	NA	estExt_fgenesh4_pg.C_LG_I2289	1	23804793	23807170
A16	NA	gw1.I.3002.1	1	23845462	23845876
A16	NA	gw1.I.3017.1	1	23862208	23865339
A16	NA	estExt_fgenesh4_pm.C_LG_I0924	1	23879975	23883950
A16	NA	gw1.I.3033.1	1	23902925	23904010
A16	NA	gw1.I.3045.1	1	23941044	23943473
A16	NA	gw1.I.3059.1	1	23968653	23972642
A16	NA	fgenesh4_pm.C_LG_I000939	1	24010008	24012836
A16	NA	gw1.I.3079.1	1	24040308	24042992
A16	NA	gw1.I.3086.1	1	24044031	24047351
A16	NA	grail3.0017005401	1	24071840	24075198
A16	NA	gw1.I.3103.1	1	24077319	24078701
A16	NA	gw1.I.3107.1	1	24080513	24080820
A16	NA	gw1.I.3109.1	1	24081580	24083758
A16	NA	eugene3.00012162	1	24208071	24213404
A16	NA	eugene3.00012168	1	24312096	24313903
A16	NA	eugene3.00012170	1	24346075	24351220
A16	NA	gw1.I.3192.1	1	24406283	24406918
A16	NA	fgenesh4_pg.C_LG_I002366	1	24428582	24429454
A16	NA	gw1.I.3218.1	1	24457902	24463149
A16	NA	gw1.I.3273.1	1	24648646	24650743
A13	NA	gw1.I.3753.1	1	26238409	26238639
A13	NA	gw1.I.3764.1	1	26271182	26275381
A13	NA	gw1.I.3767.1	1	26296141	26300909
A13	NA	grail3.0017020201	1	26323374	26325795
A13	NA	estExt_fgenesh4_pg.C_LG_I2552	1	26359547	26389052
A13	NA	eugene3.00012355	1	26408438	26409739
A13	NA	eugene3.00012359	1	26431646	26434528
A13	NA	gw1.I.3813.1	1	26434850	26436722
A13	NA	fgenesh4_pm.C_LG_I001037	1	26457327	26462871
A13	NA	grail3.0017021801	1	26487923	26489441
A13	NA	gw1.I.3861.1	1	26515143	26516168
A13	32	gw1.I.3888.1	1	26565998	26567411
A13	NA	grail3.0017022501	1	26582316	26582579
A13	NA	gw1.I.3889.1	1	26589836	26592037
A13	NA	fgenesh4_pm.C_LG_I001048	1	26613900	26615063
A13	NA	grail3.0017022801	1	26633141	26634244
A13	NA	estExt_fgenesh4_pg.C_LG_I2581	1	26636961	26639034
A13	NA	eugene3.00012381	1	26641053	26646559
A13	NA	gw1.I.3929.1	1	26653169	26654093
A13	NA	grail3.0017023801	1	26673277	26677155
A10	NA	gw1.I.3972.1	1	26761737	26762432
A13	NA	gw1.I.4034.1	1	27012619	27012879
A13	NA	grail3.0017027501	1	27058073	27059979
A13	NA	gw1.I.4091.1	1	27138628	27141863
A13	NA	gw1.I.4095.1	1	27147640	27151687
A13	NA	estExt_fgenesh4_pm.C_LG_I1064	1	27157179	27161047
A13	NA	gw1.I.4104.1	1	27169890	27172780
A13	NA	estExt_fgenesh4_pg.C_LG_I2647	1	27201046	27205504
A13	NA	gw1.I.4116.1	1	27239464	27242131
A13	NA	grail3.0017029301	1	27298571	27299322
A13	NA	gw1.I.4141.1	1	27315009	27317723
A13	NA	estExt_fgenesh4_pm.C_LG_I1072	1	27379632	27380639
A13	NA	gw1.I.4154.1	1	27381465	27389219
A13	NA	fgenesh4_pg.C_LG_I002690	1	27423564	27433675
A13	NA	gw1.I.4174.1	1	27470599	27470787
A13	NA	gw1.I.4175.1	1	27477226	27479940
A13	NA	grail3.0017030701	1	27515796	27516813
A13	NA	gw1.I.4187.1	1	27536303	27538096
A13	NA	gw1.I.4198.1	1	27560523	27589585
A13	NA	fgenesh4_pg.C_LG_I002758	1	28082503	28083048
A19	NA	grail3.0032000401	1	28342339	28344964
A19	NA	fgenesh4_pm.C_LG_I001118	1	28371516	28376432
A19	NA	gw1.I.4409.1	1	28440298	28443277
A19	NA	estExt_fgenesh4_pg.C_LG_I2758	1	28445152	28448949
A19	NA	estExt_Genewise1_v1.C_LG_I4410	1	28464480	28469647
A19	NA	fgenesh4_pg.C_LG_I002783	1	28496849	28501901
A19	NA	grail3.0032001501	1	28531469	28535492
A19	NA	eugene3.00012554	1	28582306	28584923
A19	NA	fgenesh4_pg.C_LG_I002808	1	28895106	28898261
A19	NA	fgenesh4_pg.C_LG_I002810	1	28922992	28926300
A19	41	estExt_Genewise1_v1.C_LG_I4516	1	28968266	28973698
A19	NA	grail3.0032004302	1	28974381	28978011
A19	NA	estExt_fgenesh4_pg.C_LG_I2796	1	28984960	28988057
A19	NA	gw1.I.4564.1	1	29090399	29093261
A19	NA	eugene3.00012596	1	29118811	29122400
A19	NA	fgenesh4_pg.C_LG_I002837	1	29313968	29318811
A19	NA	eugene3.00012603	1	29327880	29331383
A19	NA	fgenesh4_pg.C_LG_I002846	1	29441667	29446128
A19	NA	gw1.I.4634.1	1	29460022	29465572
A19	NA	estExt_fgenesh4_pm.C_LG_I1139	1	29609668	29610993
A19	NA	estExt_fgenesh4_pg.C_LG_I2842	1	29623363	29625933
A19	NA	fgenesh4_pg.C_LG_I002863	1	29630781	29632333
A19	NA	gw1.I.4726.1	1	29633217	29637084
A19	NA	grail3.0032008501	1	29643853	29648045
A19	NA	eugene3.00012639	1	29686211	29689686
A19	NA	gw1.I.4741.1	1	29694704	29695819
A19	NA	estExt_Genewise1_v1.C_LG_I4741	1	29722614	29726238
A19	NA	gw1.I.4752.1	1	29738417	29738929
A19	NA	fgenesh4_pm.C_LG_I001163	1	29856591	29865859
A19	NA	grail3.0032010201	1	29897260	29899434
A19	NA	fgenesh4_pg.C_LG_I002888	1	29907827	29911528
A19	NA	fgenesh4_pm.C_LG_I001164	1	29913111	29920478
A19	NA	estExt_fgenesh4_pg.C_LG_I2870	1	29959515	29973789
A19	NA	fgenesh4_pm.C_LG_I001167	1	30017446	30021105
A19	NA	eugene3.00012664	1	30037584	30040436
A19	NA	eugene3.00012665	1	30045622	30050098
A19	NA	eugene3.00012667	1	30072847	30078415
A19	NA	gw1.I.4832.1	1	30088000	30092636
A19	NA	eugene3.00012671	1	30112804	30114348
A19	NA	eugene3.00012679	1	30179653	30182769
A19	NA	fgenesh4_pg.C_LG_I002908	1	30188987	30192438
A19	NA	gw1.I.4886.1	1	30235815	30237665
A19	NA	grail3.0032012701	1	30271590	30272042
A19	NA	eugene3.00012706	1	30496757	30497371
A19	NA	gw1.I.4924.1	1	30524274	30527999
A19	18	estExt_fgenesh4_pm.C_LG_I1169	1	30548901	30552713
A19	NA	estExt_fgenesh4_pg.C_LG_I2922	1	30564393	30569695
A19	NA	gw1.I.4943.1	1	30619334	30622053
A19	NA	gw1.I.4947.1	1	30628906	30630438
A19	NA	estExt_Genewise1_v1.C_LG_I4955	1	30760978	30770978
A19	NA	grail3.0032015302	1	30794819	30796908
A19	NA	gw1.I.4975.1	1	30836335	30853022
A19	NA	grail3.0032015901	1	30947400	30955370
A19	NA	estExt_fgenesh4_pm.C_LG_I1179	1	30956762	30958780
A19	NA	gw1.I.5003.1	1	30999275	31000402
A19	NA	estExt_fgenesh4_pm.C_LG_I1196	1	32147071	32151216
A19	NA	estExt_fgenesh4_pm.C_LG_I1197	1	32160593	32163555
A1	NA	gw1.I.5479.1	1	33400725	33401213
A1	NA	gw1.I.5492.1	1	33461034	33461615
A1	NA	gw1.I.5494.1	1	33470605	33473370
A1	NA	eugene3.00012890	1	33486877	33488398
A1	NA	gw1.I.5511.1	1	33505682	33506680
A1	NA	estExt_fgenesh4_pg.C_LG_I3141	1	33520456	33524570
A1	NA	grail3.0051002101	1	33560930	33562530
A1	NA	gw1.I.5555.1	1	33632237	33634978
A1	NA	estExt_Genewise1_v1.C_LG_I5551	1	33652382	33655346
A1	NA	gw1.I.5571.1	1	33686508	33688863
A1	NA	gw1.I.5581.1	1	33700645	33702067
A1	NA	grail3.0051003801	1	33909617	33911405
A1	NA	gw1.I.5635.1	1	33935991	33937921
A1	NA	gw1.I.5637.1	1	33944338	33945927
A1	NA	gw1.I.5643.1	1	33962959	33964389
A1	NA	gw1.I.5701.1	1	34038208	34043884
A1	NA	gw1.I.5709.1	1	34050763	34053182
A1	NA	gw1.I.5712.1	1	34065474	34066690
A1	NA	gw1.I.5722.1	1	34086639	34087660
A1	NA	estExt_Genewise1_v1.C_LG_I5715	1	34101198	34106129
A19	NA	grail3.0051013901	1	35108225	35110295
A19	NA	fgenesh4_pm.C_LG_I001288	1	35120874	35124265
A19	NA	gw1.I.6146.1	1	35133558	35138339
A19	NA	grail3.0051017001	1	35301981	35303044
A19	NA	grail3.0051017401	1	35319608	35320506
A19	NA	estExt_fgenesh4_pg.C_LG_I3367	1	35321795	35324522
A19	NA	grail3.0051017601	1	35329520	35335075
A19	NA	estExt_fgenesh4_pm.C_LG_I1289	1	35336103	35339043
A19	NA	gw1.I.6260.1	1	35354322	35357783
A19	NA	eugene3.00013106	1	35367548	35369141
A13	NA	gw1.II.4176.1	2	95619	97338
A13	NA	eugene3.00020017	2	100854	101414
A13	NA	eugene3.00020020	2	130722	131771
A13	NA	fgenesh4_pm.C_LG_II000008	2	156535	161227
A13	NA	eugene3.00020027	2	176543	180002
A13	NA	eugene3.00020029	2	188562	194467
A13	NA	gw1.II.2127.1	2	260256	261900
A13	NA	eugene3.00020041	2	266217	269812
A13	NA	gw1.II.2956.1	2	282286	285446
A13	NA	gw1.II.2963.1	2	286325	288898
A13	NA	gw1.II.3228.1	2	289951	290349
A13	NA	eugene3.00020047	2	297489	299849
A13	NA	gw1.II.2166.1	2	328317	330497
A13	NA	eugene3.00020053	2	342235	344031
A13	NA	eugene3.00020055	2	356111	360118
A13	NA	fgenesh4_pg.C_LG_II000056	2	368236	372586
A13	NA	gw1.II.152.1	2	374921	378699
A13	NA	gw1.II.1731.1	2	388091	389113
A13	NA	grail3.0003005001	2	410342	412090
A13	NA	eugene3.00020067	2	413524	416516
A13	9	eugene3.00020082	2	567483	571557
A13	NA	estExt_fgenesh4_pm.C_LG_II0046	2	593583	600851
A13	NA	estExt_Genewise1_v1.C_LG_II0203	2	605750	608359
A13	NA	estExt_fgenesh4_pm.C_LG_II0049	2	609149	610058
A13	NA	grail3.0003007501	2	631286	631558
A13	NA	gw1.II.56.1	2	632301	635635
A13	NA	eugene3.00020095	2	637780	638396
A13	NA	estExt_fgenesh4_pg.C_LG_II0099	2	638952	641641
A13	NA	eugene3.00020098	2	650894	657445
A13	NA	gw1.II.1575.1	2	659865	663083
A13	NA	gw1.II.2305.1	2	700776	703617
A13	NA	fgenesh4_pg.C_LG_II000117	2	747756	749900
A13	NA	gw1.II.3272.1	2	807187	807537
A13	NA	fgenesh4_pm.C_LG_II000069	2	838520	841867
A13	NA	estExt_fgenesh4_pg.C_LG_II0130	2	846558	848848
A13	NA	gw1.II.1589.1	2	860328	862061
A13	NA	fgenesh4_pm.C_LG_II000072	2	868774	869723
A13	NA	eugene3.00020135	2	876282	877491
A13	NA	grail3.0003011503	2	916229	917411
A13	NA	gw1.II.1716.1	2	953675	954370
A13	NA	gw1.II.1710.1	2	963328	965112
A13	NA	grail3.0003012502	2	966154	969317
A13	NA	grail3.0003013001	2	1010749	1011323
A13	NA	estExt_fgenesh4_pg.C_LG_II0162	2	1015327	1016836
A13	NA	fgenesh4_pm.C_LG_II000094	2	1130589	1135712
A13	NA	grail3.0003015501	2	1167244	1170487
A13	NA	eugene3.00020180	2	1194171	1194466
A13	NA	gw1.II.4039.1	2	1197362	1198230
A13	NA	grail3.0003016501	2	1278756	1281577
A13	NA	gw1.II.3039.1	2	1282620	1286861
A13	NA	fgenesh4_pg.C_LG_II000205	2	1297116	1303449
A13	NA	eugene3.00020196	2	1306475	1309950
A13	NA	eugene3.00020208	2	1389170	1391732
A13	NA	fgenesh4_pg.C_LG_II000217	2	1395929	1400260
A13	NA	estExt_fgenesh4_pg.C_LG_II0219	2	1416995	1419599
A13	NA	gw1.II.2147.1	2	1420782	1422886
A13	NA	fgenesh4_pg.C_LG_II000226	2	1456441	1464442
A13	NA	grail3.0003020101	2	1521006	1521459
A13	NA	grail3.0003020201	2	1532996	1535557
A13	NA	grail3.0003020601	2	1551412	1553186
A13	NA	eugene3.00020227	2	1560826	1563842
A13	NA	estExt_fgenesh4_pg.C_LG_II0244	2	1711184	1717894
A13	NA	gw1.II.4066.1	2	1759067	1760020
A13	NA	eugene3.00020249	2	1771391	1774741
A13	NA	eugene3.00020253	2	1798724	1801163
A13	NA	gw1.II.1697.1	2	1807181	1808533
A13	NA	eugene3.00020256	2	1817001	1818152
A13	NA	gw1.II.2311.1	2	1843964	1845348
A13	NA	gw1.II.3380.1	2	1911035	1913863
A13	NA	fgenesh4_pg.C_LG_II000273	2	1931597	1933288
A13	NA	fgenesh4_pm.C_LG_II000142	2	1938358	1939212
A13	NA	eugene3.00020276	2	1955538	1958180
A13	NA	fgenesh4_pg.C_LG_II000284	2	1987553	1989164
A13	NA	grail3.0003025501	2	2002641	2004153
A13	NA	grail3.0003025601	2	2005186	2006484
A13	NA	gw1.II.2473.1	2	2008118	2009406
A13	NA	gw1.II.1860.1	2	2019715	2022459
A13	NA	estExt_fgenesh4_pg.C_LG_II0292	2	2033009	2035598
A13	NA	fgenesh4_pm.C_LG_II000154	2	2069983	2072877
A13	NA	gw1.II.2313.1	2	2096309	2098064
A13	NA	grail3.0003027102	2	2102700	2106479
A13	NA	fgenesh4_pg.C_LG_II000304	2	2130916	2134259
A13	NA	estExt_Genewise1_v1.C_LG_II0799	2	2174492	2176520
A13	NA	gw1.II.1883.1	2	2193070	2194979
A13	NA	gw1.II.1879.1	2	2196163	2198893
A13	NA	eugene3.00020321	2	2239992	2241643
A7	NA	estExt_fgenesh4_pm.C_LG_II0169	2	2302049	2305931
A7	NA	gw1.II.58.1	2	2316629	2317489
A7	NA	eugene3.00020335	2	2332671	2335558
A7	NA	estExt_fgenesh4_pm.C_LG_II0174	2	2341963	2350185
A7	NA	gw1.II.1612.1	2	2389509	2392232
A7	NA	estExt_fgenesh4_pg.C_LG_II0344	2	2394645	2396190
A7	NA	fgenesh4_pm.C_LG_II000181	2	2424255	2427551
A7	NA	fgenesh4_pm.C_LG_II000184	2	2452948	2453490
A7	NA	estExt_fgenesh4_pm.C_LG_II0183	2	2454383	2459903
A7	NA	gw1.II.2098.1	2	2484705	2487023
A7	NA	eugene3.00020367	2	2547091	2548125
A7	NA	estExt_fgenesh4_pg.C_LG_II0370	2	2553276	2558550
A7	NA	estExt_fgenesh4_pg.C_LG_II0377	2	2601044	2603144
A7	NA	gw1.II.1801.1	2	2616242	2616723
A7	NA	estExt_fgenesh4_pm.C_LG_II0193	2	2629770	2638088
A7	NA	estExt_Genewise1_v1.C_LG_II0164	2	2643666	2646732
A7	NA	estExt_fgenesh4_pm.C_LG_II0196	2	2680870	2684706
A7	NA	grail3.0003036201	2	2778089	2780101
A7	NA	estExt_fgenesh4_pg.C_LG_II0401	2	2785911	2788399
A7	NA	fgenesh4_pg.C_LG_II000407	2	2790074	2790658
A7	NA	gw1.II.1626.1	2	2803136	2807182
A7	NA	estExt_fgenesh4_pm.C_LG_II0207	2	2820894	2821823
A7	NA	grail3.0003036801	2	2822871	2824742
A7	NA	grail3.0003036902	2	2825716	2828958
A7	NA	gw1.II.1642.1	2	2830651	2832076
A7	NA	fgenesh4_pg.C_LG_II000418	2	2842108	2846801
A7	NA	estExt_Genewise1_v1.C_LG_II0234	2	2866523	2871386
A7	NA	estExt_fgenesh4_pg.C_LG_II0422	2	2890796	2893667
A7	NA	gw1.II.1641.1	2	2900450	2906959
A7	NA	estExt_fgenesh4_pg.C_LG_II0425	2	2912893	2915980
A7	NA	estExt_Genewise1_v1.C_LG_II2219	2	2963828	2969666
A7	NA	gw1.II.2321.1	2	3020689	3023822
A7	NA	grail3.0003039701	2	3069516	3080131
A7	NA	grail3.0003039901	2	3083850	3084416
A7	NA	gw1.II.2177.1	2	3133642	3135170
A7	NA	estExt_Genewise1_v1.C_LG_II2214	2	3148742	3150450
A7	70	estExt_Genewise1_v1.C_LG_II0822	2	3191295	3193311
A7	NA	fgenesh4_pm.C_LG_II000236	2	3239309	3240946
A7	NA	gw1.II.1813.1	2	3315069	3315476
A7	NA	gw1.II.1967.1	2	3377066	3382173
A7	NA	eugene3.00020478	2	3409091	3412212
A7	NA	eugene3.00020479	2	3415821	3417561
A7	NA	grail3.0003043701	2	3418242	3421271
A7	NA	estExt_fgenesh4_pm.C_LG_II0247	2	3446891	3449382
A7	NA	fgenesh4_pg.C_LG_II000497	2	3473112	3474354
A7	NA	estExt_fgenesh4_pm.C_LG_II0251	2	3505611	3508372
A7	NA	estExt_fgenesh4_pg.C_LG_II0498	2	3521408	3523843
A7	NA	gw1.II.1812.1	2	3566017	3567184
A7	NA	eugene3.00020502	2	3567533	3573473
A7	NA	eugene3.00020503	2	3574657	3579689
A7	NA	gw1.II.1966.1	2	3581501	3586814
A7	NA	eugene3.00020507	2	3627176	3628806
A19	NA	gw1.II.1985.1	2	3677614	3681165
A19	NA	estExt_Genewise1_v1.C_LG_II1087	2	3692313	3695064
A19	NA	grail3.0003047301	2	3710259	3713694
A19	NA	eugene3.00020518	2	3717158	3719254
A19	NA	eugene3.00020522	2	3731115	3731555
A19	NA	fgenesh4_pm.C_LG_II000272	2	3768626	3771781
A19	NA	fgenesh4_pg.C_LG_II000536	2	3817645	3820593
A19	NA	grail3.0003048701	2	3824327	3828945
A19	NA	eugene3.00020542	2	3849681	3854203
A19	NA	fgenesh4_pg.C_LG_II000545	2	3875377	3882605
A19	NA	eugene3.00020547	2	3892620	3893520
A19	NA	fgenesh4_pm.C_LG_II000280	2	3895375	3897867
A19	NA	fgenesh4_pg.C_LG_II000551	2	3928642	3945288
A13	NA	eugene3.00020703	2	5189370	5194991
A13	NA	gw1.II.3233.1	2	5284621	5286937
A13	NA	eugene3.00020715	2	5326460	5333080
A13	NA	gw1.II.3234.1	2	5341069	5342302
A13	NA	fgenesh4_pg.C_LG_II000715	2	5343798	5353010
A13	NA	eugene3.00020721	2	5368610	5379016
A13	NA	grail3.0003067001	2	5402972	5404775
A13	NA	estExt_fgenesh4_pg.C_LG_II0712	2	5405755	5412533
A13	NA	estExt_Genewise1_v1.C_LG_II2236	2	5587430	5590769
A13	NA	estExt_fgenesh4_pg.C_LG_II0728	2	5619322	5622936
A13	NA	fgenesh4_pm.C_LG_II000371	2	5686261	5689971
A13	NA	estExt_fgenesh4_pg.C_LG_II0735	2	5704482	5709684
A13	NA	grail3.0003069401	2	5714061	5718453
A13	NA	gw1.II.42.1	2	5721782	5723913
A13	NA	eugene3.00020758	2	5744440	5748771
A13	NA	gw1.II.3341.1	2	5750180	5754819
A13	NA	estExt_fgenesh4_pg.C_LG_II0742	2	5770647	5774011
A13	NA	gw1.II.1779.1	2	5775271	5775516
A13	NA	fgenesh4_pg.C_LG_II000753	2	5784018	5786395
A13	NA	grail3.0003070401	2	5799633	5800158
A13	NA	gw1.II.1788.1	2	5800766	5803689
A13	NA	eugene3.00020767	2	5810546	5811912
A13	NA	estExt_fgenesh4_pg.C_LG_II0752	2	5826771	5828789
A13	NA	eugene3.00020773	2	5850601	5852405
A13	NA	grail3.0003071602	2	5858366	5864917
A13	NA	estExt_fgenesh4_pg.C_LG_II0760	2	5892920	5894419
A13	NA	eugene3.00020778	2	5898858	5903113
A13	NA	gw1.II.3335.1	2	5903703	5904886
A13	NA	estExt_fgenesh4_pg.C_LG_II0767	2	5943153	5946421
A13	NA	gw1.II.1386.1	2	5949588	5951721
A13	NA	gw1.II.1383.1	2	5961769	5964008
A13	NA	grail3.0003072601	2	5974116	5977351
A13	NA	eugene3.00020793	2	6021842	6024204
A13	NA	gw1.II.1849.1	2	6050204	6053516
A13	NA	eugene3.00020801	2	6070906	6072123
A13	NA	fgenesh4_pg.C_LG_II000795	2	6086516	6090300
A13	NA	gw1.II.1823.1	2	6113975	6114589
A13	NA	estExt_fgenesh4_pg.C_LG_II0790	2	6121226	6124091
A13	NA	gw1.II.1839.1	2	6154918	6159420
A13	NA	fgenesh4_pm.C_LG_II000404	2	6161466	6163541
A13	NA	fgenesh4_pm.C_LG_II000406	2	6183073	6188324
A13	NA	estExt_fgenesh4_pm.C_LG_II0402	2	6262995	6264441
A13	NA	eugene3.00020821	2	6287906	6292363
A13	NA	estExt_fgenesh4_pg.C_LG_II0813	2	6327773	6330245
A13	NA	fgenesh4_pg.C_LG_II000824	2	6354877	6360563
A13	NA	gw1.II.1513.1	2	6369050	6371440
A13	NA	gw1.II.3661.1	2	6388737	6389381
A13	NA	estExt_Genewise1_v1.C_LG_II2716	2	6397573	6399501
A13	NA	estExt_Genewise1_v1.C_LG_II1144	2	6429243	6433085
A13	NA	estExt_fgenesh4_pg.C_LG_II0826	2	6434557	6436730
A13	NA	estExt_fgenesh4_pg.C_LG_II0829	2	6460050	6464866
A13	NA	gw1.II.1521.1	2	6466356	6468879
A13	NA	grail3.0003077701	2	6480181	6481465
A13	NA	gw1.II.1674.1	2	6486811	6488309
A13	NA	grail3.0003078301	2	6518792	6519830
A13	NA	fgenesh4_pg.C_LG_II000847	2	6530022	6531274
A13	NA	estExt_Genewise1_v1.C_LG_II0975	2	6551885	6555409
A13	NA	eugene3.00020856	2	6599341	6602497
A13	NA	estExt_fgenesh4_pm.C_LG_II0424	2	6604651	6617536
A13	NA	eugene3.00020860	2	6638847	6639863
A13	NA	estExt_Genewise1_v1.C_LG_II1134	2	6654740	6656243
A13	NA	grail3.0003081001	2	6684649	6684848
A13	NA	gw1.II.1552.1	2	6733078	6736841
A13	11	fgenesh4_pm.C_LG_II000438	2	6753657	6757961
A13	8	gw1.II.1542.1	2	6782668	6784676
A13	NA	fgenesh4_pg.C_LG_II000875	2	6807988	6809330
A13	NA	gw1.II.1548.1	2	6836231	6839444
A13	NA	grail3.0003082401	2	6850787	6853199
A13	NA	gw1.II.1539.1	2	6857328	6860586
A13	NA	fgenesh4_pg.C_LG_II000886	2	6885165	6889327
A13	NA	grail3.0003083102	2	6899026	6899801
A13	NA	fgenesh4_pm.C_LG_II000447	2	6910846	6918170
A13	NA	estExt_fgenesh4_pg.C_LG_II0880	2	6924130	6928459
A13	NA	estExt_fgenesh4_pm.C_LG_II0442	2	6952282	6955854
A13	NA	eugene3.00020898	2	6988583	6991139
A13	NA	grail3.0003084101	2	7004859	7006951
A13	NA	grail3.0003084201	2	7011059	7012667
A13	NA	gw1.II.1765.1	2	7084628	7085543
A13	NA	estExt_fgenesh4_pm.C_LG_II0452	2	7100742	7103803
A13	NA	grail3.0003086001	2	7127041	7128506
A13	NA	fgenesh4_pg.C_LG_II000921	2	7141065	7142552
A13	NA	gw1.II.1329.1	2	7192979	7195966
A13	NA	gw1.II.3029.1	2	7231330	7236649
A13	NA	eugene3.00020927	2	7241137	7246333
A13	NA	fgenesh4_pg.C_LG_II000946	2	7328048	7330922
A13	NA	grail3.0003089301	2	7354450	7356262
A13	NA	estExt_fgenesh4_pg.C_LG_II0938	2	7359867	7361943
A13	NA	estExt_Genewise1_v1.C_LG_II2900	2	7363853	7370654
A13	NA	gw1.II.1339.1	2	7381111	7383406
A13	NA	eugene3.00020944	2	7390393	7393300
A13	NA	fgenesh4_pg.C_LG_II000954	2	7414942	7420830
A13	NA	gw1.II.3852.1	2	7448084	7450311
A13	NA	fgenesh4_pg.C_LG_II000957	2	7462387	7463916
A13	NA	grail3.0003090402	2	7464342	7467761
A13	NA	gw1.II.3030.1	2	7485568	7490991
A13	NA	eugene3.00020956	2	7494960	7502806
A13	NA	estExt_fgenesh4_pm.C_LG_II0474	2	7504133	7507291
A13	NA	eugene3.00020961	2	7538113	7539680
A13	NA	estExt_fgenesh4_pm.C_LG_II0477	2	7543154	7548343
A13	NA	eugene3.00020964	2	7555089	7562186
A13	NA	grail3.0003092301	2	7618381	7619252
A13	NA	fgenesh4_pg.C_LG_II000975	2	7621670	7622752
A13	NA	grail3.0003092401	2	7637335	7648442
A13	7	eugene3.00020974	2	7663585	7667360
A13	NA	gw1.II.1196.1	2	7667983	7672990
A13	NA	eugene3.00020976	2	7686941	7695187
A13	NA	estExt_fgenesh4_pm.C_LG_II0485	2	7704149	7707659
A13	NA	eugene3.00020979	2	7710520	7713394
A13	NA	estExt_fgenesh4_pm.C_LG_II0488	2	7765116	7776023
A13	NA	eugene3.00020986	2	7780022	7781748
A13	NA	eugene3.00020991	2	7828236	7830391
A13	NA	estExt_fgenesh4_pm.C_LG_II0491	2	7841500	7843213
A13	NA	estExt_fgenesh4_pm.C_LG_II0495	2	7894774	7899710
A13	NA	fgenesh4_pg.C_LG_II001006	2	7980685	7981104
A13	NA	eugene3.00021016	2	8074741	8078695
A13	NA	eugene3.00021022	2	8143929	8146608
A13	NA	eugene3.00021024	2	8156742	8161910
A13	NA	eugene3.00021025	2	8165126	8169141
A13	NA	grail3.0003098201	2	8175441	8175877
A13	NA	eugene3.00021027	2	8180350	8186931
A13	NA	grail3.0003098601	2	8226815	8227359
A13	NA	grail3.0003099001	2	8248994	8251048
A13	NA	eugene3.00021034	2	8258142	8261088
A13	NA	estExt_Genewise1_v1.C_LG_II3264	2	8270445	8273734
A13	NA	estExt_Genewise1_v1.C_LG_II1748	2	8310315	8317911
A13	NA	eugene3.00021044	2	8343797	8345749
A13	NA	estExt_fgenesh4_pm.C_LG_II0511	2	8352691	8355617
A13	NA	estExt_Genewise1_v1.C_LG_II1820	2	8527215	8533367
A13	NA	gw1.II.4159.1	2	8583909	8590684
A13	NA	estExt_fgenesh4_pg.C_LG_II1042	2	8623983	8627342
A13	NA	estExt_fgenesh4_pg.C_LG_II1044	2	8652000	8654766
A13	NA	gw1.II.4133.1	2	8680611	8683754
A13	NA	eugene3.00021070	2	8750087	8753351
A13	NA	gw1.II.4140.1	2	8829646	8833359
A13	NA	fgenesh4_pm.C_LG_II000539	2	8842492	8849400
A13	NA	eugene3.00021087	2	8868428	8873705
A13	NA	gw1.II.3034.1	2	8908370	8910596
A13	NA	estExt_Genewise1_v1.C_LG_II2958	2	8920376	8924996
A13	NA	fgenesh4_pg.C_LG_II001088	2	8928932	8931889
A13	NA	fgenesh4_pg.C_LG_II001090	2	8940599	8941681
A13	NA	grail3.0033005901	2	8961251	8962269
A13	NA	gw1.II.1271.1	2	8998304	9002069
A13	16	fgenesh4_pg.C_LG_II001099	2	9035424	9041068
A13	NA	eugene3.00021110	2	9064140	9066540
A13	NA	estExt_Genewise1_v1.C_LG_II0565	2	9160616	9162480
A13	NA	gw1.II.1462.1	2	9280634	9282235
A13	NA	gw1.II.1467.1	2	9319629	9320096
A13	NA	estExt_Genewise1_v1.C_LG_II2767	2	9363878	9365236
A13	NA	gw1.II.2527.1	2	9415304	9417527
A13	NA	eugene3.00021157	2	9424345	9426956
A13	NA	gw1.II.3729.1	2	9443178	9444224
A13	NA	gw1.II.2999.1	2	9470483	9473006
A13	NA	estExt_fgenesh4_pg.C_LG_II1142	2	9533025	9534508
A13	NA	eugene3.00021173	2	9545780	9546159
A13	NA	gw1.II.3728.1	2	9555988	9559152
A13	NA	eugene3.00021178	2	9577486	9582184
A13	NA	eugene3.00021181	2	9595955	9598539
A13	NA	estExt_fgenesh4_pg.C_LG_II1158	2	9620838	9623324
A13	57	fgenesh4_pm.C_LG_II000590	2	9632326	9634926
A13	NA	grail3.0033014801	2	9658126	9659685
A13	NA	grail3.0033015201	2	9686555	9687331
A13	NA	gw1.II.2060.1	2	9716393	9718712
A13	NA	estExt_Genewise1_v1.C_LG_II2154	2	9733812	9737241
A13	NA	gw1.II.3007.1	2	9741236	9745033
A13	NA	eugene3.00021202	2	9755726	9758530
A13	NA	gw1.II.3880.1	2	9770978	9773834
A13	NA	estExt_fgenesh4_pg.C_LG_II1181	2	9795979	9798721
A13	NA	eugene3.00021211	2	9825222	9829460
A13	NA	fgenesh4_pm.C_LG_II000599	2	9854503	9856083
A13	NA	grail3.0033017401	2	9891983	9892313
A13	NA	fgenesh4_pg.C_LG_II001206	2	9915870	9916428
A13	NA	fgenesh4_pg.C_LG_II001215	2	9967611	9974747
A13	NA	gw1.II.4090.1	2	9987902	9989117
A13	NA	eugene3.00021241	2	10041310	10045755
A13	NA	fgenesh4_pm.C_LG_II000611	2	10066188	10070853
A1	NA	gw1.II.1283.1	2	10091190	10092078
A1	NA	estExt_fgenesh4_pg.C_LG_II1218	2	10105588	10114861
A1	NA	estExt_Genewise1_v1.C_LG_II2939	2	10145953	10147873
A1	NA	gw1.II.3123.1	2	10154494	10155855
A1	NA	fgenesh4_pg.C_LG_II001239	2	10164176	10165000
A1	NA	estExt_fgenesh4_pm.C_LG_II0606	2	10183065	10184776
A1	NA	estExt_fgenesh4_pm.C_LG_II0607	2	10186697	10189509
A1	NA	eugene3.00021264	2	10198991	10199800
A1	NA	fgenesh4_pg.C_LG_II001246	2	10200835	10204794
A1	NA	estExt_fgenesh4_pg.C_LG_II1233	2	10212555	10221452
A1	NA	eugene3.00021268	2	10231719	10233087
A1	NA	fgenesh4_pm.C_LG_II000624	2	10240228	10243240
A1	NA	fgenesh4_pg.C_LG_II001251	2	10250684	10255332
A1	NA	fgenesh4_pg.C_LG_II001252	2	10260510	10264133
A1	NA	gw1.II.1456.1	2	10337756	10340488
A1	NA	estExt_fgenesh4_pg.C_LG_II1249	2	10346179	10350324
A1	NA	estExt_Genewise1_v1.C_LG_II2783	2	10363642	10366764
A1	NA	estExt_fgenesh4_pg.C_LG_II1253	2	10377785	10384588
A1	NA	gw1.II.1459.1	2	10386582	10388545
A1	NA	gw1.II.1455.1	2	10393465	10396255
A1	NA	gw1.II.3649.1	2	10402133	10403986
A1	NA	estExt_fgenesh4_pm.C_LG_II0625	2	10421310	10425138
A1	NA	gw1.II.3174.1	2	10433135	10437007
A1	NA	grail3.0033024301	2	10440748	10442388
A1	NA	grail3.0033024401	2	10451904	10452544
A1	NA	eugene3.00021302	2	10507261	10509333
A1	NA	estExt_fgenesh4_pm.C_LG_II0632	2	10532403	10544331
A1	NA	estExt_Genewise1_v1.C_LG_II0017	2	10554552	10556553
A1	NA	fgenesh4_pg.C_LG_II001303	2	10593786	10596130
A1	NA	estExt_fgenesh4_pm.C_LG_II0638	2	10613647	10614664
A1	NA	estExt_fgenesh4_pg.C_LG_II1290	2	10624397	10629736
A1	NA	eugene3.00021319	2	10642173	10646245
A1	NA	grail3.0033027202	2	10670621	10674481
A1	NA	gw1.II.1029.1	2	10758994	10760829
A1	NA	eugene3.00021337	2	10848029	10849480
A1	NA	gw1.II.3163.1	2	10871878	10875775
A1	NA	fgenesh4_pm.C_LG_II000668	2	10882744	10883259
A1	NA	gw1.II.3159.1	2	10889742	10890359
A1	NA	grail3.0033028701	2	10912944	10914212
A1	NA	fgenesh4_pg.C_LG_II001336	2	10922175	10924941
A1	NA	eugene3.00021348	2	10927500	10929700
A1	NA	eugene3.00021349	2	10933856	10937578
A1	NA	eugene3.00021350	2	10940242	10944837
A1	NA	fgenesh4_pg.C_LG_II001349	2	10986457	10989961
A1	NA	eugene3.00021367	2	11032656	11037852
A1	NA	estExt_fgenesh4_pg.C_LG_II1341	2	11050290	11052306
A1	NA	estExt_fgenesh4_pm.C_LG_II0671	2	11052714	11055487
A1	NA	gw1.II.1242.1	2	11107135	11109840
A1	NA	grail3.0033031301	2	11118000	11120433
A1	NA	eugene3.00021378	2	11140733	11141629
A1	NA	estExt_fgenesh4_pg.C_LG_II1351	2	11161184	11164458
A1	NA	estExt_Genewise1_v1.C_LG_II0068	2	11179218	11180946
A1	NA	gw1.II.1377.1	2	11185838	11189733
A1	NA	grail3.0033032401	2	11212272	11213724
A1	NA	eugene3.00021398	2	11370278	11371869
A1	NA	fgenesh4_pm.C_LG_II000697	2	11390171	11395815
A1	NA	grail3.0033032901	2	11417600	11421869
A1	NA	gw1.II.2580.1	2	11470337	11471702
A1	NA	grail3.0033033502	2	11472544	11481686
A1	NA	gw1.II.814.1	2	11501804	11508751
A1	NA	gw1.II.807.1	2	11515160	11519260
A1	NA	estExt_fgenesh4_pg.C_LG_II1383	2	11546886	11549779
A1	NA	estExt_fgenesh4_pg.C_LG_II1384	2	11554261	11558848
A1	NA	gw1.II.808.1	2	11590489	11593054
A1	NA	fgenesh4_pg.C_LG_II001409	2	11600329	11602246
A1	NA	gw1.II.2943.1	2	11727043	11730295
A1	NA	grail3.0039000201	2	11737952	11739717
A1	NA	grail3.0039000401	2	11747622	11750813
A1	NA	eugene3.00021435	2	11773180	11778818
A1	NA	estExt_Genewise1_v1.C_LG_II1288	2	11783209	11787294
A1	NA	eugene3.00021438	2	11802719	11807900
A1	NA	fgenesh4_pm.C_LG_II000716	2	11833343	11834887
A1	NA	fgenesh4_pm.C_LG_II000717	2	11843771	11846958
A1	NA	gw1.II.1103.1	2	11862241	11865152
A1	NA	fgenesh4_pg.C_LG_II001453	2	11988655	11994136
A1	NA	grail3.0039003901	2	12009204	12013229
A1	NA	fgenesh4_pm.C_LG_II000817	2	13646429	13647240
A1	NA	gw1.II.3755.1	2	13716352	13719221
A1	NA	eugene3.00021640	2	13741713	13743343
A1	NA	fgenesh4_pg.C_LG_II001636	2	13782664	13783599
A1	NA	fgenesh4_pm.C_LG_II000826	2	13842615	13848345
A1	NA	gw1.II.673.1	2	13876676	13887397
A1	NA	grail3.0039022701	2	13908577	13910051
A1	NA	gw1.II.774.1	2	13916545	13917120
A1	NA	fgenesh4_pg.C_LG_II001646	2	13933922	13935329
A1	NA	fgenesh4_pm.C_LG_II000834	2	14053707	14054240
A1	NA	eugene3.00021671	2	14077651	14078304
A1	NA	estExt_fgenesh4_pg.C_LG_II1640	2	14120988	14122645
A1	NA	eugene3.00021682	2	14176669	14178262
A1	NA	fgenesh4_pg.C_LG_II001668	2	14205660	14208291
A1	NA	eugene3.00021687	2	14223292	14233703
A1	NA	grail3.0039026401	2	14399831	14403444
A1	NA	gw1.II.873.1	2	14407722	14409509
A1	NA	eugene3.00021708	2	14410000	14412839
A1	NA	gw1.II.731.1	2	14413962	14420380
A7	NA	grail3.0039026901	2	14436731	14440072
A7	NA	grail3.0039027101	2	14449337	14450779
A7	NA	eugene3.00021717	2	14473674	14475606
A7	NA	gw1.II.870.1	2	14512695	14515983
A7	NA	grail3.0039028302	2	14532217	14533973
A7	NA	estExt_Genewise1_v1.C_LG_II1587	2	14542967	14547386
A7	NA	eugene3.00021734	2	14799635	14802858
A7	NA	eugene3.00021740	2	14858001	14859849
A7	NA	estExt_fgenesh4_pg.C_LG_II1708	2	14883526	14886498
A7	NA	estExt_fgenesh4_pm.C_LG_II0848	2	14894179	14898463
A7	NA	estExt_fgenesh4_pg.C_LG_II1710	2	14921078	14928456
A7	NA	grail3.0050001501	2	14942616	14945995
A7	NA	eugene3.00021750	2	14970990	14972178
A7	NA	gw1.II.753.1	2	15000915	15003371
A7	NA	eugene3.00021757	2	15020718	15020882
A7	NA	gw1.II.2920.1	2	15077681	15080599
A7	NA	estExt_fgenesh4_pg.C_LG_II1724	2	15104146	15106788
A7	NA	grail3.0050003101	2	15115412	15118479
A7	NA	grail3.0050003201	2	15122426	15124077
A7	NA	gw1.II.4055.1	2	15154878	15155270
A7	NA	fgenesh4_pg.C_LG_II001756	2	15227870	15230281
A7	NA	fgenesh4_pm.C_LG_II000882	2	15313684	15315483
A7	NA	fgenesh4_pm.C_LG_II000883	2	15346030	15349732
A7	NA	eugene3.00021794	2	15534754	15540033
A7	NA	estExt_fgenesh4_pg.C_LG_II1758	2	15557857	15562848
A7	NA	estExt_fgenesh4_pg.C_LG_II1760	2	15575847	15581559
A7	NA	gw1.II.976.1	2	15621162	15623001
A7	NA	eugene3.00021810	2	15730189	15732421
A7	NA	gw1.II.639.1	2	15844367	15846210
A7	NA	estExt_fgenesh4_pg.C_LG_II1789	2	15873668	15878010
A7	NA	estExt_fgenesh4_pm.C_LG_II0883	2	15889481	15892749
A7	NA	grail3.0050007501	2	15896656	15898418
A7	NA	eugene3.00021830	2	15964191	15966880
A7	NA	estExt_fgenesh4_pg.C_LG_II1800	2	16021399	16022585
A7	NA	grail3.0050008801	2	16030717	16031352
A7	NA	eugene3.00021840	2	16055773	16058619
A7	NA	eugene3.00021843	2	16075827	16081765
A7	NA	gw1.II.890.1	2	16109075	16116062
A7	NA	eugene3.00021850	2	16141972	16142867
A7	NA	estExt_fgenesh4_pm.C_LG_II0893	2	16154913	16158686
A7	NA	eugene3.00021857	2	16194122	16198775
A7	NA	gw1.II.884.1	2	16206118	16207488
A7	NA	grail3.0050011101	2	16246827	16250391
A7	NA	fgenesh4_pg.C_LG_II001845	2	16253249	16257287
A7	NA	gw1.II.4014.1	2	16273399	16276944
A7	NA	estExt_Genewise1_v1.C_LG_II1337	2	16369653	16373455
A7	NA	fgenesh4_pg.C_LG_II001856	2	16394963	16396673
A7	NA	fgenesh4_pm.C_LG_II000920	2	16405454	16408817
A7	NA	gw1.II.706.1	2	16409617	16419128
A7	NA	estExt_fgenesh4_pg.C_LG_II1840	2	16451535	16452511
A7	NA	gw1.II.529.1	2	16489349	16492390
A7	NA	eugene3.00021891	2	16577936	16581761
A7	NA	gw1.II.532.1	2	16586662	16588363
A7	NA	gw1.II.535.1	2	16594744	16596715
A7	NA	eugene3.00021897	2	16695749	16698440
A7	NA	estExt_fgenesh4_pg.C_LG_II1859	2	16699755	16702479
A7	NA	eugene3.00021899	2	16712697	16713044
A7	NA	estExt_Genewise1_v1.C_LG_II3729	2	16751800	16752442
A7	NA	gw1.II.498.1	2	16759602	16763786
A7	NA	grail3.0050015101	2	16847503	16852035
A7	NA	eugene3.00021919	2	16887199	16888209
A7	NA	gw1.II.491.1	2	16896565	16899630
A7	NA	eugene3.00021921	2	16906421	16906732
A7	NA	fgenesh4_pg.C_LG_II001900	2	16916794	16919283
A7	NA	fgenesh4_pg.C_LG_II001901	2	16924029	16926234
A7	NA	gw1.II.2843.1	2	16982610	16983878
A7	NA	eugene3.00021931	2	16994883	16998666
A7	NA	eugene3.00021932	2	17003385	17008182
A7	NA	fgenesh4_pg.C_LG_II001910	2	17026304	17031915
A7	NA	fgenesh4_pg.C_LG_II001911	2	17032178	17033251
A7	NA	gw1.II.894.1	2	17085946	17086778
A7	NA	grail3.0050017401	2	17090391	17091578
A7	NA	fgenesh4_pg.C_LG_II001916	2	17102918	17107478
A7	NA	grail3.0034001101	2	17380444	17382001
A7	NA	eugene3.00001951	2	17392933	17402708
A7	NA	grail3.0034001501	2	17461401	17463200
A7	NA	eugene3.00001956	2	17474586	17478329
A7	NA	fgenesh4_pm.C_LG_II000962	2	17531440	17535229
A19	NA	grail3.0034002402	2	17675136	17684369
A19	NA	gw1.II.486.1	2	17722576	17732086
A19	NA	fgenesh4_pg.C_LG_II001977	2	18074296	18077058
A19	NA	grail3.0034004401	2	18122529	18123035
A19	NA	fgenesh4_pg.C_LG_II001986	2	18197863	18199965
A19	NA	gw1.II.481.1	2	18227049	18228462
A19	NA	estExt_Genewise1_v1.C_LG_II1291	2	18255055	18261642
A19	NA	gw1.II.2407.1	2	18278655	18282826
A19	NA	eugene3.00002007	2	18306792	18308429
A19	NA	gw1.II.3111.1	2	18320262	18321331
A19	NA	grail3.0034006801	2	18393082	18393473
A19	NA	eugene3.00002021	2	18484855	18486372
A19	NA	fgenesh4_pm.C_LG_II000990	2	18500769	18505023
A19	NA	eugene3.00002034	2	18602507	18604762
A19	NA	gw1.II.519.1	2	18627984	18632685
A19	NA	eugene3.00002043	2	18733978	18741520
A19	NA	eugene3.00002045	2	18771232	18775705
A19	NA	fgenesh4_pg.C_LG_II002034	2	18868072	18873641
A19	NA	estExt_Genewise1_v1.C_LG_II3985	2	18936199	18938114
A19	NA	eugene3.00002056	2	18939903	18943539
A19	NA	grail3.0034009701	2	18954904	18959239
A19	NA	gw1.II.2658.1	2	19035056	19037235
A19	NA	gw1.II.2929.1	2	19188865	19198702
A19	NA	fgenesh4_pg.C_LG_II002055	2	19205302	19206980
A19	NA	eugene3.00002093	2	19436803	19437018
A19	NA	gw1.II.310.1	2	19445127	19446281
A19	NA	gw1.II.581.1	2	19526838	19527977
A19	NA	eugene3.00002100	2	19542670	19543795
A19	NA	estExt_Genewise1_v1.C_LG_II3513	2	19664392	19669005
A19	NA	eugene3.00002112	2	19676066	19680929
A16	NA	fgenesh4_pg.C_LG_II002291	2	21561743	21565690
A16	NA	fgenesh4_pm.C_LG_II001115	2	22174572	22177763
A16	NA	gw1.II.1013.1	2	22199630	22200208
A7	NA	fgenesh4_pm.C_LG_II001194	2	23537707	23540778
A7	NA	gw1.II.644.1	2	23541221	23547412
A7	NA	grail3.0021033501	2	23549221	23550995
A7	NA	grail3.0021033801	2	23591633	23595937
A7	NA	eugene3.00002598	2	23603482	23607028
A7	NA	estExt_fgenesh4_pg.C_LG_II2533	2	23636405	23643856
A7	NA	estExt_fgenesh4_pg.C_LG_II2536	2	23675420	23682123
A7	NA	grail3.0021035002	2	23683539	23688070
A7	NA	fgenesh4_pm.C_LG_II001204	2	23724043	23726121
A7	NA	fgenesh4_pm.C_LG_II001205	2	23726965	23727312
A7	NA	eugene3.00002614	2	23730900	23734071
A7	NA	estExt_fgenesh4_pg.C_LG_II2549	2	23745382	23748133
A7	NA	estExt_fgenesh4_pg.C_LG_II2553	2	23762234	23771899
A7	NA	gw1.II.186.1	2	23784372	23785100
A7	NA	gw1.II.215.1	2	23795948	23799204
A7	NA	estExt_Genewise1_v1.C_LG_II4012	2	23879065	23880996
A7	NA	estExt_fgenesh4_pg.C_LG_II2575	2	23974262	23976461
A7	NA	eugene3.00002649	2	24005202	24009595
A7	NA	gw1.II.2725.1	2	24017975	24018834
A4	NA	fgenesh4_pm.C_LG_III000051	3	3422831	3424720
A4	NA	gw1.III.1405.1	3	3429404	3432380
A4	NA	eugene3.00030220	3	3441389	3442958
A4	NA	estExt_Genewise1_v1.C_LG_III1530	3	3450737	3455636
A4	NA	gw1.III.1412.1	3	3456229	3462464
A4	NA	estExt_fgenesh4_pg.C_LG_III0255	3	3478879	3484282
A4	NA	fgenesh4_pg.C_LG_III000259	3	3528392	3534245
A4	NA	fgenesh4_pm.C_LG_III000064	3	3669468	3678497
A4	NA	eugene3.00030247	3	3710051	3713633
A4	NA	gw1.III.2224.1	3	3714743	3715927
A4	NA	gw1.III.2689.1	3	3868741	3871263
A4	NA	grail3.0037004801	3	3948255	3949980
A4	NA	eugene3.00030268	3	4018147	4019021
A4	NA	fgenesh4_pm.C_LG_III000078	3	4030248	4031453
A4	NA	estExt_fgenesh4_pg.C_LG_III0303	3	4036428	4040548
A4	NA	fgenesh4_pg.C_LG_III000308	3	4113639	4117475
A4	NA	fgenesh4_pg.C_LG_III000309	3	4119808	4120935
A4	NA	grail3.0037005701	3	4150565	4153247
A4	NA	grail3.0037006501	3	4281324	4283520
A4	NA	fgenesh4_pg.C_LG_III000326	3	4332421	4338162
A4	NA	gw1.III.688.1	3	4385536	4390146
A4	NA	eugene3.00030304	3	4417802	4420594
A4	NA	estExt_fgenesh4_pg.C_LG_III0338	3	4444955	4449169
A4	NA	gw1.III.685.1	3	4457850	4459768
A4	NA	gw1.III.690.1	3	4462197	4464611
A4	NA	gw1.III.1319.1	3	4467873	4469050
A4	NA	gw1.III.2150.1	3	4476870	4478906
A4	NA	gw1.III.2149.1	3	4506816	4507214
A4	NA	estExt_fgenesh4_pg.C_LG_III0348	3	4512149	4518072
A4	NA	eugene3.00030327	3	4692360	4705382
A4	NA	eugene3.00030336	3	4821458	4822705
A4	NA	estExt_fgenesh4_pg.C_LG_III0370	3	4839294	4842868
A4	NA	eugene3.00030342	3	4872812	4875672
A4	NA	fgenesh4_pg.C_LG_III000389	3	5061172	5062719
A4	NA	gw1.III.906.1	3	5085696	5087388
A4	NA	gw1.III.910.1	3	5146458	5150919
A4	NA	estExt_fgenesh4_pm.C_LG_III0115	3	5192049	5194553
A4	NA	estExt_Genewise1_v1.C_LG_III1082	3	5240434	5242273
A4	NA	estExt_fgenesh4_pg.C_LG_III0408	3	5251082	5256291
A4	NA	eugene3.00030371	3	5338557	5340923
A4	NA	grail3.0037014402	3	5398940	5402050
A4	NA	grail3.0037014501	3	5418798	5424654
A4	NA	estExt_fgenesh4_pm.C_LG_III0124	3	5494200	5497462
A4	NA	eugene3.00030383	3	5515883	5516602
A4	NA	gw1.III.1342.1	3	5533947	5537282
A4	NA	grail3.0037015101	3	5541825	5543419
A4	NA	gw1.III.941.1	3	5621537	5628726
A4	NA	eugene3.00030390	3	5648997	5651485
A4	NA	grail3.0037016601	3	5816317	5823625
A4	NA	eugene3.00030404	3	5849087	5855048
A4	NA	eugene3.00030405	3	5863108	5864767
A4	NA	estExt_fgenesh4_pm.C_LG_III0135	3	6475510	6479193
A4	NA	gw1.III.1059.1	3	6489843	6491254
A4	NA	grail3.0096001501	3	6494007	6496109
A4	NA	grail3.0096001601	3	6511758	6511914
A4	NA	estExt_Genewise1_v1.C_LG_III1704	3	6588574	6589363
A4	NA	eugene3.00030450	3	6693400	6696039
A4	NA	gw1.III.1300.1	3	6741160	6743244
A4	NA	fgenesh4_pg.C_LG_III000515	3	6752640	6753429
A4	NA	grail3.0096003301	3	6772066	6773651
A4	NA	eugene3.00030457	3	6786346	6790470
A4	NA	gw1.III.1304.1	3	6792102	6795566
A4	NA	fgenesh4_pm.C_LG_III000147	3	6805361	6808162
A4	NA	eugene3.00030464	3	6847619	6854545
A16	NA	eugene3.00030475	3	6944420	6945730
A16	NA	estExt_fgenesh4_pm.C_LG_III0155	3	6965823	6969842
A16	NA	fgenesh4_pg.C_LG_III000539	3	6970986	6971891
A16	NA	estExt_Genewise1_v1.C_LG_III1804	3	7002964	7009774
A16	NA	fgenesh4_pg.C_LG_III000544	3	7014819	7015469
A16	NA	fgenesh4_pg.C_LG_III000547	3	7031809	7032309
A16	NA	gw1.III.2061.1	3	7043732	7048680
A16	NA	fgenesh4_pg.C_LG_III000551	3	7061531	7064290
A16	NA	fgenesh4_pg.C_LG_III000552	3	7087666	7096160
A1	NA	gw1.III.2050.1	3	7126208	7128697
A1	NA	fgenesh4_pg.C_LG_III000559	3	7139387	7140877
A1	NA	estExt_fgenesh4_pm.C_LG_III0166	3	7147123	7149057
A1	NA	eugene3.00030500	3	7152587	7158305
A1	NA	eugene3.00030501	3	7162516	7170432
A1	NA	grail3.0096007601	3	7191986	7193165
A1	NA	gw1.III.2269.1	3	7200498	7202904
A1	NA	estExt_fgenesh4_pg.C_LG_III0563	3	7203804	7207614
A1	NA	fgenesh4_pg.C_LG_III000569	3	7243396	7246219
A13	NA	grail3.0089000401	3	7905278	7906663
A13	NA	eugene3.00030574	3	7959773	7969086
A13	NA	eugene3.00030575	3	7970487	7972530
A13	NA	gw1.III.2201.1	3	7990171	7994563
A13	NA	grail3.0089000701	3	7995932	7999831
A13	NA	estExt_fgenesh4_pg.C_LG_III0636	3	8044243	8049186
A13	NA	grail3.0089001301	3	8061828	8063189
A13	NA	fgenesh4_pm.C_LG_III000210	3	8143197	8144414
A13	NA	grail3.0089001701	3	8235287	8236290
A13	NA	eugene3.00030591	3	8328706	8331070
A13	NA	fgenesh4_pg.C_LG_III000654	3	8331754	8334908
A13	NA	estExt_Genewise1_v1.C_LG_III0547	3	8365533	8367616
A13	2	estExt_fgenesh4_pm.C_LG_III0211	3	8464556	8465869
A13	NA	gw1.III.729.1	3	8469557	8471327
A1	NA	gw1.III.1384.1	3	9519069	9521087
A1	NA	gw1.III.2514.1	3	9527655	9532295
A1	NA	estExt_Genewise1_v1.C_LG_III1005	3	9643106	9646316
A1	NA	gw1.III.1046.1	3	9652036	9657274
A1	NA	grail3.0018003901	3	9672371	9675879
A1	NA	gw1.III.1049.1	3	9680695	9686804
A1	NA	fgenesh4_pg.C_LG_III000762	3	9688985	9694633
A1	NA	gw1.III.1040.1	3	9767143	9768104
A1	NA	eugene3.00030735	3	9882977	9885136
A1	NA	gw1.III.955.1	3	9893942	9895813
A1	NA	estExt_Genewise1_v1.C_LG_III1192	3	9925839	9927676
A1	NA	fgenesh4_pm.C_LG_III000325	3	10677420	10682298
A1	NA	gw1.III.1613.1	3	10710726	10710980
A1	NA	eugene3.00030833	3	10727471	10731335
A1	NA	grail3.0018017101	3	10767091	10768201
A1	NA	gw1.III.1824.1	3	10796264	10797495
A1	NA	gw1.III.881.1	3	10797926	10799251
A1	NA	gw1.III.870.1	3	10827254	10829388
A1	NA	estExt_fgenesh4_pg.C_LG_III0903	3	10853004	10857239
A1	NA	eugene3.00030850	3	10888671	10892873
A1	NA	estExt_Genewise1_v1.C_LG_III1848	3	10932750	10936020
A1	NA	estExt_Genewise1_v1.C_LG_III0383	3	10936992	10939859
A1	NA	grail3.0018018701	3	10968324	10972197
A1	NA	gw1.III.861.1	3	10986008	10987469
A1	NA	estExt_fgenesh4_pg.C_LG_III0921	3	11028099	11028863
A1	NA	fgenesh4_pg.C_LG_III000929	3	11034678	11037964
A1	NA	eugene3.00030873	3	11043001	11043857
A1	NA	gw1.III.2135.1	3	11049976	11051146
A1	NA	gw1.III.1399.1	3	11184420	11188580
A1	NA	eugene3.00030889	3	11206718	11209161
A1	NA	eugene3.00030897	3	11286333	11286887
A1	NA	gw1.III.321.1	3	11293635	11295653
A1	NA	estExt_fgenesh4_pg.C_LG_III0949	3	11299043	11302620
A1	NA	eugene3.00030901	3	11308482	11311239
A1	NA	grail3.0018021901	3	11324628	11329047
A1	NA	eugene3.00030908	3	11357436	11360263
A1	NA	gw1.III.445.1	3	11360900	11362540
A1	NA	grail3.0018022801	3	11400392	11401847
A1	NA	grail3.0018022902	3	11407854	11410456
A1	NA	gw1.III.2532.1	3	11424808	11428282
A1	NA	fgenesh4_pm.C_LG_III000371	3	11449640	11457987
A1	NA	gw1.III.1750.1	3	11491910	11494966
A1	NA	fgenesh4_pm.C_LG_III000374	3	11498797	11500716
A1	NA	fgenesh4_pm.C_LG_III000383	3	11605842	11609057
A1	NA	eugene3.00030951	3	11651885	11654179
A1	NA	fgenesh4_pm.C_LG_III000386	3	11661882	11664300
A1	NA	estExt_fgenesh4_pm.C_LG_III0384	3	11697654	11701038
A1	NA	estExt_fgenesh4_pg.C_LG_III1005	3	11708364	11711628
A1	NA	grail3.0018027201	3	11728952	11730654
A1	NA	gw1.III.588.1	3	11757323	11762007
A1	NA	estExt_fgenesh4_pm.C_LG_III0392	3	11805472	11808513
A1	NA	eugene3.00030972	3	11810164	11813523
A1	NA	estExt_Genewise1_v1.C_LG_III2138	3	11874467	11879099
A1	NA	estExt_fgenesh4_pg.C_LG_III1026	3	11879707	11882939
A1	NA	gw1.III.577.1	3	11896361	11897419
A1	NA	estExt_fgenesh4_pm.C_LG_III0405	3	11967213	11974693
A1	NA	eugene3.00030998	3	11983224	11984556
A1	NA	gw1.III.607.1	3	11992882	11998847
A1	NA	fgenesh4_pg.C_LG_III001054	3	12015142	12023199
A1	NA	estExt_fgenesh4_pg.C_LG_III1049	3	12034969	12038437
A1	NA	eugene3.00031009	3	12040301	12041405
A1	NA	gw1.III.614.1	3	12045205	12047227
A1	NA	gw1.III.609.1	3	12122571	12123917
A1	NA	estExt_fgenesh4_pm.C_LG_III0416	3	12133259	12141333
A1	NA	eugene3.00031196	3	13453608	13455782
A1	NA	fgenesh4_pg.C_LG_III001240	3	13484304	13487896
A1	NA	eugene3.00031200	3	13496618	13496918
A1	NA	eugene3.00031202	3	13503706	13505348
A16	NA	gw1.III.139.1	3	13608611	13613458
A16	NA	gw1.III.306.1	3	13893603	13897278
A16	NA	fgenesh4_pm.C_LG_III000525	3	13973489	13975240
A16	NA	gw1.III.254.1	3	13979486	13981279
A16	NA	grail3.0047000902	3	13983806	13987525
A16	NA	eugene3.00031245	3	13989592	13992465
A16	NA	gw1.III.385.1	3	13995189	13996722
A16	NA	estExt_fgenesh4_pm.C_LG_III0520	3	14004659	14010268
A16	NA	grail3.0047001501	3	14022237	14024008
A16	NA	gw1.III.1351.1	3	14355054	14356943
A16	NA	gw1.III.363.1	3	14447192	14449441
A16	NA	eugene3.00031305	3	14458916	14463547
A16	NA	eugene3.00031307	3	14466341	14468996
A16	NA	grail3.0047006401	3	14484627	14487590
A16	NA	estExt_fgenesh4_pg.C_LG_III1345	3	14519115	14523637
A16	NA	estExt_fgenesh4_pm.C_LG_III0548	3	14548971	14552061
A16	NA	gw1.III.350.1	3	14591597	14593740
A16	NA	gw1.III.1556.1	3	14622694	14623014
A16	NA	gw1.III.541.1	3	14647903	14648115
A16	NA	eugene3.00031334	3	14650304	14656217
A16	NA	grail3.0047009201	3	14684360	14686165
A16	NA	eugene3.00031342	3	14719787	14719936
A16	NA	eugene3.00031344	3	14752026	14754553
A16	NA	fgenesh4_pg.C_LG_III001380	3	14775897	14777852
A16	NA	eugene3.00031350	3	14793150	14794430
A16	NA	eugene3.00031355	3	14834190	14835958
A16	31	estExt_fgenesh4_pm.C_LG_III0561	3	14910929	14912624
A16	NA	estExt_Genewise1_v1.C_LG_III1965	3	14997100	15001327
A16	NA	grail3.0047011701	3	15004427	15008577
A16	NA	eugene3.00031375	3	15012609	15015161
A16	NA	eugene3.00031379	3	15042762	15046370
A10	NA	eugene3.00031557	3	16544663	16546976
A10	NA	estExt_fgenesh4_pg.C_LG_III1582	3	16645774	16667790
A10	NA	eugene3.00031582	3	16711616	16712989
A10	NA	estExt_fgenesh4_pg.C_LG_III1612	3	16873248	16878495
A10	NA	eugene3.00031602	3	16904100	16910383
A10	NA	gw1.III.675.1	3	16914440	16917333
A10	NA	grail3.0074003801	3	16980337	16983735
A10	NA	estExt_fgenesh4_pg.C_LG_III1637	3	17067009	17070681
A10	NA	gw1.III.232.1	3	17073403	17074362
A10	NA	gw1.III.234.1	3	17144040	17146301
A10	NA	estExt_fgenesh4_pg.C_LG_III1651	3	17174301	17177585
A10	NA	fgenesh4_pg.C_LG_III001667	3	17183953	17189125
A10	NA	gw1.III.203.1	3	17553189	17556490
A10	NA	gw1.III.1875.1	3	18491203	18492778
A10	NA	eugene3.00031817	3	18495807	18496076
A10	NA	eugene3.00031818	3	18498160	18499262
A10	NA	eugene3.00031819	3	18504797	18510350
A10	NA	estExt_fgenesh4_pg.C_LG_III1812	3	18528728	18532425
A10	NA	eugene3.00031828	3	18572926	18577270
A10	NA	gw1.III.1883.1	3	18652574	18654175
A10	NA	fgenesh4_pg.C_LG_III001848	3	18663934	18665721
A10	NA	eugene3.00031847	3	18693437	18695996
A10	NA	grail3.0136005601	3	18705604	18707864
A10	NA	gw1.III.152.1	3	18789322	18792797
A10	NA	estExt_fgenesh4_pg.C_LG_III1852	3	18800240	18802460
A10	NA	gw1.III.1877.1	3	18803930	18806100
A10	NA	eugene3.00031879	3	18854287	18855753
A10	NA	eugene3.00031884	3	18882981	18883764
A10	NA	eugene3.00031887	3	18892301	18895451
A10	NA	estExt_Genewise1_v1.C_LG_III0099	3	18899062	18904029
A10	NA	eugene3.00031889	3	18912221	18913554
A10	NA	estExt_fgenesh4_pg.C_LG_III1873	3	18940868	18942702
A10	NA	estExt_fgenesh4_pg.C_LG_III1884	3	19026328	19030948
A10	NA	eugene3.00031907	3	19036058	19039113
A10	NA	fgenesh4_pg.C_LG_III001905	3	19051764	19054006
A10	NA	eugene3.00031913	3	19062936	19065279
A10	NA	eugene3.00031915	3	19073280	19074008
A19	NA	gw1.IV.2291.1	4	2138214	2142789
A19	NA	gw1.IV.2305.1	4	2179736	2185310
A19	NA	grail3.0093008101	4	2199859	2203644
A19	NA	gw1.IV.2502.1	4	2908697	2914568
A19	NA	fgenesh4_pg.C_LG_IV000327	4	2940414	2942087
A19	23	gw1.IV.2537.1	4	3021068	3027428
A19	NA	fgenesh4_pg.C_LG_IV000336	4	3059754	3061742
A19	NA	eugene3.00040335	4	3158425	3159409
A19	NA	gw1.IV.2596.1	4	3162926	3164474
A19	NA	gw1.IV.2601.1	4	3173692	3174195
A19	NA	eugene3.00040340	4	3190873	3194343
A19	NA	gw1.IV.2628.1	4	3236721	3238742
A19	NA	estExt_Genewise1_v1.C_LG_IV2634	4	3351607	3361653
A19	NA	fgenesh4_pg.C_LG_IV000372	4	3366009	3366314
A19	NA	gw1.IV.2659.1	4	3384305	3385461
A19	NA	gw1.IV.2676.1	4	3492761	3494011
A19	NA	eugene3.00040365	4	3499440	3501155
A19	NA	fgenesh4_pg.C_LG_IV000388	4	3512620	3517021
A19	NA	grail3.0046008301	4	3543129	3544082
A19	NA	fgenesh4_pg.C_LG_IV000394	4	3566752	3569343
A19	NA	eugene3.00040385	4	3656402	3657647
A19	NA	fgenesh4_pm.C_LG_IV000135	4	3670911	3671447
A19	NA	gw1.IV.2744.1	4	3738031	3738480
A19	NA	gw1.IV.2746.1	4	3744070	3744591
A19	NA	eugene3.00040402	4	3824689	3825338
A19	NA	gw1.IV.2775.1	4	3831512	3835780
A19	NA	eugene3.00040404	4	3852432	3855694
A19	NA	grail3.0046011101	4	3903018	3904725
A19	NA	gw1.IV.2814.1	4	3966055	3968364
A19	NA	gw1.IV.2840.1	4	4001352	4002749
A19	NA	estExt_Genewise1_v1.C_LG_IV2828	4	4010511	4015099
A19	NA	eugene3.00040425	4	4067829	4069779
A19	NA	gw1.IV.2852.1	4	4072142	4073904
A19	NA	estExt_fgenesh4_pg.C_LG_IV0434	4	4074268	4076300
A19	NA	estExt_fgenesh4_pg.C_LG_IV0437	4	4092121	4095109
A19	NA	estExt_fgenesh4_pm.C_LG_IV0154	4	4117283	4127832
A19	NA	gw1.IV.2894.1	4	4180840	4182910
A19	NA	gw1.IV.2899.1	4	4193425	4195283
A19	NA	estExt_fgenesh4_pg.C_LG_IV0450	4	4208852	4210935
A19	NA	gw1.IV.2913.1	4	4219724	4220179
A19	NA	grail3.0046014001	4	4280493	4281566
A19	NA	gw1.IV.2957.1	4	4351082	4354714
A19	NA	eugene3.00040459	4	4394819	4403462
A19	NA	fgenesh4_pm.C_LG_IV000168	4	4420033	4421043
A19	NA	fgenesh4_pg.C_LG_IV000479	4	4454988	4455626
A19	NA	estExt_Genewise1_v1.C_LG_IV2986	4	4484442	4497533
A19	NA	fgenesh4_pg.C_LG_IV000493	4	4568523	4570883
A19	NA	eugene3.00040478	4	4571621	4575501
A19	NA	eugene3.00040482	4	4628145	4633233
A19	NA	eugene3.00040483	4	4641059	4642865
A19	NA	gw1.IV.3034.1	4	4668525	4670815
A19	NA	gw1.IV.3048.1	4	4775250	4776953
A19	NA	gw1.IV.3052.1	4	4778863	4781275
A16	NA	eugene3.00040549	4	5323821	5332150
A16	NA	estExt_Genewise1_v1.C_LG_IV3209	4	5344963	5372119
A16	68	estExt_fgenesh4_pm.C_LG_IV0203	4	5398731	5408953
A16	NA	eugene3.00040559	4	5417942	5422239
A16	NA	eugene3.00040560	4	5434809	5437765
A16	NA	estExt_Genewise1_v1.C_LG_IV3238	4	5544020	5547428
A16	NA	gw1.IV.3255.1	4	5568232	5573454
A16	NA	fgenesh4_pg.C_LG_IV000576	4	5579906	5583267
A16	NA	grail3.0038001802	4	5676718	5680308
A16	NA	gw1.IV.3289.1	4	5716361	5722330
A16	NA	fgenesh4_pm.C_LG_IV000223	4	5900325	5908044
A16	NA	gw1.IV.3500.1	4	6439514	6440184
A16	NA	gw1.IV.4064.1	4	8424865	8429404
A16	NA	estExt_Genewise1_v1.C_LG_IV4070	4	8571693	8573842
A16	NA	gw1.IV.4111.1	4	8606584	8612039
A16	NA	fgenesh4_pg.C_LG_IV000890	4	8622570	8628041
A16	NA	fgenesh4_pg.C_LG_IV000893	4	8676845	8687119
A16	NA	gw1.IV.4127.1	4	8690778	8692295
A16	NA	gw1.IV.4135.1	4	8708351	8710333
A16	NA	gw1.IV.4171.1	4	8810925	8812940
A16	NA	eugene3.00040892	4	8815811	8819273
A16	NA	gw1.IV.4186.1	4	8832448	8838362
A16	NA	estExt_fgenesh4_pg.C_LG_IV0964	4	9713480	9718209
A16	NA	gw1.IV.4322.1	4	9883705	9887436
A16	NA	fgenesh4_pm.C_LG_IV000350	4	9891447	9899526
A16	NA	gw1.IV.4395.1	4	10585497	10591472
A16	NA	fgenesh4_pg.C_LG_IV001011	4	10624062	10625018
A19	NA	fgenesh4_pg.C_LG_IV001047	4	11190502	11191405
A19	NA	gw1.IV.4493.1	4	11228319	11229284
A19	NA	estExt_Genewise1_v1.C_LG_IV4485	4	11302456	11313802
A19	NA	estExt_fgenesh4_pm.C_LG_IV0368	4	11353730	11354641
A19	NA	gw1.IV.4512.1	4	11362967	11366729
A19	NA	gw1.IV.4588.1	4	11600787	11602978
A16	NA	gw1.IV.11.1	4	11986164	11989063
A16	NA	eugene3.00041029	4	12000231	12001855
A16	NA	eugene3.00041030	4	12013858	12021467
A16	NA	gw1.IV.22.1	4	12022911	12024644
A16	NA	estExt_Genewise1_v1.C_LG_IV0024	4	12034269	12041165
A16	NA	fgenesh4_pg.C_LG_IV001123	4	12213395	12214390
A16	NA	gw1.IV.78.1	4	12304059	12308822
A16	NA	gw1.IV.88.1	4	12344223	12346714
A16	NA	estExt_Genewise1_v1.C_LG_IV0116	4	12457528	12459628
A16	NA	estExt_Genewise1_v1.C_LG_IV0118	4	12467724	12472736
A16	NA	fgenesh4_pg.C_LG_IV001142	4	12489496	12491318
A16	NA	eugene3.00041058	4	12507824	12509854
A16	NA	eugene3.00041059	4	12536285	12542435
A16	NA	fgenesh4_pg.C_LG_IV001154	4	12607808	12610817
A16	NA	eugene3.00041070	4	12678674	12682366
A16	NA	estExt_Genewise1_v1.C_LG_IV0224	4	13317171	13326936
A16	NA	eugene3.00041091	4	13373560	13375350
A16	NA	gw1.IV.251.1	4	13440314	13444048
A16	NA	gw1.IV.258.1	4	13447230	13449920
A16	NA	gw1.IV.262.1	4	13455567	13456475
A16	NA	gw1.IV.285.1	4	13511714	13514970
A16	NA	gw1.IV.311.1	4	13623753	13630194
A16	NA	eugene3.00041120	4	13774684	13776649
A13	NA	estExt_Genewise1_v1.C_LG_IV0352	4	13969958	13973113
A13	NA	estExt_Genewise1_v1.C_LG_IV0366	4	14007758	14009408
A13	NA	eugene3.00041133	4	14016747	14016985
A13	NA	estExt_fgenesh4_pg.C_LG_IV1232	4	14022247	14024331
A13	NA	grail3.0045000601	4	14029554	14030278
A13	NA	gw1.IV.381.1	4	14056791	14061770
A13	NA	gw1.IV.386.1	4	14063621	14064265
A13	70	eugene3.00041141	4	14079897	14080097
A13	NA	gw1.IV.392.1	4	14083685	14085468
A13	NA	estExt_fgenesh4_pm.C_LG_IV0435	4	14086483	14090543
A13	NA	eugene3.00041144	4	14093628	14096445
A13	NA	gw1.IV.402.1	4	14098376	14099140
A13	NA	estExt_fgenesh4_pg.C_LG_IV1246	4	14099970	14108394
A13	NA	eugene3.00041155	4	14191796	14193829
A13	NA	gw1.IV.436.1	4	14194991	14198270
A13	NA	eugene3.00041157	4	14213348	14215828
A13	NA	eugene3.00041158	4	14217996	14233790
A13	NA	estExt_Genewise1_v1.C_LG_IV0453	4	14251447	14253359
A13	NA	gw1.IV.463.1	4	14262443	14263108
A13	NA	estExt_fgenesh4_pg.C_LG_IV1272	4	14299880	14306374
A13	NA	eugene3.00041172	4	14331429	14334991
A13	NA	gw1.IV.505.1	4	14383287	14384807
A13	NA	estExt_fgenesh4_pm.C_LG_IV0447	4	14387812	14389081
A13	NA	fgenesh4_kg.C_LG_IV000054	4	14389701	14392450
A13	NA	gw1.IV.516.1	4	14399768	14407287
A13	NA	gw1.IV.554.1	4	14536862	14539438
A13	NA	eugene3.00041191	4	14588171	14590689
A13	NA	estExt_Genewise1_v1.C_LG_IV0562	4	14596010	14597696
A13	75	grail3.0045006402	4	14686886	14691985
A13	NA	estExt_fgenesh4_pg.C_LG_IV1314	4	14705829	14709990
A13	NA	eugene3.00041206	4	14714993	14718825
A13	NA	gw1.IV.646.1	4	14767667	14771406
A13	NA	estExt_Genewise1_v1.C_LG_IV0651	4	14777517	14780654
A13	NA	fgenesh4_pm.C_LG_IV000478	4	14789662	14792172
A13	NA	gw1.IV.673.1	4	14794851	14799282
A13	NA	gw1.IV.704.1	4	14858789	14863910
A13	93	gw1.IV.730.1	4	14919083	14927965
A13	NA	estExt_fgenesh4_pg.C_LG_IV1345	4	14945266	14950773
A13	NA	fgenesh4_pm.C_LG_IV000488	4	14974977	14978723
A13	NA	gw1.IV.757.1	4	15016959	15019573
A13	NA	fgenesh4_pg.C_LG_IV001366	4	15046158	15051559
A13	NA	estExt_Genewise1_v1.C_LG_IV0789	4	15101680	15107890
A13	NA	estExt_Genewise1_v1.C_LG_IV0804	4	15130503	15133457
A13	NA	fgenesh4_pg.C_LG_IV001386	4	15202395	15203762
A13	92	gw1.IV.836.1	4	15204371	15205825
A13	94	fgenesh4_pm.C_LG_IV000504	4	15217738	15219211
A13	101	gw1.IV.851.1	4	15253709	15257223
A13	NA	gw1.IV.950.1	4	15379723	15386232
A13	NA	estExt_fgenesh4_pg.C_LG_IV1395	4	15393876	15397383
A13	NA	gw1.IV.964.1	4	15407843	15410412
A13	NA	estExt_fgenesh4_pg.C_LG_IV1398	4	15413396	15417851
A13	NA	grail3.0045014501	4	15447805	15449420
A13	NA	gw1.IV.993.1	4	15467868	15469395
A13	NA	estExt_fgenesh4_pm.C_LG_IV0511	4	15478562	15481838
A13	NA	eugene3.00041306	4	15485691	15489597
A13	NA	eugene3.00041311	4	15520591	15521952
A13	NA	estExt_Genewise1_v1.C_LG_IV1051	4	15563804	15566490
A13	NA	estExt_Genewise1_v1.C_LG_IV1055	4	15584193	15585425
A13	NA	gw1.IV.1063.1	4	15593472	15596124
A13	NA	estExt_fgenesh4_pg.C_LG_IV1432	4	15602624	15603446
A13	NA	estExt_Genewise1_v1.C_LG_IV1088	4	15698952	15700181
A13	NA	estExt_fgenesh4_pg.C_LG_IV1441	4	15706012	15709780
A13	NA	fgenesh4_pg.C_LG_IV001457	4	15733856	15736538
A13	NA	eugene3.00041341	4	15757670	15760331
A13	NA	estExt_Genewise1_v1.C_LG_IV1157	4	15823318	15825741
A13	NA	gw1.IV.1165.1	4	15830130	15834460
A13	NA	fgenesh4_pm.C_LG_IV000545	4	15863134	15866025
A13	NA	grail3.0045019202	4	15874107	15876262
A13	NA	estExt_fgenesh4_pg.C_LG_IV1464	4	15877358	15881794
A13	NA	gw1.IV.1202.1	4	15908696	15911033
A13	NA	gw1.IV.1221.1	4	15934743	15939610
A13	NA	estExt_fgenesh4_pm.C_LG_IV0542	4	15955549	15958029
A13	NA	gw1.IV.1238.1	4	15971093	15972969
A13	NA	gw1.IV.1262.1	4	16037265	16041333
A13	NA	grail3.0045021002	4	16045175	16046943
A13	NA	fgenesh4_pg.C_LG_IV001502	4	16054158	16055898
A13	NA	fgenesh4_pm.C_LG_IV000558	4	16063605	16066437
A13	NA	gw1.IV.1279.1	4	16089256	16090926
A13	NA	fgenesh4_pg.C_LG_IV001511	4	16100419	16102821
A13	NA	gw1.IV.1296.1	4	16116312	16122023
A13	NA	gw1.IV.1305.1	4	16131567	16134166
A13	NA	estExt_fgenesh4_pg.C_LG_IV1504	4	16136482	16148317
A13	112	gw1.IV.1315.1	4	16150213	16154410
A13	NA	eugene3.00041397	4	16195935	16199506
A13	NA	grail3.0045022601	4	16200284	16202110
A13	NA	gw1.IV.1389.1	4	16280677	16281471
A13	NA	estExt_Genewise1_v1.C_LG_IV1424	4	16335826	16337870
A13	NA	gw1.IV.1475.1	4	16431848	16437281
A13	NA	estExt_fgenesh4_pm.C_LG_IV0572	4	16454667	16457568
A13	NA	estExt_fgenesh4_pm.C_LG_IV0573	4	16472469	16476413
A13	NA	eugene3.00050006	5	41462	42802
A13	NA	grail3.0026003601	5	365409	367347
A13	NA	gw1.V.2594.1	5	634327	640967
A13	NA	eugene3.00050075	5	642646	643781
A13	NA	gw1.V.2599.1	5	664433	665522
A13	3	eugene3.00050086	5	713189	715154
A13	22	gw1.V.2636.1	5	717101	719887
A13	NA	gw1.V.2651.1	5	742138	747125
A13	NA	eugene3.00050093	5	762643	770107
A13	NA	gw1.V.2667.1	5	800563	808322
A13	NA	estExt_Genewise1_v1.C_LG_V2649	5	814383	820877
A13	NA	gw1.V.2674.1	5	828900	838780
A13	NA	gw1.V.2791.1	5	1177943	1178564
A13	NA	estExt_fgenesh4_pm.C_LG_V0078	5	1524746	1528084
A13	NA	estExt_Genewise1_v1.C_LG_V2929	5	1587629	1592178
A13	NA	gw1.V.2960.1	5	1603786	1607538
A13	NA	estExt_Genewise1_v1.C_LG_V2950	5	1642573	1649756
A13	NA	gw1.V.2990.1	5	1672892	1676274
A13	NA	gw1.V.2994.1	5	1677426	1679195
A13	NA	fgenesh4_pm.C_LG_V000091	5	1717575	1723301
A13	NA	gw1.V.3011.1	5	1772083	1776650
A13	NA	gw1.V.3022.1	5	1793563	1795403
A13	NA	fgenesh4_pg.C_LG_V000222	5	1796379	1799396
A13	NA	fgenesh4_pm.C_LG_V000095	5	1846738	1852469
A13	NA	gw1.V.3051.1	5	1884875	1893517
A13	NA	estExt_fgenesh4_pg.C_LG_V0237	5	1926715	1932296
A13	NA	gw1.V.3077.1	5	1950692	1953367
A13	NA	gw1.V.3081.1	5	1961533	1962219
A13	NA	gw1.V.3085.1	5	1966788	1968001
A13	NA	gw1.V.3086.1	5	1971468	1974119
A13	NA	gw1.V.3099.1	5	1995576	1998169
A13	NA	fgenesh4_pg.C_LG_V000248	5	2017617	2024662
A13	NA	grail3.0026021501	5	2033757	2038558
A13	17	gw1.V.3124.1	5	2067275	2069359
A13	20	eugene3.00050246	5	2072521	2076692
A13	NA	gw1.V.3134.1	5	2078578	2088059
A13	NA	gw1.V.3137.1	5	2089815	2093028
A13	NA	gw1.V.3139.1	5	2098011	2100126
A13	NA	fgenesh4_pg.C_LG_V000262	5	2107633	2118914
A13	NA	estExt_Genewise1_v1.C_LG_V3133	5	2163505	2168371
A16	NA	gw1.V.3278.1	5	2481520	2483861
A16	NA	gw1.V.3360.1	5	2703889	2712334
A16	NA	fgenesh4_pm.C_LG_V000144	5	2804755	2807308
A13	NA	fgenesh4_pg.C_LG_V000390	5	3297648	3299812
A13	NA	eugene3.00050410	5	3567800	3571136
A13	NA	gw1.V.3931.1	5	4697647	4704340
A13	NA	grail3.0027004701	5	4809742	4811378
A13	NA	estExt_fgenesh4_pg.C_LG_V0514	5	4836293	4837516
A13	NA	eugene3.00050480	5	4850833	4852168
A13	NA	fgenesh4_pg.C_LG_V000519	5	4901968	4908351
A13	NA	estExt_fgenesh4_pg.C_LG_V0531	5	5068521	5078722
A13	NA	estExt_fgenesh4_pm.C_LG_V0215	5	5105696	5108009
A13	NA	gw1.V.4032.1	5	5109160	5111498
A13	NA	estExt_fgenesh4_pg.C_LG_V0535	5	5117508	5125370
A13	36	eugene3.00050503	5	5275509	5276315
A13	NA	grail3.0027008301	5	5293186	5294204
A13	NA	eugene3.00050505	5	5325770	5329374
A13	NA	eugene3.00050506	5	5347092	5348430
A13	NA	gw1.V.4097.1	5	5358028	5359372
A13	NA	estExt_Genewise1_v1.C_LG_V4069	5	5382737	5386887
A13	NA	gw1.V.4112.1	5	5392756	5393469
A13	NA	gw1.V.4117.1	5	5410269	5411717
A13	NA	gw1.V.4133.1	5	5445702	5447176
A13	NA	gw1.V.4204.1	5	5713370	5727206
A13	NA	gw1.V.4213.1	5	5768582	5773223
A13	NA	eugene3.00050538	5	5851154	5852578
A13	NA	estExt_fgenesh4_pm.C_LG_V0239	5	5954383	5955511
A13	NA	gw1.V.4279.1	5	5994371	5995615
A13	NA	fgenesh4_pm.C_LG_V000245	5	6142098	6143945
A13	NA	gw1.V.4486.1	5	6808174	6812358
A13	NA	eugene3.00050585	5	6843943	6845770
A13	NA	estExt_Genewise1_v1.C_LG_V4496	5	6939735	6950155
A13	NA	estExt_fgenesh4_pm.C_LG_V0264	5	6967524	6970587
A13	NA	grail3.0027014902	5	7007519	7010184
A13	NA	eugene3.00050595	5	7013009	7014018
A13	NA	eugene3.00050602	5	7084870	7096961
A13	NA	gw1.V.4572.1	5	7120402	7132156
A13	NA	gw1.V.4578.1	5	7194358	7196484
A13	NA	gw1.V.4606.1	5	7629584	7630405
A13	NA	grail3.0083000102	5	7689040	7700454
A13	NA	grail3.0083000701	5	7899924	7900484
A13	NA	gw1.V.4621.1	5	8013901	8016724
A13	NA	eugene3.00050633	5	8025635	8026148
A13	NA	eugene3.00050636	5	8093397	8095767
A13	NA	gw1.V.4652.1	5	8154832	8156973
A13	NA	gw1.V.4660.1	5	8271880	8281025
A13	NA	eugene3.00050647	5	8381797	8385547
A13	NA	grail3.0083002901	5	8399319	8402492
A13	NA	gw1.V.4683.1	5	8439552	8444242
A13	NA	estExt_Genewise1_v1.C_LG_V4650	5	8447224	8449436
A13	NA	eugene3.00050651	5	8456690	8458319
A13	NA	gw1.V.4695.1	5	8460715	8465999
A13	NA	eugene3.00050673	5	8815067	8816486
A13	NA	gw1.V.4765.1	5	8927857	8930912
A13	NA	gw1.V.4773.1	5	8931964	8934879
A13	NA	grail3.0002000801	5	9439443	9441123
A13	NA	grail3.0002001001	5	9459551	9461739
A13	NA	gw1.V.4870.1	5	9509882	9511048
A13	NA	eugene3.00050718	5	9571076	9575445
A13	NA	estExt_fgenesh4_pg.C_LG_V0840	5	9635921	9638791
A13	NA	eugene3.00050726	5	9655818	9656837
A13	NA	eugene3.00050727	5	9731929	9732514
A13	NA	estExt_fgenesh4_pg.C_LG_V0846	5	9740244	9742992
A13	NA	eugene3.00050730	5	9758758	9762131
A13	NA	gw1.V.4937.1	5	9834692	9837370
A13	NA	eugene3.00050736	5	9845537	9846883
A13	11	estExt_Genewise1_v1.C_LG_V4921	5	10044168	10048728
A13	NA	grail3.0002003502	5	10112510	10117359
A13	NA	estExt_Genewise1_v1.C_LG_V4944	5	10174060	10179917
A13	NA	estExt_fgenesh4_pg.C_LG_V0869	5	10227670	10228936
A13	NA	gw1.V.5003.1	5	10271529	10273525
A13	NA	estExt_Genewise1_v1.C_LG_V4971	5	10317059	10318414
A13	NA	eugene3.00050761	5	10356485	10369408
A13	NA	grail3.0002006601	5	10555886	10556874
A13	NA	eugene3.00050772	5	10586933	10588351
A13	NA	estExt_Genewise1_v1.C_LG_V5015	5	10589637	10592085
A13	NA	fgenesh4_pg.C_LG_V000897	5	10641757	10644681
A13	NA	fgenesh4_pg.C_LG_V000902	5	10695886	10697595
A13	NA	gw1.V.5078.1	5	10716311	10716958
A13	NA	gw1.V.5089.1	5	10731838	10735871
A13	NA	eugene3.00050791	5	10766094	10771743
A13	NA	grail3.0002008102	5	10806472	10808856
A13	NA	estExt_fgenesh4_pg.C_LG_V0917	5	10906774	10910572
A13	NA	eugene3.00050802	5	10938309	10939766
A13	NA	estExt_fgenesh4_pg.C_LG_V0924	5	11008712	11019464
A13	NA	eugene3.00050808	5	11020007	11025740
A13	NA	fgenesh4_pg.C_LG_V000933	5	11055207	11060548
A13	NA	estExt_Genewise1_v1.C_LG_V5124	5	11077688	11082933
A13	NA	gw1.V.5175.1	5	11088954	11089595
A13	NA	fgenesh4_pg.C_LG_V000940	5	11143935	11147932
A13	NA	estExt_fgenesh4_pm.C_LG_V0343	5	11151861	11153704
A13	NA	gw1.V.5193.1	5	11167669	11171284
A13	NA	fgenesh4_pm.C_LG_V000349	5	11240739	11242768
A13	NA	eugene3.00050832	5	11300893	11305503
A13	NA	gw1.V.5254.1	5	11368278	11370741
A13	NA	gw1.V.5262.1	5	11371784	11373781
A13	NA	gw1.V.5266.1	5	11388371	11391813
A13	NA	gw1.V.5273.1	5	11403463	11404848
A13	NA	gw1.V.5276.1	5	11437123	11438281
A13	NA	grail3.0002012301	5	11438994	11443165
A13	NA	estExt_Genewise1_v1.C_LG_V5255	5	11492379	11499840
A13	NA	grail3.0002013101	5	11555605	11557256
A13	NA	estExt_Genewise1_v1.C_LG_V5276	5	11564721	11568406
A13	NA	gw1.V.5322.1	5	11572437	11574805
A13	NA	estExt_Genewise1_v1.C_LG_V5281	5	11588052	11589042
A13	NA	eugene3.00050859	5	11590192	11593235
A13	NA	gw1.V.5337.1	5	11636034	11640737
A13	NA	fgenesh4_pm.C_LG_V000365	5	11647421	11650970
A13	NA	gw1.V.5347.1	5	11673390	11676716
A13	NA	estExt_fgenesh4_pm.C_LG_V0367	5	11746882	11755530
A13	NA	eugene3.00050879	5	11801968	11804935
A13	NA	gw1.V.5398.1	5	11826388	11827593
A13	12	eugene3.00050882	5	11833109	11839554
A13	NA	eugene3.00050885	5	11868861	11872338
A13	NA	grail3.0002016201	5	11892796	11896387
A13	NA	estExt_Genewise1_v1.C_LG_V0004	5	11914757	11918477
A13	NA	gw1.V.20.1	5	11969458	11971170
A13	NA	estExt_fgenesh4_pg.C_LG_V1008	5	11985752	11988217
A13	NA	gw1.V.35.1	5	12036793	12043516
A13	NA	estExt_Genewise1_v1.C_LG_V0037	5	12045498	12051945
A13	NA	eugene3.00050903	5	12052795	12054362
A13	NA	gw1.V.50.1	5	12098218	12101380
A13	NA	estExt_Genewise1_v1.C_LG_V0051	5	12103477	12104895
A13	NA	gw1.V.63.1	5	12144835	12145920
A13	NA	gw1.V.89.1	5	12312912	12317478
A19	NA	fgenesh4_pg.C_LG_V001185	5	13838612	13841565
A19	NA	eugene3.00051090	5	13848985	13851135
A19	NA	fgenesh4_pm.C_LG_V000465	5	13868395	13869924
A19	NA	gw1.V.662.1	5	13933126	13951265
A19	NA	grail3.0002036101	5	13995993	13998752
A19	NA	gw1.V.676.1	5	14004127	14004599
A19	NA	fgenesh4_pg.C_LG_V001207	5	14016270	14024222
A19	NA	gw1.V.687.1	5	14036413	14037777
A19	NA	gw1.V.697.1	5	14066090	14069039
A19	NA	fgenesh4_pm.C_LG_V000477	5	14085989	14093115
A19	NA	gw1.V.734.1	5	14161727	14164620
A19	NA	estExt_fgenesh4_pm.C_LG_V0477	5	14197468	14206343
A19	NA	estExt_fgenesh4_pg.C_LG_V1224	5	14215137	14216992
A19	NA	estExt_fgenesh4_pg.C_LG_V1225	5	14222529	14225834
A19	NA	estExt_Genewise1_v1.C_LG_V0778	5	14237675	14240792
A19	NA	estExt_fgenesh4_pm.C_LG_V0482	5	14265726	14268805
A7	NA	grail3.0002040401	5	14317080	14318741
A7	NA	gw1.V.825.1	5	14356832	14367466
A7	NA	eugene3.00051158	5	14368719	14369838
A7	NA	gw1.V.843.1	5	14434933	14437294
A7	NA	estExt_fgenesh4_pg.C_LG_V1252	5	14456399	14460092
A7	NA	estExt_fgenesh4_pm.C_LG_V0494	5	14484999	14486363
A7	NA	estExt_fgenesh4_pg.C_LG_V1257	5	14531524	14534737
A7	NA	eugene3.00051176	5	14541742	14543991
A7	NA	eugene3.00051177	5	14547591	14549816
A7	NA	estExt_Genewise1_v1.C_LG_V0878	5	14554071	14556005
A7	NA	gw1.V.891.1	5	14595006	14599464
A7	NA	gw1.V.907.1	5	14652605	14653310
A7	NA	gw1.V.914.1	5	14663969	14664414
A7	NA	gw1.V.921.1	5	14673051	14675174
A7	NA	gw1.V.933.1	5	14709734	14710213
A7	NA	eugene3.00051203	5	14710408	14711542
A7	NA	eugene3.00051206	5	14725838	14734643
A7	NA	gw1.V.952.1	5	14752783	14753349
A7	70	estExt_fgenesh4_pm.C_LG_V0513	5	14794724	14796248
A7	NA	estExt_Genewise1_v1.C_LG_V0974	5	14826154	14830683
A7	NA	gw1.V.984.1	5	14835778	14841164
A7	NA	gw1.V.988.1	5	14844577	14846774
A7	NA	estExt_fgenesh4_pg.C_LG_V1302	5	14890101	14892416
A7	NA	grail3.0002047101	5	14919682	14919873
A7	NA	grail3.0002047301	5	14931727	14934319
A7	NA	fgenesh4_pm.C_LG_V000524	5	14935827	14938190
A7	NA	gw1.V.1019.1	5	14977797	14981033
A7	NA	gw1.V.1035.1	5	15026678	15029575
A7	NA	gw1.V.1052.1	5	15089548	15090938
A7	NA	gw1.V.1057.1	5	15092476	15098537
A7	NA	estExt_fgenesh4_pg.C_LG_V1322	5	15107573	15110523
A7	NA	estExt_fgenesh4_pm.C_LG_V0527	5	15124734	15129346
A7	NA	eugene3.00051255	5	15152082	15156645
A7	NA	fgenesh4_pm.C_LG_V000540	5	15173106	15174581
A7	NA	estExt_Genewise1_v1.C_LG_V1093	5	15178770	15181565
A7	NA	estExt_Genewise1_v1.C_LG_V1095	5	15182053	15183023
A7	NA	estExt_fgenesh4_pm.C_LG_V0534	5	15183960	15188413
A7	NA	fgenesh4_pg.C_LG_V001344	5	15202944	15207010
A7	NA	gw1.V.1112.1	5	15216603	15218896
A7	NA	estExt_fgenesh4_pm.C_LG_V0536	5	15223354	15226538
A7	NA	estExt_Genewise1_v1.C_LG_V1110	5	15235569	15238022
A7	NA	fgenesh4_pm.C_LG_V000550	5	15365202	15369024
A7	NA	estExt_fgenesh4_pg.C_LG_V1356	5	15394516	15397106
A7	NA	eugene3.00051284	5	15400109	15401227
A7	NA	gw1.V.1169.1	5	15409734	15414040
A7	NA	eugene3.00051288	5	15423466	15425124
A7	NA	eugene3.00051294	5	15457973	15462320
A7	NA	gw1.V.1187.1	5	15463842	15466062
A7	NA	estExt_Genewise1_v1.C_LG_V1225	5	15544055	15547542
A7	NA	estExt_fgenesh4_pm.C_LG_V0558	5	15568789	15572997
A7	NA	fgenesh4_pg.C_LG_V001390	5	15573572	15574184
A7	NA	gw1.V.1257.1	5	15579975	15581428
A7	NA	eugene3.00051316	5	15583440	15597024
A7	NA	estExt_Genewise1_v1.C_LG_V1262	5	15603194	15603679
A7	NA	fgenesh4_pm.C_LG_V000571	5	15637356	15640599
A7	NA	estExt_Genewise1_v1.C_LG_V1283	5	15671484	15672966
A7	NA	gw1.V.1295.1	5	15699349	15703069
A7	NA	estExt_fgenesh4_pg.C_LG_V1396	5	15715884	15723720
A7	NA	estExt_fgenesh4_pg.C_LG_V1398	5	15727428	15729118
A7	NA	gw1.V.1311.1	5	15732389	15735201
A7	NA	estExt_Genewise1_v1.C_LG_V1311	5	15737947	15740547
A7	NA	gw1.V.1326.1	5	15756908	15757993
A7	NA	eugene3.00051337	5	15773802	15776881
A7	NA	gw1.V.1354.1	5	15810917	15812158
A13	NA	gw1.V.1371.1	5	15855139	15856029
A13	NA	eugene3.00051351	5	15856555	15857833
A13	NA	gw1.V.1395.1	5	15901607	15904338
A13	NA	estExt_Genewise1_v1.C_LG_V1393	5	15905405	15907918
A13	NA	gw1.V.1402.1	5	15920845	15922903
A13	NA	gw1.V.1411.1	5	15923751	15925503
A13	NA	eugene3.00051368	5	15965354	15965983
A13	NA	estExt_Genewise1_v1.C_LG_V1436	5	16005543	16009830
A13	NA	gw1.V.1445.1	5	16025906	16027582
A13	NA	gw1.V.1448.1	5	16045301	16047416
A13	NA	grail3.0002059601	5	16084539	16086666
A13	NA	gw1.V.1472.1	5	16097481	16098755
A13	NA	gw1.V.1483.1	5	16102570	16113653
A13	NA	grail3.0002060002	5	16114697	16115301
A13	NA	gw1.V.1486.1	5	16119039	16119758
A13	NA	eugene3.00051394	5	16131319	16134528
A13	NA	gw1.V.1510.1	5	16159577	16160133
A13	NA	gw1.V.1534.1	5	16182824	16183564
A13	NA	eugene3.00051401	5	16184643	16187255
A13	NA	estExt_fgenesh4_pg.C_LG_V1464	5	16192358	16194674
A13	NA	estExt_fgenesh4_pg.C_LG_V1465	5	16196234	16198248
A13	NA	eugene3.00051406	5	16211132	16211302
A13	NA	eugene3.00051407	5	16212750	16215634
A13	NA	gw1.V.1588.1	5	16279024	16279960
A13	NA	fgenesh4_pg.C_LG_V001492	5	16304908	16306185
A13	NA	fgenesh4_pm.C_LG_V000622	5	16315406	16316559
A13	NA	gw1.V.1607.1	5	16335217	16335609
A13	NA	estExt_fgenesh4_pg.C_LG_V1488	5	16353570	16356765
A13	NA	gw1.V.1634.1	5	16366719	16370395
A13	NA	gw1.V.1639.1	5	16383938	16385463
A13	NA	eugene3.00051418	5	16393728	16394819
A13	NA	estExt_fgenesh4_pm.C_LG_V0622	5	16405893	16412509
A13	NA	estExt_fgenesh4_pm.C_LG_V0623	5	16443055	16446391
A13	NA	grail3.0002064101	5	16449930	16451524
A13	NA	estExt_Genewise1_v1.C_LG_V1680	5	16467212	16469748
A13	NA	eugene3.00051427	5	16493827	16494740
A13	NA	estExt_Genewise1_v1.C_LG_V1706	5	16558487	16566488
A13	NA	gw1.V.1725.1	5	16590184	16591053
A13	NA	eugene3.00051437	5	16605214	16609061
A13	NA	estExt_Genewise1_v1.C_LG_V1729	5	16613697	16616255
A13	NA	estExt_fgenesh4_pg.C_LG_V1523	5	16663183	16664389
A13	NA	estExt_fgenesh4_pg.C_LG_V1537	5	16710496	16714455
A13	NA	eugene3.00051454	5	16721723	16722458
A13	NA	estExt_fgenesh4_pm.C_LG_V0645	5	16733330	16738299
A13	NA	estExt_fgenesh4_pg.C_LG_V1547	5	16798608	16803805
A13	NA	fgenesh4_pg.C_LG_V001560	5	16818729	16819037
A13	NA	fgenesh4_pg.C_LG_V001561	5	16820709	16828058
A13	NA	fgenesh4_pg.C_LG_V001563	5	16841054	16844249
A13	NA	gw1.V.1844.1	5	16880918	16881089
A13	NA	estExt_Genewise1_v1.C_LG_V1891	5	17011602	17013143
A13	NA	fgenesh4_pg.C_LG_V001589	5	17016970	17017374
A13	NA	estExt_fgenesh4_pg.C_LG_V1578	5	17027594	17032276
A13	NA	gw1.V.1916.1	5	17052737	17053435
A13	NA	fgenesh4_pm.C_LG_V000671	5	17056438	17058734
A13	NA	gw1.V.1925.1	5	17068048	17069487
A13	NA	gw1.V.1928.1	5	17075392	17076081
A13	NA	grail3.0002074102	5	17106250	17106810
A13	NA	fgenesh4_pm.C_LG_V000678	5	17146922	17148562
A13	NA	gw1.V.1974.1	5	17163082	17164560
A13	NA	gw1.V.1981.1	5	17190529	17191935
A13	NA	estExt_fgenesh4_pm.C_LG_V0672	5	17201346	17205611
A13	NA	eugene3.00051521	5	17206023	17211221
A13	NA	grail3.0002075501	5	17212041	17215012
A13	NA	grail3.0002076201	5	17261660	17264491
A13	NA	gw1.V.2026.1	5	17307261	17310064
A13	NA	eugene3.00051544	5	17340186	17343042
A13	NA	gw1.V.2046.1	5	17347198	17350454
A13	NA	gw1.V.2048.1	5	17355514	17359150
A13	NA	gw1.V.2057.1	5	17369961	17372228
A13	NA	estExt_fgenesh4_pg.C_LG_V1631	5	17375059	17380619
A13	NA	eugene3.00051551	5	17384222	17387842
A13	NA	estExt_fgenesh4_pg.C_LG_V1633	5	17388569	17392379
A13	NA	gw1.V.2067.1	5	17397818	17400191
A13	NA	grail3.0002078301	5	17407342	17408190
A13	NA	fgenesh4_pm.C_LG_V000700	5	17408914	17411077
A13	NA	fgenesh4_pg.C_LG_V001651	5	17411867	17416973
A13	NA	estExt_fgenesh4_pg.C_LG_V1641	5	17424467	17429377
A13	NA	gw1.V.2129.1	5	17503197	17503991
A13	NA	gw1.V.2134.1	5	17516430	17516984
A13	NA	fgenesh4_pg.C_LG_V001673	5	17552056	17554062
A13	NA	eugene3.00051582	5	17556927	17560751
A13	NA	eugene3.00051583	5	17561641	17562291
A13	NA	estExt_fgenesh4_pg.C_LG_V1665	5	17567234	17569999
A13	NA	gw1.V.2180.1	5	17601844	17605824
A13	NA	gw1.V.2185.1	5	17607932	17612165
A13	NA	fgenesh4_pg.C_LG_V001689	5	17634220	17635596
A13	NA	eugene3.00051598	5	17636823	17640753
A13	NA	estExt_Genewise1_v1.C_LG_V2183	5	17641073	17643321
A13	NA	fgenesh4_pm.C_LG_V000721	5	17647380	17647865
A13	NA	gw1.V.2206.1	5	17652468	17653307
A13	NA	gw1.V.2216.1	5	17662074	17664257
A13	NA	gw1.V.2233.1	5	17693016	17695174
A13	NA	gw1.V.2234.1	5	17711003	17711345
A13	NA	gw1.V.2238.1	5	17715094	17719004
A13	NA	gw1.V.2242.1	5	17721947	17723341
A13	NA	estExt_fgenesh4_pg.C_LG_V1698	5	17749934	17750807
A13	NA	fgenesh4_pg.C_LG_V001718	5	17796062	17801949
A13	NA	estExt_fgenesh4_pm.C_LG_V0726	5	17817274	17822189
A13	NA	estExt_Genewise1_v1.C_LG_V2296	5	17828554	17831376
A13	NA	eugene3.00051638	5	17849803	17852096
A13	NA	gw1.V.2320.1	5	17854086	17854991
A13	NA	estExt_Genewise1_v1.C_LG_V2309	5	17861580	17863634
A13	NA	eugene3.00051643	5	17891106	17891819
A13	NA	eugene3.00051644	5	17899593	17899772
A13	NA	gw1.V.2345.1	5	17900449	17902413
A13	NA	estExt_Genewise1_v1.C_LG_V2329	5	17904209	17907122
A13	NA	grail3.0002085401	5	17907237	17908209
A10	NA	gw1.VI.1846.1	6	1407312	1407782
A10	NA	estExt_Genewise1_v1.C_LG_VI0601	6	1650979	1653564
A10	NA	estExt_fgenesh4_pg.C_LG_VI0218	6	1661305	1662380
A10	NA	gw1.VI.2345.1	6	1703867	1706684
A10	NA	fgenesh4_pg.C_LG_VI000227	6	1709384	1715056
A10	NA	grail3.0024017201	6	1719280	1720441
A10	NA	estExt_Genewise1_v1.C_LG_VI0091	6	1733659	1737891
A10	NA	gw1.VI.2442.1	6	1744808	1746183
A10	NA	grail3.0024017601	6	1756227	1758306
A10	NA	fgenesh4_pg.C_LG_VI000236	6	1759247	1761280
A10	NA	eugene3.00060261	6	1768999	1771189
A10	NA	gw1.VI.98.1	6	1774010	1775496
A10	NA	estExt_fgenesh4_pm.C_LG_VI0086	6	1780539	1787503
A10	NA	estExt_fgenesh4_pg.C_LG_VI0252	6	1877098	1884174
A10	NA	eugene3.00060281	6	1903334	1912406
A10	NA	grail3.0024018601	6	1921598	1923798
A10	NA	estExt_fgenesh4_pg.C_LG_VI0260	6	1951999	1955842
A10	NA	estExt_fgenesh4_pm.C_LG_VI0096	6	1976886	1982350
A10	NA	eugene3.00060293	6	1984842	1985911
A10	NA	gw1.VI.2534.1	6	1990574	1992346
A10	NA	fgenesh4_pg.C_LG_VI000272	6	2012189	2013688
A10	NA	eugene3.00060297	6	2029556	2032087
A10	NA	grail3.0024020501	6	2050235	2052796
A10	NA	fgenesh4_pg.C_LG_VI000277	6	2055687	2057511
A10	NA	grail3.0024020901	6	2078556	2081784
A10	NA	grail3.0024021001	6	2092138	2096457
A10	NA	fgenesh4_pg.C_LG_VI000285	6	2106171	2112883
A10	17	estExt_fgenesh4_pg.C_LG_VI0285	6	2117570	2120303
A10	NA	estExt_fgenesh4_pg.C_LG_VI0286	6	2122816	2129060
A10	NA	gw1.VI.2426.1	6	2178755	2182863
A10	NA	eugene3.00060319	6	2199681	2202349
A10	21	fgenesh4_pm.C_LG_VI000113	6	2306688	2308079
A10	NA	fgenesh4_pg.C_LG_VI000303	6	2327698	2328705
A10	NA	gw1.VI.1267.1	6	2333096	2333926
A10	NA	estExt_fgenesh4_pg.C_LG_VI0304	6	2410482	2426392
A10	NA	gw1.VI.1084.1	6	2449091	2453118
A10	NA	gw1.VI.1090.1	6	2513086	2520915
A10	NA	eugene3.00060348	6	2524085	2528238
A10	NA	gw1.VI.1543.1	6	2531638	2533994
A10	NA	grail3.0024025502	6	2557171	2557821
A10	NA	estExt_fgenesh4_pg.C_LG_VI0320	6	2572056	2577751
A10	NA	eugene3.00060355	6	2584282	2587486
A10	NA	eugene3.00060357	6	2588844	2592035
A10	NA	estExt_fgenesh4_pm.C_LG_VI0124	6	2610714	2612946
A10	NA	gw1.VI.1077.1	6	2626446	2629789
A10	NA	fgenesh4_pg.C_LG_VI000330	6	2665007	2666550
A10	NA	gw1.VI.1064.1	6	2675725	2679221
A10	NA	gw1.VI.1079.1	6	2704316	2705434
A10	NA	estExt_fgenesh4_pm.C_LG_VI0132	6	2742621	2745868
A10	NA	grail3.0024027901	6	2781264	2782829
A10	NA	eugene3.00060384	6	2784357	2786765
A10	NA	eugene3.00060387	6	2801018	2803374
A10	NA	eugene3.00060388	6	2830596	2835720
A10	NA	eugene3.00060390	6	2849996	2851085
A10	NA	eugene3.00060391	6	2863236	2866985
A10	NA	estExt_fgenesh4_kg.C_LG_VI0014	6	2903152	2904818
A10	NA	gw1.VI.919.1	6	2905843	2908451
A10	NA	fgenesh4_pm.C_LG_VI000141	6	2924702	2928428
A10	NA	eugene3.00060406	6	2940550	2951173
A10	NA	gw1.VI.2283.1	6	2962720	2967052
A10	NA	fgenesh4_pm.C_LG_VI000143	6	2968182	2971187
A10	NA	fgenesh4_pg.C_LG_VI000379	6	3011998	3012967
A10	NA	grail3.0024031501	6	3064574	3067740
A10	NA	eugene3.00060424	6	3068452	3078918
A10	NA	gw1.VI.907.1	6	3101688	3103301
A10	NA	grail3.0024032201	6	3121587	3125592
A10	NA	eugene3.00060436	6	3171125	3172546
A10	NA	grail3.0024033201	6	3206059	3207852
A10	NA	gw1.VI.1323.1	6	3209225	3215824
A10	NA	gw1.VI.1279.1	6	3231842	3232486
A10	NA	eugene3.00060443	6	3240968	3244196
A10	NA	gw1.VI.2404.1	6	3248179	3252330
A10	NA	estExt_fgenesh4_pm.C_LG_VI0163	6	3267319	3291638
A10	NA	gw1.VI.1243.1	6	3308224	3311225
A10	NA	gw1.VI.2406.1	6	3312995	3317820
A10	NA	estExt_fgenesh4_pg.C_LG_VI0416	6	3348445	3357474
A10	NA	estExt_fgenesh4_pg.C_LG_VI0422	6	3414845	3420378
A10	NA	eugene3.00060467	6	3429076	3431999
A10	NA	estExt_fgenesh4_pg.C_LG_VI0426	6	3436624	3440027
A10	NA	eugene3.00060471	6	3451904	3454653
A10	NA	fgenesh4_pm.C_LG_VI000176	6	3465217	3474799
A10	NA	estExt_fgenesh4_pg.C_LG_VI0432	6	3478651	3480837
A10	NA	eugene3.00060481	6	3514697	3520404
A10	NA	estExt_fgenesh4_pg.C_LG_VI0439	6	3552011	3571468
A10	NA	gw1.VI.1266.1	6	3580495	3581559
A10	NA	grail3.0024038102	6	3614392	3618061
A10	NA	estExt_Genewise1_v1.C_LG_VI0524	6	3674858	3677358
A10	NA	eugene3.00060503	6	3713677	3720426
A10	NA	fgenesh4_pg.C_LG_VI000457	6	3737485	3744925
A10	NA	eugene3.00060510	6	3774425	3789647
A10	NA	grail3.0024039601	6	3799437	3800760
A4	NA	eugene3.00060524	6	3978171	3986294
A4	NA	fgenesh4_pm.C_LG_VI000195	6	3990536	3997526
A4	NA	fgenesh4_pg.C_LG_VI000475	6	4051453	4054164
A4	2	gw1.VI.1594.1	6	4098004	4101638
A4	NA	estExt_fgenesh4_pg.C_LG_VI0491	6	4277315	4278945
A4	NA	estExt_fgenesh4_pg.C_LG_VI0511	6	4431441	4433818
A10	NA	estExt_fgenesh4_pg.C_LG_VI0607	6	5202689	5209649
A10	NA	eugene3.00060699	6	5505710	5505943
A10	NA	grail3.0023015801	6	5512917	5516468
A10	NA	estExt_Genewise1_v1.C_LG_VI1752	6	5520710	5523458
A10	NA	eugene3.00060706	6	5557127	5561079
A10	NA	estExt_fgenesh4_pg.C_LG_VI0646	6	5565376	5568775
A10	NA	estExt_fgenesh4_pg.C_LG_VI0649	6	5610505	5613604
A10	NA	fgenesh4_pg.C_LG_VI000658	6	5636199	5644174
A10	NA	gw1.VI.1127.1	6	5663267	5666806
A10	NA	fgenesh4_pm.C_LG_VI000285	6	5691530	5696204
A10	NA	fgenesh4_pm.C_LG_VI000286	6	5705048	5707493
A10	NA	estExt_fgenesh4_pm.C_LG_VI0283	6	5731437	5734378
A10	NA	estExt_fgenesh4_pg.C_LG_VI0671	6	5770681	5776482
A10	NA	eugene3.00060732	6	5825746	5828694
A10	43	eugene3.00060738	6	5908054	5911356
A10	NA	gw1.VI.998.1	6	5961164	5963405
A10	NA	gw1.VI.2686.1	6	5973500	5974051
A10	NA	fgenesh4_pg.C_LG_VI000707	6	6042001	6044173
A10	NA	fgenesh4_pg.C_LG_VI000710	6	6072365	6073664
A10	NA	estExt_Genewise1_v1.C_LG_VI1108	6	6114223	6116500
A10	NA	fgenesh4_pg.C_LG_VI000718	6	6164318	6166844
A10	NA	gw1.VI.1832.1	6	6192723	6196201
A10	NA	fgenesh4_pg.C_LG_VI000729	6	6235195	6235680
A10	NA	eugene3.00060788	6	6238206	6238484
A10	NA	gw1.VI.1694.1	6	6264888	6265796
A10	NA	estExt_fgenesh4_pm.C_LG_VI0313	6	6321041	6327225
A10	NA	gw1.VI.1696.1	6	6369390	6369929
A10	NA	grail3.0023024502	6	6397728	6400780
A10	NA	eugene3.00060812	6	6420886	6424159
A10	NA	eugene3.00060818	6	6447593	6449674
A10	NA	fgenesh4_pg.C_LG_VI000762	6	6458003	6459010
A10	NA	gw1.VI.861.1	6	6499951	6502046
A10	NA	gw1.VI.1209.1	6	6517978	6520730
A10	NA	gw1.VI.2222.1	6	6522975	6525847
A10	NA	eugene3.00060828	6	6527997	6532852
A10	NA	gw1.VI.871.1	6	6565220	6574052
A10	NA	grail3.0023026801	6	6575098	6575439
A10	NA	grail3.0023026901	6	6576487	6577130
A10	NA	eugene3.00060837	6	6616044	6617233
A10	NA	eugene3.00060843	6	6662631	6664272
A10	NA	gw1.VI.1497.1	6	6701297	6705803
A10	NA	fgenesh4_pg.C_LG_VI000790	6	6720413	6720802
A10	NA	eugene3.00060847	6	6728581	6731073
A10	NA	gw1.VI.2272.1	6	6821226	6822111
A10	NA	eugene3.00060859	6	6850302	6856052
A10	15	grail3.0023029001	6	6859422	6860606
A10	NA	estExt_fgenesh4_pg.C_LG_VI0802	6	6874109	6880261
A10	NA	fgenesh4_pm.C_LG_VI000346	6	6884042	6887604
A10	NA	gw1.VI.1141.1	6	6905209	6908240
A10	NA	estExt_fgenesh4_pm.C_LG_VI0343	6	6913703	6918376
A10	NA	fgenesh4_pm.C_LG_VI000364	6	7193551	7196289
A10	NA	fgenesh4_pm.C_LG_VI000373	6	7336362	7338746
A10	NA	eugene3.00060942	6	7624062	7627866
A10	NA	eugene3.00060954	6	7727268	7734642
A10	NA	eugene3.00060959	6	7760448	7762678
A10	NA	estExt_fgenesh4_pg.C_LG_VI0901	6	7785947	7789940
A4	NA	eugene3.00060987	6	8129627	8132605
A4	NA	estExt_fgenesh4_pg.C_LG_VI0927	6	8205634	8207980
A4	22	estExt_fgenesh4_pm.C_LG_VI0403	6	8218038	8221516
A4	NA	gw1.VI.1923.1	6	8339259	8342189
A4	NA	grail3.0112002701	6	8343256	8351527
A4	NA	eugene3.00061002	6	8356497	8359012
A4	NA	estExt_Genewise1_v1.C_LG_VI1174	6	8385675	8397602
A4	NA	estExt_fgenesh4_pg.C_LG_VI0942	6	8422699	8425259
A4	NA	gw1.VI.880.1	6	8441541	8441756
A4	NA	estExt_fgenesh4_pg.C_LG_VI0944	6	8443884	8448204
A4	NA	gw1.VI.883.1	6	8449484	8450337
A4	NA	estExt_Genewise1_v1.C_LG_VI2051	6	8488620	8495867
A4	NA	estExt_Genewise1_v1.C_LG_VI1998	6	8648964	8650848
A4	NA	eugene3.00061026	6	8651439	8652008
A4	NA	gw1.VI.2849.1	6	8654156	8657492
A4	NA	grail3.0112005001	6	8669768	8682883
A4	NA	fgenesh4_pg.C_LG_VI000967	6	8703336	8704977
A4	NA	estExt_fgenesh4_pg.C_LG_VI0961	6	8710244	8712076
A4	NA	gw1.VI.937.1	6	8715728	8716893
A4	NA	estExt_fgenesh4_pg.C_LG_VI0968	6	8772537	8777482
A4	NA	grail3.0112005901	6	8816417	8819185
A4	NA	gw1.VI.1042.1	6	8828726	8832471
[truncated: 3,300 more rows]

## Sheet: Fragaria
Ancestor	Ancestral order	Fragaria1	Fragaria1_chr	Fragaria1_start	Fragaria1_end
A4	NA	gene02065	1	342798	344810
A4	NA	gene02068	1	353052	357355
A4	NA	gene02070	1	362283	365411
A4	NA	gene02077	1	395075	395707
A4	NA	gene02085	1	421921	424601
A4	NA	gene02092	1	461956	466172
A4	NA	gene02095	1	478377	478811
A4	NA	gene10056	1	801776	804223
A4	NA	gene10064	1	830142	830666
A4	NA	gene10080	1	924763	927760
A4	NA	gene10082	1	933474	936770
A4	NA	gene10087	1	953607	955656
A4	NA	gene30886	1	2223758	2227040
A4	NA	gene30888	1	2241341	2243646
A4	NA	gene30891	1	2249270	2251058
A4	NA	gene30892	1	2251823	2256946
A4	NA	gene30894	1	2264847	2269494
A4	NA	gene30899	1	2298028	2301301
A4	NA	gene30932	1	2412733	2428774
A4	NA	gene30940	1	2467334	2469686
A4	NA	gene30950	1	2514565	2518314
A4	NA	gene30951	1	2523331	2525949
A4	NA	gene30962	1	2578205	2581774
A4	61	gene30978	1	2674055	2675993
A4	NA	gene30985	1	2701366	2703156
A4	NA	gene30986	1	2706313	2707330
A4	NA	gene30999	1	2750786	2752883
A4	NA	gene31007	1	2786319	2788994
A4	NA	gene31017	1	2817273	2822428
A4	NA	gene31026	1	2863303	2864880
A4	NA	gene31032	1	2903257	2904853
A4	NA	gene31034	1	2907852	2908948
A4	NA	gene31036	1	2911801	2913580
A4	NA	gene31041	1	2929084	2932777
A4	NA	gene31061	1	3020036	3021648
A4	NA	gene31084	1	3110366	3118965
A4	NA	gene31086	1	3122858	3124679
A4	NA	gene31088	1	3126966	3130400
A4	NA	gene31095	1	3170833	3171948
A4	2	gene31103	1	3216904	3218696
A4	NA	gene31108	1	3250924	3255078
A4	NA	gene31116	1	3288280	3292072
A4	NA	gene31117	1	3295718	3301474
A4	NA	gene30791	1	3629789	3630274
A13	NA	gene26508	1	4072636	4074584
A13	NA	gene26509	1	4083063	4085618
A13	NA	gene26548	1	4425876	4428419
A13	NA	gene26580	1	4637655	4644745
A13	NA	gene26432	1	4764008	4769677
A13	NA	gene26440	1	4809399	4814932
A10	NA	gene11761	1	5708397	5709910
A4	NA	gene11841	1	6194487	6196114
A4	NA	gene11843	1	6202477	6204046
A4	NA	gene11848	1	6236625	6240584
A4	NA	gene11862	1	6292724	6294578
A4	31	gene11866	1	6313613	6317386
A4	NA	gene11870	1	6325045	6327611
A4	NA	gene11873	1	6335675	6341818
A4	57	gene11877	1	6352907	6355256
A4	NA	gene11880	1	6383712	6386311
A4	NA	gene11885	1	6420275	6428404
A4	NA	gene11887	1	6431523	6433476
A4	NA	gene12632	1	6434154	6434844
A4	NA	gene11892	1	6444690	6451840
A4	NA	gene11893	1	6453091	6453597
A4	NA	gene11287	1	6514978	6517416
A4	NA	gene12649	1	6531338	6533956
A4	NA	gene11293	1	6532597	6538331
A4	NA	gene11294	1	6542417	6545212
A4	NA	gene11295	1	6547458	6549230
A4	NA	gene12660	1	6576828	6579558
A4	NA	gene11310	1	6596637	6597002
A4	NA	gene12668	1	6616114	6618185
A4	NA	gene11315	1	6619731	6621368
A4	NA	gene12671	1	6627108	6629552
A4	NA	gene12680	1	6659019	6663151
A4	NA	gene12683	1	6670349	6673288
A4	NA	gene12686	1	6681142	6682251
A4	NA	gene11328	1	6684632	6691046
A4	NA	gene11332	1	6703326	6706122
A4	22	gene12692	1	6713798	6716868
A4	NA	gene12694	1	6720264	6721749
A4	NA	gene11339	1	6726926	6729061
A4	NA	gene11340	1	6730107	6731724
A4	NA	gene11341	1	6732322	6733533
A4	NA	gene11343	1	6737351	6739235
A4	NA	gene11344	1	6743290	6746844
A4	NA	gene12722	1	6838462	6841179
A4	NA	gene12728	1	6853124	6855718
A4	NA	gene11373	1	6873865	6882592
A4	39	gene12733	1	6875871	6876221
A4	NA	gene11375	1	6885624	6888540
A4	NA	gene12470	1	6923952	6925818
A4	NA	gene12472	1	6930486	6932115
A4	NA	gene12475	1	6947323	6954913
A4	NA	gene11389	1	6962736	6964343
A4	NA	gene11392	1	6977476	6979809
A4	NA	gene12480	1	6980034	6984645
A4	NA	gene11393	1	6984028	6988374
A4	40	gene12484	1	6993412	6994041
A4	NA	gene11396	1	6994014	6995836
A4	NA	gene11405	1	7037243	7037935
A4	NA	gene11411	1	7054836	7056936
A4	NA	gene12500	1	7062158	7066600
A4	NA	gene11413	1	7069680	7071107
A4	NA	gene11414	1	7072560	7073615
A4	NA	gene11420	1	7098495	7103952
A4	NA	gene11421	1	7105679	7106757
A4	NA	gene11425	1	7113498	7115269
A4	NA	gene11426	1	7116227	7118588
A4	NA	gene12511	1	7126567	7128499
A4	NA	gene11430	1	7137785	7139672
A4	NA	gene11431	1	7141227	7142699
A4	NA	gene11432	1	7143675	7146567
A4	NA	gene11433	1	7147415	7150816
A4	NA	gene12517	1	7167209	7169798
A4	NA	gene12519	1	7177539	7179622
A4	NA	gene12521	1	7184285	7187894
A4	NA	gene12522	1	7191581	7192344
A4	NA	gene12526	1	7206846	7208913
A4	NA	gene12534	1	7235834	7237573
A4	NA	gene12537	1	7244861	7247500
A4	NA	gene12538	1	7247674	7253682
A4	NA	gene12915	1	7325433	7327037
A4	NA	gene12917	1	7342261	7347357
A4	NA	gene12923	1	7387426	7388019
A4	NA	gene12926	1	7405494	7406625
A4	NA	gene12930	1	7433247	7435259
A13	NA	gene12938	1	7477177	7477647
A4	NA	gene12944	1	7498941	7500465
A4	NA	gene12945	1	7502382	7514971
A4	NA	gene12948	1	7519098	7521106
A4	NA	gene12949	1	7522282	7525734
A4	NA	gene12960	1	7571152	7578975
A4	NA	gene12961	1	7580572	7583195
A4	NA	gene12965	1	7596905	7598755
A13	NA	gene13015	1	7927787	7930118
A13	NA	gene13023	1	7964581	7969961
A13	NA	gene13025	1	7982634	7984745
A13	NA	gene13026	1	7985690	7992970
A13	NA	gene13028	1	8002563	8021631
A13	NA	gene13030	1	8028409	8028969
A13	NA	gene14510	1	8369849	8371210
A13	NA	gene14520	1	8400020	8402128
A13	NA	gene14536	1	8468904	8469302
A13	NA	gene14546	1	8516644	8519052
A13	NA	gene14552	1	8552515	8553919
A13	NA	gene14582	1	8700362	8701922
A13	NA	gene14583	1	8702440	8710792
A13	NA	gene14585	1	8718547	8724605
A13	NA	gene14594	1	8783499	8786183
A13	NA	gene14609	1	8860878	8864643
A13	NA	gene14616	1	8891471	8910607
A13	NA	gene14620	1	8918364	8920499
A13	NA	gene14622	1	8931322	8934174
A13	NA	gene14624	1	8935963	8938214
A13	NA	gene14864	1	8975030	8976133
A13	NA	gene14872	1	9023337	9024097
A13	NA	gene14888	1	9081853	9085183
A13	NA	gene14896	1	9126559	9128319
A13	NA	gene14902	1	9158708	9161288
A13	NA	gene14905	1	9177622	9182283
A13	NA	gene14914	1	9237727	9241495
A13	NA	gene14915	1	9244086	9245276
A13	NA	gene14921	1	9260901	9261829
A13	NA	gene14931	1	9294187	9294649
A13	NA	gene14933	1	9297653	9299605
A13	NA	gene14951	1	9376693	9379218
A13	NA	gene14966	1	9420684	9423311
A13	NA	gene14970	1	9435040	9441024
A13	NA	gene14971	1	9447744	9449124
A13	NA	gene14976	1	9466418	9468508
A13	NA	gene14732	1	9556190	9559730
A13	NA	gene14735	1	9568339	9570656
A13	NA	gene14736	1	9570907	9572749
A13	NA	gene14739	1	9577815	9581772
A13	NA	gene14748	1	9604687	9605944
A13	NA	gene14761	1	9657575	9659966
A13	NA	gene14764	1	9672962	9680154
A13	NA	gene14770	1	9693211	9694871
A13	NA	gene14772	1	9696102	9701466
A13	NA	gene14774	1	9705450	9707142
A13	NA	gene14780	1	9742326	9744185
A13	NA	gene14782	1	9748822	9758462
A13	NA	gene14783	1	9758498	9762853
A19	NA	gene23881	1	9873449	9876321
A19	NA	gene23882	1	9879914	9881269
A19	NA	gene23885	1	9908820	9909570
A19	NA	gene23897	1	9963805	9966864
A19	NA	gene23906	1	10022414	10027749
A19	NA	gene23907	1	10028377	10029383
A19	NA	gene23910	1	10044102	10046228
A19	NA	gene23913	1	10053960	10055541
A19	NA	gene23916	1	10063689	10064447
A19	NA	gene23917	1	10065067	10066482
A19	NA	gene23919	1	10073280	10073976
A19	NA	gene23921	1	10083447	10086657
A19	NA	gene23778	1	10231088	10235894
A19	NA	gene23780	1	10240595	10245407
A19	NA	gene23954	1	10350788	10356136
A19	NA	gene23976	1	10459301	10461819
A19	NA	gene23977	1	10462828	10469091
A19	NA	gene23984	1	10497469	10499646
A19	NA	gene23985	1	10502072	10503881
A13	NA	gene23992	1	10536871	10539161
A13	NA	gene23994	1	10551743	10553548
A13	NA	gene24007	1	10628305	10630164
A13	NA	gene24025	1	10707392	10709816
A13	NA	gene24026	1	10711416	10717369
A13	NA	gene24029	1	10731564	10733557
A13	NA	gene23842	1	10786281	10787879
A13	NA	gene23855	1	10879585	10881162
A13	NA	gene23860	1	10912730	10916496
A13	NA	gene23863	1	10932853	10934379
A13	NA	gene23864	1	10934739	10937393
A13	NA	gene23868	1	10951105	10953481
A13	NA	gene23871	1	10969764	10973101
A13	NA	gene23813	1	11087983	11094688
A13	NA	gene23814	1	11096124	11098180
A13	NA	gene23815	1	11099722	11101223
A13	NA	gene24036	1	11306192	11307935
A13	NA	gene24042	1	11327443	11330367
A13	NA	gene24045	1	11335865	11336833
A13	NA	gene24053	1	11386780	11389373
A13	NA	gene24058	1	11420334	11423103
A13	NA	gene24059	1	11423572	11427497
A13	NA	gene21115	1	12118065	12122680
A13	NA	gene21119	1	12147653	12151207
A13	NA	gene21129	1	12213359	12231197
A13	NA	gene21132	1	12243972	12250860
A13	NA	gene21138	1	12280169	12282311
A13	NA	gene21141	1	12287903	12290398
A13	NA	gene21142	1	12291313	12301170
A13	20	gene21145	1	12310214	12313479
A13	17	gene21146	1	12314151	12316148
A13	NA	gene20229	1	12419764	12426069
A13	NA	gene20238	1	12509180	12512979
A13	NA	gene20247	1	12581260	12583307
A13	NA	gene16204	1	12928194	12930101
A13	21	gene16175	1	13172881	13174890
A13	NA	gene16180	1	13200474	13203875
A13	NA	gene16118	1	13333176	13340290
A13	NA	gene16261	1	13684390	13687262
A13	NA	gene16287	1	13867597	13868895
A13	NA	gene16309	1	14023589	14026287
A13	14	gene16318	1	14069961	14072627
A13	NA	gene16320	1	14079475	14082779
A13	13	gene16337	1	14157726	14161202
A13	NA	gene16374	1	14379078	14380309
A7	NA	gene16419	1	14623437	14624540
A7	NA	gene16426	1	14656632	14658954
A7	NA	gene16428	1	14661184	14662721
A7	NA	gene16435	1	14698167	14706172
A7	NA	gene16440	1	14734983	14737424
A7	NA	gene16446	1	14759192	14759684
A7	NA	gene16448	1	14769260	14776271
A16	NA	gene07010	1	14819019	14822024
A16	NA	gene07011	1	14826571	14828503
A16	NA	gene07017	1	14840530	14843780
A16	NA	gene07020	1	14858080	14860878
A16	NA	gene07021	1	14861173	14862729
A16	NA	gene07026	1	14896853	14898157
A16	NA	gene07027	1	14916409	14920913
A7	NA	gene16488	1	14943019	14945370
A16	NA	gene06962	1	14951220	14953732
A16	NA	gene06968	1	14975342	14978740
A16	NA	gene06975	1	15007582	15010721
A16	NA	gene06978	1	15022168	15022971
A16	NA	gene06980	1	15028293	15030555
A7	NA	gene16517	1	15042864	15043793
A7	NA	gene16518	1	15044446	15050013
A7	NA	gene16525	1	15083114	15085609
A7	NA	gene16526	1	15085914	15093395
A7	NA	gene16548	1	15178243	15181082
A7	NA	gene16549	1	15181930	15186950
A16	NA	gene06948	1	15190081	15191618
A7	NA	gene16558	1	15265715	15269574
A16	NA	gene06909	1	15295001	15297866
A16	NA	gene07106	1	15400851	15403381
A16	NA	gene07111	1	15440450	15441190
A16	NA	gene07182	1	15883902	15884720
A16	80	gene07210	1	16043508	16045269
A16	NA	gene07222	1	16112707	16114870
A16	NA	gene07227	1	16149838	16152252
A16	NA	gene07231	1	16160178	16162624
A16	NA	gene07235	1	16176843	16180269
A16	NA	gene07247	1	16254707	16255623
A16	NA	gene07249	1	16258722	16260700
A16	31	gene07251	1	16268148	16269091
A16	NA	gene07252	1	16273286	16274300
A16	NA	gene07256	1	16304643	16306119
A16	NA	gene07258	1	16325262	16325888
A16	NA	gene07261	1	16341347	16342331
A16	37	gene07287	1	16509784	16516701
A16	NA	gene07301	1	16592959	16593953
A16	NA	gene07305	1	16608674	16609906
A16	NA	gene07312	1	16643501	16646721
A16	NA	gene07314	1	16649181	16651070
A16	NA	gene07317	1	16659712	16661878
A4	20	gene07328	1	16707887	16710723
A4	NA	gene07330	1	16735870	16738978
A7	NA	gene24518	1	16786115	16788907
A7	NA	gene24519	1	16789766	16792114
A4	NA	gene06912	1	16811061	16813423
A7	NA	gene24536	1	16911013	16912980
A4	NA	gene07488	1	16941712	16947299
A7	NA	gene24549	1	16987488	16989989
A4	NA	gene07500	1	17017716	17019993
A7	NA	gene24553	1	17020432	17022378
A7	NA	gene24561	1	17064662	17066986
A4	NA	gene07511	1	17072253	17077395
A7	NA	gene24570	1	17134422	17134930
A7	NA	gene24466	1	17200697	17203294
A7	NA	gene24471	1	17240988	17242885
A7	NA	gene24474	1	17253308	17257788
A7	NA	gene24475	1	17258888	17265211
A7	NA	gene24477	1	17269676	17271965
A7	NA	gene24478	1	17272632	17274929
A7	NA	gene24481	1	17290134	17291321
A7	NA	gene24482	1	17292409	17295702
A4	NA	gene07404	1	17314436	17317259
A4	NA	gene07407	1	17329851	17332548
A4	NA	gene05295	1	17568057	17568835
A4	NA	gene05296	1	17569516	17572527
A4	NA	gene05306	1	17655377	17662128
A16	NA	gene25477	1	17675681	17681689
A4	NA	gene05276	1	17696511	17698832
A4	NA	gene05278	1	17723539	17728539
A4	NA	gene05279	1	17729666	17732946
A4	NA	gene05283	1	17769157	17771729
A4	NA	gene05285	1	17777514	17779385
A4	NA	gene05397	1	17886113	17888231
A4	NA	gene05408	1	17943727	17946661
A4	NA	gene05417	1	17990427	17990964
A4	NA	gene05426	1	18051937	18052377
A4	NA	gene05444	1	18153752	18165096
A4	NA	gene05450	1	18191296	18193608
A4	NA	gene05457	1	18219697	18222103
A4	NA	gene05462	1	18267596	18271860
A4	NA	gene05463	1	18273070	18275893
A4	NA	gene05467	1	18298206	18303060
A7	NA	gene32579	1	18864561	18870703
A7	NA	gene32584	1	18894127	18897308
A7	NA	gene32585	1	18899018	18902189
A7	NA	gene32586	1	18903967	18910910
A7	NA	gene32588	1	18913337	18922458
A7	66	gene32599	1	18991257	18994836
A7	NA	gene32547	1	19304191	19308538
A7	NA	gene32563	1	19402495	19402814
A7	NA	gene32532	1	19513938	19517029
A13	NA	gene05720	1	19560571	19561881
A13	NA	gene05722	1	19576279	19577127
A13	NA	gene05723	1	19585798	19586431
A13	NA	gene05725	1	19589418	19592017
A13	NA	gene05728	1	19621361	19622844
A13	2	gene05735	1	19665645	19669635
A13	NA	gene01542	1	19799946	19802337
A13	NA	gene01546	1	19813137	19815905
A13	NA	gene01553	1	19847849	19849044
A13	NA	gene05781	1	19926200	19928462
A13	NA	gene05784	1	19939700	19941073
A13	NA	gene05796	1	20002939	20005496
A13	NA	gene05645	1	20158086	20158940
A13	NA	gene05648	1	20168884	20171085
A13	NA	gene05649	1	20171144	20173184
A7	NA	gene20456	1	21620730	21624460
A7	NA	gene20460	1	21636799	21649351
A7	NA	gene20461	1	21658336	21661947
A7	NA	gene20565	1	21744744	21747283
A7	NA	gene20571	1	21781521	21783281
A7	NA	gene20572	1	21797574	21801275
A7	NA	gene20573	1	21802124	21809620
A7	NA	gene20574	1	21812562	21814049
A7	NA	gene31646	1	22241516	22247549
A7	NA	gene30353	1	23050569	23058492
A7	NA	gene12367	1	23963749	23966871
A7	NA	gene12386	1	24098815	24110597
A7	NA	gene12387	1	24114004	24115123
A7	NA	gene12392	1	24126812	24132581
A7	NA	gene12395	1	24143603	24144482
A13	NA	gene20776	2	586084	593471
A13	NA	gene20779	2	610670	611331
A13	NA	gene21825	2	888372	892477
A13	NA	gene21832	2	925889	926368
A13	NA	gene21835	2	958934	962481
A13	NA	gene21838	2	979439	982364
A13	NA	gene21844	2	1022728	1026236
A13	NA	gene21856	2	1086514	1092125
A13	NA	gene25261	2	1592924	1594958
A13	NA	gene25272	2	1644547	1646014
A13	NA	gene25273	2	1649951	1654492
A13	NA	gene25245	2	1906178	1908148
A13	NA	gene19654	2	1971341	1986137
A13	NA	gene19655	2	1987606	1988454
A13	NA	gene19678	2	2044371	2047561
A13	NA	gene19681	2	2056467	2058947
A13	NA	gene19660	2	2130320	2132636
A13	NA	gene01781	2	2310109	2311361
A13	NA	gene01797	2	2425519	2427513
A13	23	gene24709	2	2679764	2680814
A13	NA	gene24716	2	2709910	2712345
A13	NA	gene25369	2	3759988	3763469
A13	NA	gene25373	2	3810535	3811008
A13	NA	gene25419	2	3921577	3924381
A13	NA	gene25432	2	4036557	4038959
A13	NA	gene25443	2	4105351	4120345
A13	NA	gene25445	2	4127789	4131238
A13	NA	gene25448	2	4139540	4150646
A13	NA	gene25449	2	4151358	4153053
A13	NA	gene25527	2	4286015	4287049
A13	NA	gene25530	2	4295531	4297236
A13	NA	gene25549	2	4431228	4433485
A13	NA	gene25550	2	4434426	4439682
A13	NA	gene25551	2	4441335	4445860
A13	NA	gene25563	2	4507398	4510343
A13	NA	gene07363	2	5014740	5022519
A13	NA	gene07367	2	5036319	5040099
A13	NA	gene07372	2	5060008	5062992
A13	NA	gene07388	2	5148977	5151969
A13	NA	gene07392	2	5165374	5170757
A13	NA	gene07598	2	5320045	5321577
A13	NA	gene07615	2	5388332	5388661
A13	NA	gene07628	2	5466068	5469209
A13	NA	gene07633	2	5509557	5512280
A13	NA	gene07638	2	5536388	5538697
A13	NA	gene07644	2	5568534	5571442
A13	NA	gene07651	2	5641791	5646194
A13	NA	gene07554	2	5715256	5716068
A13	NA	gene07556	2	5720515	5723373
A7	NA	gene08187	2	6117169	6120533
A7	NA	gene08188	2	6127498	6130641
A7	NA	gene08214	2	6280719	6282870
A7	NA	gene08215	2	6287950	6289959
A7	NA	gene08238	2	6415854	6418648
A7	NA	gene08243	2	6446006	6448331
A7	NA	gene08249	2	6464777	6472176
A7	NA	gene08250	2	6475347	6476467
A7	NA	gene08256	2	6507072	6510828
A7	NA	gene08047	2	6561154	6562511
A7	NA	gene08063	2	6619771	6624137
A7	NA	gene08064	2	6625071	6627355
A13	NA	gene08082	2	6721500	6722614
A7	NA	gene08090	2	6774712	6775155
A7	NA	gene08097	2	6821465	6823112
A7	NA	gene08098	2	6824087	6833301
A7	NA	gene08099	2	6834714	6836951
A7	NA	gene08107	2	6882098	6883215
A7	NA	gene08259	2	6937895	6941649
A7	NA	gene08261	2	6947294	6953933
A7	NA	gene08267	2	6964209	6969156
A7	NA	gene08268	2	6972319	6974194
A7	NA	gene08270	2	6983818	6985686
A7	NA	gene08276	2	7011353	7017300
A7	NA	gene08281	2	7043215	7049096
A7	NA	gene08289	2	7099573	7104328
A7	NA	gene08299	2	7159036	7160910
A7	NA	gene08300	2	7162486	7168022
A7	NA	gene08318	2	7284173	7285430
A7	NA	gene08323	2	7302684	7304100
A7	NA	gene08338	2	7407383	7410040
A7	NA	gene08339	2	7413842	7415134
A7	NA	gene08340	2	7415827	7418139
A7	NA	gene08351	2	7476888	7480434
A7	NA	gene08352	2	7481334	7491768
A7	NA	gene08362	2	7556044	7559027
A7	NA	gene08370	2	7611976	7616482
A7	NA	gene08371	2	7617243	7620311
A13	NA	gene17175	2	8012986	8014092
A13	NA	gene17187	2	8062330	8069853
A13	NA	gene17190	2	8076501	8077916
A13	NA	gene17204	2	8182842	8184181
A13	NA	gene17083	2	8320681	8324294
A13	NA	gene17299	2	8454779	8456551
A13	NA	gene17302	2	8468608	8472219
A13	NA	gene17303	2	8477753	8479809
A13	NA	gene17314	2	8539654	8543180
A13	NA	gene17317	2	8582935	8587043
A13	NA	gene17332	2	8656830	8660332
A13	NA	gene17343	2	8712486	8714703
A13	NA	gene17349	2	8731822	8735019
A13	18	gene17350	2	8736267	8737668
A13	NA	gene17354	2	8751683	8753881
A13	NA	gene17363	2	8786237	8787617
A13	NA	gene17367	2	8793977	8801983
A13	NA	gene17117	2	8884651	8887203
A13	NA	gene17119	2	8895492	8896214
A13	NA	gene17122	2	8910889	8911881
A13	NA	gene17128	2	8948283	8952898
A13	NA	gene17130	2	8960925	8964087
A19	NA	gene17600	2	10001418	10002534
A13	NA	gene01603	2	11441293	11446211
A13	NA	gene01614	2	11503072	11508667
A13	93	gene01622	2	11563342	11575616
A13	NA	gene01561	2	11863905	11866348
A13	NA	gene01563	2	11870614	11876113
A13	NA	gene01657	2	11927651	11937294
A13	NA	gene01668	2	12014025	12016178
A13	NA	gene01676	2	12054646	12058040
A13	NA	gene01681	2	12096140	12101632
A13	94	gene01685	2	12121831	12124774
A13	NA	gene01691	2	12164019	12165125
A13	NA	gene31881	2	12435418	12439506
A13	NA	gene31887	2	12481481	12482084
A13	NA	gene31890	2	12494221	12497647
A13	NA	gene31894	2	12511836	12515635
A13	NA	gene31897	2	12530917	12532854
A13	NA	gene31898	2	12535482	12538364
A13	NA	gene31901	2	12567480	12569949
A13	NA	gene31915	2	12652662	12655605
A13	NA	gene31931	2	12763019	12764980
A13	NA	gene31937	2	12805951	12814526
A13	NA	gene31943	2	12849021	12850318
A13	NA	gene31946	2	12866245	12868260
A13	NA	gene31957	2	12918000	12918620
A13	NA	gene31961	2	12926772	12945338
A7	NA	gene32649	2	15612571	15615168
A7	NA	gene20296	2	16905857	16907770
A7	NA	gene20297	2	16907999	16909775
A7	NA	gene20298	2	16911262	16912255
A7	NA	gene20299	2	16912610	16913848
A7	NA	gene20300	2	16914476	16918004
A7	NA	gene20322	2	17026191	17027627
A7	NA	gene20326	2	17059208	17059693
A7	NA	gene20331	2	17089082	17091270
A7	NA	gene20334	2	17114061	17115353
A7	70	gene20339	2	17128139	17129652
A7	NA	gene20345	2	17144680	17148173
A7	NA	gene20267	2	17218905	17235132
A7	NA	gene20268	2	17235983	17238853
A7	NA	gene27799	2	17460591	17464864
A7	NA	gene27804	2	17521007	17523098
A7	NA	gene27808	2	17546234	17547448
A7	NA	gene27810	2	17562386	17564603
A7	NA	gene27813	2	17572510	17575156
A7	NA	gene27816	2	17580230	17585368
A7	NA	gene27826	2	17648297	17653030
A7	NA	gene27827	2	17654354	17659207
A7	NA	gene27839	2	17722107	17724646
A7	NA	gene27842	2	17738072	17739061
A7	NA	gene27844	2	17751206	17752390
A7	NA	gene27853	2	17823351	17824208
A7	NA	gene27854	2	17825589	17830101
A7	NA	gene27855	2	17832257	17834863
A7	NA	gene27870	2	17909546	17912319
A7	NA	gene27871	2	17913555	17916540
A7	NA	gene27872	2	17917869	17920344
A7	NA	gene27625	2	17953643	17956072
A7	NA	gene27728	2	17972717	17975151
A7	NA	gene27729	2	17976160	17977619
A7	NA	gene27730	2	17978578	17980140
A7	NA	gene27740	2	18059710	18061613
A7	NA	gene27742	2	18067553	18072465
A7	NA	gene27748	2	18101556	18103463
A7	NA	gene27749	2	18108887	18110687
A7	NA	gene27752	2	18127743	18128945
A7	NA	gene27755	2	18146803	18148663
A7	NA	gene27763	2	18198824	18205277
A7	NA	gene27764	2	18205916	18206329
A7	NA	gene27775	2	18262811	18269258
A7	NA	gene27776	2	18270549	18275178
A7	NA	gene27778	2	18279831	18282170
A7	NA	gene27781	2	18292661	18296106
A7	NA	gene27791	2	18325788	18326434
A7	NA	gene27795	2	18335792	18341869
A13	NA	gene23708	2	18638949	18643490
A13	NA	gene23713	2	18669902	18671880
A13	NA	gene23718	2	18699337	18705402
A13	NA	gene23727	2	18771802	18775121
A13	NA	gene23728	2	18776564	18778217
A13	NA	gene23731	2	18795624	18798421
A13	NA	gene23735	2	18827713	18829235
A13	NA	gene23738	2	18844346	18846757
A13	NA	gene23747	2	18875263	18879786
A13	NA	gene23748	2	18880667	18882184
A13	NA	gene23751	2	18889542	18897051
A13	NA	gene23753	2	18911020	18913611
A13	NA	gene23759	2	18944529	18945790
A7	NA	gene10554	2	19065809	19066579
A7	NA	gene10559	2	19086312	19088137
A7	NA	gene10566	2	19109855	19112474
A7	NA	gene10567	2	19117907	19121901
A7	NA	gene10576	2	19155455	19157027
A7	NA	gene10581	2	19170914	19179385
A7	NA	gene10582	2	19180294	19181798
A7	NA	gene10583	2	19182487	19191026
A7	NA	gene10584	2	19191689	19194086
A7	NA	gene10588	2	19208775	19214329
A7	NA	gene10593	2	19225088	19226735
A7	NA	gene10603	2	19284452	19286559
A7	NA	gene10610	2	19330409	19334603
A7	NA	gene10611	2	19336932	19339208
A7	NA	gene10612	2	19340668	19342604
A7	NA	gene10614	2	19355566	19369800
A7	NA	gene10615	2	19371009	19373310
A7	NA	gene10621	2	19406498	19406998
A7	NA	gene10624	2	19413502	19415907
A7	NA	gene10626	2	19420843	19422735
A7	NA	gene11095	2	19537039	19542968
A13	NA	gene11101	2	19578953	19579622
A13	NA	gene11107	2	19612494	19617724
A13	NA	gene11109	2	19641809	19644815
A13	NA	gene11111	2	19649804	19654102
A13	NA	gene11117	2	19683200	19684700
A13	NA	gene11119	2	19692590	19696415
A13	NA	gene11128	2	19749361	19752249
A13	NA	gene11130	2	19758107	19759467
A13	NA	gene11133	2	19774597	19779269
A13	NA	gene11137	2	19800970	19802478
A13	NA	gene11138	2	19805835	19808511
A13	NA	gene11146	2	19862257	19864767
A13	NA	gene11152	2	19878784	19881516
A13	NA	gene11154	2	19890898	19893167
A13	NA	gene11156	2	19907498	19909590
A13	NA	gene11166	2	19949962	19951317
A13	NA	gene11167	2	19951931	19955110
A13	NA	gene11173	2	19993529	19995996
A13	NA	gene11174	2	19996997	19999666
A13	NA	gene11182	2	20061044	20063046
A13	NA	gene11183	2	20063736	20067536
A13	NA	gene11186	2	20080709	20082669
A13	NA	gene11189	2	20096016	20099230
A13	NA	gene11194	2	20118995	20128759
A13	NA	gene11195	2	20129286	20131826
A13	NA	gene11197	2	20141594	20144892
A13	NA	gene11214	2	20223964	20227464
A13	NA	gene11215	2	20230773	20231146
A13	NA	gene11224	2	20266687	20269262
A13	NA	gene11225	2	20269943	20278948
A13	NA	gene11228	2	20293445	20295519
A13	NA	gene11230	2	20308716	20310121
A13	12	gene11231	2	20311192	20317852
A13	NA	gene11234	2	20325397	20329471
A13	NA	gene11237	2	20341989	20345297
A13	NA	gene11239	2	20352782	20356037
A13	NA	gene11243	2	20369272	20371353
A13	NA	gene11246	2	20398245	20400219
A13	NA	gene11249	2	20413237	20415129
A13	NA	gene11257	2	20446327	20454606
A13	NA	gene11261	2	20469070	20470156
A13	NA	gene11264	2	20487629	20492878
A13	NA	gene11271	2	20531236	20533780
A13	NA	gene10954	2	20565758	20569067
A13	NA	gene10956	2	20579766	20580818
A13	NA	gene10960	2	20594234	20600768
A13	NA	gene10968	2	20625861	20626763
A13	NA	gene02524	2	20938135	20940005
A13	NA	gene02546	2	21018400	21020702
A13	NA	gene02559	2	21079447	21082538
A13	NA	gene02562	2	21101814	21104786
A13	NA	gene02565	2	21126214	21127105
A13	NA	gene02568	2	21143196	21144652
A13	NA	gene02573	2	21158955	21162117
A13	NA	gene02575	2	21166742	21169279
A13	NA	gene02579	2	21179387	21181892
A13	NA	gene02591	2	21222797	21225255
A13	NA	gene02596	2	21237564	21240661
A13	NA	gene02598	2	21246889	21251863
A13	NA	gene02599	2	21256623	21270060
A13	NA	gene02613	2	21322383	21326127
A13	NA	gene02615	2	21331768	21336949
A13	NA	gene02637	2	21436644	21437900
A13	NA	gene02639	2	21442972	21444863
A13	4	gene02640	2	21456859	21458705
A4	NA	gene02658	2	21549633	21551552
A4	NA	gene02659	2	21551764	21553710
A4	NA	gene02665	2	21573346	21583081
A4	NA	gene02667	2	21611214	21612776
A4	NA	gene02668	2	21612966	21618558
A4	NA	gene33894	2	21614172	21615496
A4	NA	gene02671	2	21636195	21637745
A4	NA	gene02675	2	21661586	21662161
A4	NA	gene02683	2	21714012	21715539
A4	NA	gene02684	2	21717700	21718818
A4	NA	gene02685	2	21719510	21724536
A4	NA	gene02690	2	21751717	21753239
A4	NA	gene02699	2	21785019	21786571
A4	NA	gene02703	2	21802799	21805478
A4	NA	gene02705	2	21818368	21820153
A4	NA	gene02706	2	21822651	21824727
A4	NA	gene02709	2	21844206	21846123
A13	NA	gene00188	2	22006478	22008011
A13	NA	gene00189	2	22019563	22023562
A13	NA	gene00190	2	22025535	22027242
A13	NA	gene00192	2	22033097	22034960
A13	NA	gene08474	2	22152332	22155686
A13	NA	gene08476	2	22169479	22171709
A13	NA	gene08481	2	22184462	22186545
A13	NA	gene08482	2	22187500	22190439
A13	NA	gene08489	2	22230065	22231321
A13	NA	gene08492	2	22239160	22245325
A13	NA	gene08504	2	22321560	22323703
A13	NA	gene08512	2	22360295	22362211
A13	NA	gene08515	2	22369712	22372154
A13	NA	gene08532	2	22430136	22435911
A13	NA	gene08534	2	22443018	22452005
A13	NA	gene08540	2	22479241	22483427
A13	NA	gene08545	2	22499824	22505673
A13	NA	gene08548	2	22527227	22530314
A13	NA	gene08553	2	22553931	22557267
A13	NA	gene08573	2	22646151	22648593
A13	NA	gene08574	2	22648715	22649113
A13	NA	gene08575	2	22651531	22655314
A13	NA	gene08581	2	22672452	22674041
A13	NA	gene08586	2	22687129	22688034
A13	NA	gene08602	2	22742178	22746275
A13	NA	gene08604	2	22758043	22762921
A13	NA	gene08607	2	22775262	22779349
A13	NA	gene08616	2	22821867	22825057
A13	NA	gene08619	2	22835207	22839537
A13	NA	gene08624	2	22854540	22857383
A13	NA	gene08629	2	22874732	22876911
A13	NA	gene08630	2	22879289	22883169
A13	NA	gene08631	2	22885420	22888650
A13	NA	gene08633	2	22894477	22897044
A13	NA	gene08639	2	22914616	22918620
A13	NA	gene08640	2	22919334	22923260
A13	NA	gene08646	2	22939938	22947967
A13	NA	gene08653	2	23006180	23011051
A4	NA	gene08679	2	23148611	23149864
A4	NA	gene08683	2	23156856	23159661
A4	NA	gene08692	2	23214897	23219192
A4	NA	gene08693	2	23221689	23225179
A4	NA	gene08696	2	23232851	23237756
A4	NA	gene08699	2	23249010	23251203
A4	NA	gene08721	2	23371073	23373112
A4	NA	gene08727	2	23391992	23392803
A4	NA	gene08729	2	23395172	23396308
A4	NA	gene08740	2	23460849	23464183
A4	NA	gene08744	2	23477124	23478296
A4	NA	gene08748	2	23495866	23497473
A4	68	gene08750	2	23501125	23502613
A4	NA	gene08755	2	23526222	23527890
A4	NA	gene08763	2	23565233	23572653
A4	NA	gene08765	2	23579877	23581782
A4	NA	gene08766	2	23583005	23588554
A4	NA	gene08771	2	23597376	23598674
A4	NA	gene08773	2	23601807	23605235
A4	NA	gene08774	2	23607054	23608367
A4	NA	gene08776	2	23615942	23629295
A4	NA	gene08781	2	23655722	23658329
A4	NA	gene08789	2	23692018	23694484
A4	NA	gene08796	2	23747148	23749326
A4	NA	gene08797	2	23751049	23752606
A4	NA	gene08799	2	23766392	23768216
A4	NA	gene08810	2	23805908	23808046
A4	NA	gene08812	2	23811048	23817390
A4	NA	gene08819	2	23838501	23843319
A4	NA	gene08822	2	23851028	23853192
A4	31	gene08825	2	23861635	23864623
A4	NA	gene08828	2	23874795	23875996
A4	NA	gene08829	2	23876713	23878047
A4	NA	gene08830	2	23878644	23880378
A4	NA	gene08834	2	23893681	23896983
A4	NA	gene08838	2	23916498	23917262
A4	NA	gene08839	2	23934628	23937480
A4	NA	gene08840	2	23939163	23941025
A13	NA	gene08849	2	23984842	23985403
A4	NA	gene08984	2	24037383	24042513
A4	NA	gene08986	2	24045759	24049200
A4	NA	gene08996	2	24084107	24089116
A4	NA	gene08998	2	24098452	24101509
A4	NA	gene09001	2	24113216	24115666
A4	NA	gene09004	2	24128695	24134833
A4	NA	gene09016	2	24190668	24193816
A4	NA	gene09022	2	24217033	24219318
A4	NA	gene09026	2	24224171	24235899
A4	NA	gene09027	2	24236633	24245075
A13	NA	gene09039	2	24303806	24304546
A13	NA	gene09043	2	24320324	24321049
A13	NA	gene09054	2	24382455	24388911
A13	NA	gene09074	2	24509074	24511737
A13	NA	gene09079	2	24521828	24524894
A13	NA	gene09080	2	24526261	24528563
A13	NA	gene09084	2	24545834	24548689
A13	NA	gene09092	2	24577955	24580325
A13	NA	gene09093	2	24582058	24584163
A13	NA	gene09098	2	24605708	24606246
A13	NA	gene09099	2	24607452	24608416
A13	NA	gene09111	2	24663323	24666767
A13	NA	gene09113	2	24673484	24676138
A13	NA	gene09117	2	24707651	24710937
A13	NA	gene09124	2	24758342	24760621
A13	NA	gene09132	2	24797976	24799337
A13	NA	gene09136	2	24814552	24815430
A13	NA	gene09144	2	24865909	24867516
A13	NA	gene09145	2	24868484	24871221
A13	NA	gene09146	2	24872993	24874936
A13	NA	gene09151	2	24893379	24895745
A4	NA	gene01037	2	25013409	25016271
A4	NA	gene01039	2	25018772	25020136
A4	NA	gene01044	2	25048752	25060863
A4	NA	gene01045	2	25061310	25063023
A4	NA	gene01047	2	25068489	25070044
A4	NA	gene01054	2	25104139	25108005
A4	93	gene11582	2	25242573	25245844
A4	NA	gene11584	2	25247244	25251780
A4	NA	gene11598	2	25313530	25318761
A4	NA	gene11599	2	25321509	25324669
A4	NA	gene11602	2	25331403	25335136
A4	NA	gene11607	2	25366427	25367647
A4	76	gene11608	2	25369968	25373002
A4	NA	gene11609	2	25373387	25375592
A4	NA	gene11610	2	25377825	25385255
A4	NA	gene11611	2	25387637	25389640
A4	NA	gene11625	2	25464553	25466553
A4	NA	gene11626	2	25470416	25471973
A4	NA	gene11629	2	25492342	25494771
A4	NA	gene11638	2	25556153	25561057
A4	NA	gene11639	2	25563081	25565392
A4	NA	gene11641	2	25567371	25568327
A4	NA	gene11648	2	25609247	25611503
A4	NA	gene11659	2	25656839	25658605
A4	NA	gene11660	2	25658856	25663767
A4	NA	gene11666	2	25699141	25701117
A4	NA	gene11669	2	25706575	25708415
A4	NA	gene11695	2	25847963	25850454
A4	NA	gene11698	2	25862956	25871997
A4	NA	gene11699	2	25872882	25873467
A4	NA	gene11706	2	25893178	25894587
A4	NA	gene11707	2	25895377	25897390
A4	NA	gene11708	2	25897877	25899322
A4	83	gene34715	2	25921740	25937151
A4	NA	gene11716	2	25967096	25969166
A4	NA	gene11728	2	26046580	26048287
A19	NA	gene23523	2	27504618	27506741
A19	NA	gene23525	2	27510441	27512226
A19	NA	gene23527	2	27527837	27530573
A19	NA	gene23537	2	27580259	27582141
A19	NA	gene21745	2	28329696	28336020
A10	NA	gene28894	2	30029153	30033972
A10	NA	gene28898	2	30216735	30228738
A10	NA	gene28899	2	30241286	30245450
A10	NA	gene28904	2	30299890	30303130
A19	NA	gene31250	2	30444136	30449965
A19	NA	gene31264	2	30510882	30519818
A19	NA	gene31269	2	30581179	30585443
A19	NA	gene31281	2	30659785	30661101
A19	NA	gene31144	2	30707114	30707801
A19	NA	gene31148	2	30728432	30732951
A19	NA	gene31149	2	30738197	30739457
A19	NA	gene31155	2	30776589	30790038
A4	NA	gene15001	2	32577724	32579250
A4	NA	gene15003	2	32587664	32590966
A4	NA	gene15007	2	32608227	32610938
A4	NA	gene15008	2	32611806	32614261
A13	NA	gene15045	2	32806297	32809160
A13	NA	gene15046	2	32809392	32813457
A13	NA	gene15047	2	32815649	32817911
A13	NA	gene15064	2	32909475	32910981
A13	NA	gene15071	2	32959563	32968324
A13	NA	gene15073	2	32973799	32976321
A13	NA	gene15096	2	33061381	33063738
A13	NA	gene15107	2	33091988	33093427
A13	NA	gene15109	2	33097482	33100196
A13	NA	gene15120	2	33151009	33156729
A13	NA	gene15122	2	33159774	33163075
A13	NA	gene15125	2	33176345	33178207
A13	NA	gene15142	2	33269605	33272981
A13	NA	gene15143	2	33273580	33277275
A13	NA	gene15146	2	33282538	33284244
A13	NA	gene15147	2	33285174	33286697
A13	NA	gene15148	2	33291089	33293975
A13	NA	gene15151	2	33305166	33308634
A13	NA	gene15162	2	33342545	33343279
A13	NA	gene15169	2	33362278	33364603
A13	NA	gene15170	2	33365254	33367350
A13	NA	gene15174	2	33387485	33389151
A13	NA	gene15180	2	33404235	33404719
A13	NA	gene15183	2	33413650	33415453
A13	NA	gene15185	2	33428218	33433581
A13	NA	gene15190	2	33462621	33465714
A13	NA	gene15191	2	33466285	33472734
A13	NA	gene15194	2	33489082	33489717
A13	NA	gene15197	2	33494762	33496110
A13	NA	gene15204	2	33525201	33528608
A13	NA	gene15213	2	33555082	33555939
A13	NA	gene15220	2	33580466	33583835
A13	NA	gene15225	2	33606405	33609258
A13	NA	gene15228	2	33615771	33619178
A13	NA	gene15232	2	33630399	33634036
A10	NA	gene15273	2	33931660	33933778
A10	NA	gene14653	2	33997045	34008879
A10	NA	gene14660	2	34093831	34095849
A10	NA	gene14669	2	34222262	34226291
A10	NA	gene14673	2	34274713	34281416
A10	NA	gene14674	2	34283267	34289633
A10	NA	gene14677	2	34312064	34312489
A10	NA	gene14682	2	34349264	34353779
A10	NA	gene14691	2	34407062	34413676
A10	NA	gene14798	2	34594210	34603552
A10	NA	gene14807	2	34685186	34690955
A10	NA	gene14815	2	34753312	34757019
A10	NA	gene14819	2	34781352	34786328
A10	NA	gene14822	2	34798982	34803532
A10	NA	gene14826	2	34832951	34843275
A10	NA	gene14827	2	34843783	34855406
A10	NA	gene14847	2	34961510	34965936
A10	NA	gene14851	2	34989248	35003732
A10	NA	gene14852	2	35007935	35010091
A10	NA	gene14642	2	35139716	35140360
A10	NA	gene15346	2	35178385	35179656
A10	NA	gene15357	2	35277413	35284580
A19	NA	gene19636	3	546133	548326
A19	NA	gene19496	3	744324	750198
A19	NA	gene19508	3	808941	810890
A19	NA	gene19736	3	900227	903586
A19	NA	gene19809	3	1214677	1215258
A19	NA	gene21619	3	1590452	1593353
A19	NA	gene21620	3	1594637	1597379
A19	NA	gene21622	3	1605945	1606700
A19	NA	gene21625	3	1634615	1635772
A19	NA	gene21642	3	1713286	1715150
A19	NA	gene21651	3	1740267	1741496
A19	NA	gene21652	3	1741995	1744259
A19	NA	gene21654	3	1750288	1751784
A19	NA	gene21593	3	1777768	1787373
A19	NA	gene21596	3	1805558	1807544
A19	46	gene21600	3	1850017	1856498
A19	NA	gene21604	3	1870930	1876568
A19	NA	gene21605	3	1878760	1880121
A19	NA	gene21606	3	1882919	1889107
A19	NA	gene21608	3	1894051	1896707
A1	NA	gene01993	3	1984896	1986048
A1	NA	gene01994	3	1987343	1989521
A1	NA	gene02004	3	2038471	2040981
A1	NA	gene02007	3	2051675	2053597
A19	NA	gene01986	3	2276417	2278011
A19	NA	gene30607	3	2650524	2652158
A19	NA	gene30608	3	2658095	2662759
A19	NA	gene30610	3	2671564	2673104
A19	NA	gene30611	3	2679515	2686290
A19	NA	gene30613	3	2689577	2690794
A19	NA	gene30623	3	2756510	2759268
A19	NA	gene30367	3	2830762	2834201
A19	NA	gene30368	3	2836943	2841729
A19	NA	gene30369	3	2850179	2851387
A19	NA	gene30373	3	2876818	2880400
A19	NA	gene30376	3	2887088	2889097
A19	NA	gene30380	3	2902297	2906259
A19	NA	gene30383	3	2921402	2926585
A19	NA	gene30384	3	2928226	2929155
A19	NA	gene30389	3	2958098	2960536
A19	NA	gene30390	3	2960778	2964458
A19	NA	gene30425	3	3161301	3163497
A19	NA	gene30450	3	3276660	3279085
A1	NA	gene30739	3	3826109	3826795
A19	NA	gene24839	3	4287328	4292883
A19	NA	gene24846	3	4402979	4405451
A19	NA	gene24848	3	4408119	4409059
A19	NA	gene24850	3	4428424	4429990
A16	NA	gene19947	3	5490060	5495628
A16	NA	gene19953	3	5512619	5515557
A16	NA	gene19955	3	5521822	5523765
A16	NA	gene19956	3	5525770	5527551
A16	NA	gene19957	3	5528601	5531409
A16	NA	gene19961	3	5543492	5550625
A16	NA	gene19967	3	5589132	5590460
A16	NA	gene19969	3	5596449	5600488
A16	NA	gene19972	3	5620323	5623041
A16	NA	gene19975	3	5642687	5646098
A16	NA	gene19977	3	5655431	5658547
A16	NA	gene19984	3	5706474	5709184
A16	NA	gene19987	3	5724963	5735115
A16	NA	gene19989	3	5741880	5744483
A16	NA	gene19994	3	5774171	5780076
A16	NA	gene19995	3	5780762	5783100
A16	NA	gene19997	3	5785594	5789181
A16	NA	gene20009	3	5876561	5880809
A16	NA	gene20011	3	5892921	5895638
A16	NA	gene20012	3	5899027	5899989
A16	NA	gene20016	3	5918437	5920657
A16	NA	gene20018	3	5925495	5927472
A16	NA	gene20021	3	5931442	5942112
A16	NA	gene20037	3	6049193	6052851
A16	NA	gene20038	3	6053607	6054626
A16	NA	gene20039	3	6058297	6060537
A16	NA	gene20046	3	6091688	6095460
A16	NA	gene20048	3	6106652	6110146
A16	NA	gene20051	3	6117028	6118903
A16	NA	gene20060	3	6171703	6174235
A19	NA	gene29727	3	7128439	7130415
A19	NA	gene29734	3	7155938	7160427
A19	NA	gene29740	3	7198955	7202985
A19	NA	gene29749	3	7242731	7249943
A19	NA	gene29759	3	7300183	7303933
A19	NA	gene29761	3	7306197	7306835
A19	NA	gene29765	3	7328890	7329906
A19	NA	gene29767	3	7342074	7347949
A19	NA	gene29770	3	7357844	7360924
A19	NA	gene29771	3	7362479	7367303
A19	NA	gene29775	3	7384524	7385750
A19	NA	gene29792	3	7459177	7460433
A19	NA	gene29793	3	7461571	7463277
A19	NA	gene29802	3	7502207	7503989
A19	NA	gene29804	3	7507932	7509545
A19	NA	gene29807	3	7523712	7525139
A19	NA	gene29820	3	7586630	7588489
A19	NA	gene29829	3	7625410	7629975
A19	NA	gene29830	3	7634073	7636704
A19	NA	gene29654	3	7675353	7675615
A19	NA	gene29657	3	7689796	7692918
A19	NA	gene29662	3	7704827	7705339
A19	NA	gene29671	3	7752804	7753763
A19	NA	gene29674	3	7761506	7762030
A19	NA	gene29688	3	7840638	7843220
A19	NA	gene29694	3	7871466	7875247
A19	NA	gene29710	3	7947576	7952232
A19	NA	gene29720	3	8010917	8016018
A19	NA	gene29721	3	8020655	8022823
A19	NA	gene29723	3	8026616	8028628
A19	NA	gene02372	3	8751512	8754776
A10	NA	gene14379	3	9175148	9183424
A10	NA	gene14467	3	9434987	9439195
A10	NA	gene14468	3	9450762	9453576
A10	NA	gene14469	3	9457036	9461252
A10	NA	gene14471	3	9469004	9479812
A10	NA	gene14490	3	9588873	9600351
A10	NA	gene14492	3	9607880	9610992
A10	114	gene14394	3	9773882	9783677
A19	NA	gene27203	3	10662753	10666926
A19	NA	gene27206	3	10677655	10681577
A19	NA	gene27158	3	10758527	10759900
A19	NA	gene27174	3	10891974	10897144
A19	NA	gene27181	3	10935494	10937375
A19	NA	gene27183	3	10947109	10948413
A19	NA	gene27242	3	11081935	11085360
A19	NA	gene27253	3	11141430	11142737
A19	NA	gene27259	3	11164088	11165990
A19	NA	gene27261	3	11172823	11174625
A19	NA	gene27262	3	11175427	11179544
A19	NA	gene27265	3	11187564	11192543
A19	NA	gene27271	3	11216288	11219049
A19	NA	gene27272	3	11219507	11225655
A19	12	gene27286	3	11299437	11301941
A19	NA	gene27287	3	11303785	11307535
A19	NA	gene27292	3	11329850	11335289
A19	NA	gene27315	3	11436146	11441071
A19	NA	gene27329	3	11510144	11516565
A19	NA	gene27339	3	11579236	11580259
A19	NA	gene27341	3	11590203	11592251
A19	NA	gene27347	3	11638604	11640734
A19	NA	gene27350	3	11652669	11653880
A19	NA	gene27351	3	11659004	11662831
A19	NA	gene27354	3	11671464	11672560
A10	NA	gene07865	3	12923327	12927963
A10	NA	gene07964	3	13057774	13058567
A10	NA	gene07965	3	13059272	13075296
A10	NA	gene07975	3	13161255	13162195
A10	NA	gene07979	3	13179677	13180333
A10	NA	gene07995	3	13260232	13261921
A10	NA	gene07999	3	13282637	13286108
A10	NA	gene08001	3	13294420	13297765
A10	NA	gene07882	3	13414393	13421017
A10	NA	gene07889	3	13449189	13451036
A10	NA	gene07891	3	13454034	13458728
A10	NA	gene07893	3	13470091	13471239
A10	NA	gene07894	3	13472504	13475918
A10	NA	gene07901	3	13526183	13526659
A10	NA	gene07907	3	13576147	13584637
A10	64	gene07922	3	13691378	13695685
A10	NA	gene07937	3	13807643	13810429
A10	NA	gene07938	3	13811653	13815040
A10	62	gene07939	3	13830279	13833424
A10	NA	gene07950	3	13948926	13950635
A19	NA	gene03263	3	14166968	14167354
A19	NA	gene03275	3	14230070	14231356
A19	NA	gene03278	3	14240487	14250285
A19	NA	gene03285	3	14284019	14285749
A19	NA	gene03286	3	14300505	14303939
A19	NA	gene03288	3	14308585	14312040
A19	NA	gene03290	3	14316675	14318551
A19	NA	gene03297	3	14363526	14364820
A19	NA	gene03298	3	14370993	14375867
A19	NA	gene03299	3	14376688	14377606
A19	NA	gene03310	3	14415608	14421971
A19	NA	gene03311	3	14429148	14437480
A19	NA	gene03170	3	14498997	14499650
A19	NA	gene03183	3	14574114	14577601
A19	32	gene03187	3	14597058	14599705
A19	NA	gene03191	3	14616527	14622606
A19	NA	gene03193	3	14626551	14634236
A19	36	gene03202	3	14714378	14717934
A19	NA	gene03206	3	14743757	14745734
A19	NA	gene03130	3	14767484	14769630
A19	NA	gene03140	3	14835307	14839074
A19	NA	gene03141	3	14839748	14847832
A19	NA	gene03162	3	14983282	14984906
A19	NA	gene03163	3	14986173	14989568
A19	NA	gene03356	3	15078386	15080392
A19	NA	gene03361	3	15108201	15109793
A19	NA	gene03375	3	15236756	15241525
A19	NA	gene03381	3	15280117	15283711
A19	NA	gene03383	3	15286327	15288970
A19	NA	gene03388	3	15310069	15310648
A19	NA	gene03346	3	15615416	15616719
A19	NA	gene03326	3	15698592	15708858
A19	NA	gene03414	3	15822142	15833199
A19	NA	gene03433	3	15957998	15960104
A19	NA	gene03439	3	15970981	15974634
A19	NA	gene03480	3	16196745	16201831
A19	NA	gene03483	3	16207540	16210896
A19	NA	gene03485	3	16214052	16217056
A19	NA	gene03499	3	16305072	16308118
A19	NA	gene03519	3	16443822	16445833
A19	NA	gene03527	3	16492006	16493711
A19	NA	gene03544	3	16596379	16601007
A19	NA	gene03545	3	16602900	16607627
A19	NA	gene03561	3	16689689	16697292
A19	NA	gene25041	3	17163178	17167833
A19	NA	gene25046	3	17191201	17199438
A19	NA	gene25055	3	17239075	17240305
A19	NA	gene24989	3	17297553	17304597
A19	NA	gene25001	3	17398946	17402557
A19	NA	gene25006	3	17439846	17441319
A19	NA	gene25010	3	17468466	17470854
A19	47	gene25019	3	17551066	17553861
A1	NA	gene13527	3	18419467	18425198
A1	NA	gene13534	3	18456166	18459183
A1	NA	gene13663	3	18565222	18569107
A1	NA	gene13693	3	18806075	18808426
A1	NA	gene13694	3	18809871	18817008
A1	NA	gene13695	3	18832009	18838434
A1	NA	gene13698	3	18847340	18848147
A1	NA	gene13699	3	18850354	18857627
A1	NA	gene13707	3	18910879	18915859
A10	NA	gene14077	3	19814457	19817357
A10	NA	gene14080	3	19842850	19845264
A10	NA	gene30187	3	19859449	19860980
A10	NA	gene30190	3	19869310	19870500
A10	NA	gene14092	3	19893244	19894960
A10	NA	gene30197	3	19913916	19915424
A10	NA	gene14102	3	19934924	19937115
A10	NA	gene14105	3	19947877	19952966
A10	NA	gene30204	3	19948252	19949208
A10	NA	gene30209	3	19964493	19968175
A10	NA	gene14109	3	19970854	19975417
A10	71	gene14127	3	20086854	20092900
A10	NA	gene14139	3	20214975	20216300
A10	NA	gene14145	3	20238096	20238700
A10	NA	gene14155	3	20295805	20300835
A10	NA	gene14156	3	20303231	20307872
A10	NA	gene14166	3	20363074	20365788
A10	NA	gene13956	3	20527978	20529656
A10	NA	gene25337	3	20587662	20588345
A10	78	gene13965	3	20594283	20597846
A10	NA	gene13972	3	20647211	20650292
A10	24	gene13978	3	20674408	20675174
A10	NA	gene13982	3	20688286	20692908
A10	NA	gene25392	3	20711561	20718400
A10	NA	gene13989	3	20727375	20728781
A10	NA	gene13998	3	20768564	20770441
A10	NA	gene14000	3	20787735	20790407
A10	NA	gene14003	3	20803719	20811355
A10	NA	gene25411	3	20882511	20885222
A10	NA	gene25413	3	20888881	20894217
A10	NA	gene14021	3	20919931	20925382
A10	NA	gene14022	3	20928402	20932523
A10	NA	gene14036	3	21001845	21016001
A10	NA	gene13895	3	21025530	21027714
A10	NA	gene13896	3	21039300	21046843
A10	NA	gene13898	3	21074287	21076274
A10	NA	gene28054	3	21339153	21341501
A10	NA	gene28058	3	21355405	21363136
A10	NA	gene28060	3	21371750	21375403
A10	NA	gene28070	3	21433657	21436068
A10	NA	gene28089	3	21538609	21544759
A10	NA	gene28117	3	21702056	21703228
A10	NA	gene28124	3	21736934	21737482
A10	NA	gene28142	3	21825927	21827114
A10	NA	gene28150	3	21872090	21877658
A10	NA	gene28151	3	21877947	21880435
A13	NA	gene28152	3	21882910	21884667
A10	NA	gene28168	3	21973064	21975439
A10	NA	gene28173	3	21993387	21997108
A10	NA	gene28178	3	22039427	22041124
A10	NA	gene28179	3	22042130	22044022
A10	NA	gene28183	3	22054084	22061921
A10	NA	gene28189	3	22088154	22090469
A10	NA	gene28191	3	22094388	22096613
A10	41	gene28192	3	22097584	22099429
A10	NA	gene28199	3	22140084	22143902
A10	NA	gene28209	3	22199326	22202267
A10	NA	gene28213	3	22238003	22246496
A10	NA	gene28217	3	22258260	22261210
A10	NA	gene28222	3	22282925	22283659
A10	NA	gene28227	3	22312533	22315709
A13	NA	gene28243	3	22400218	22406535
A13	NA	gene28245	3	22409854	22411434
A13	NA	gene28246	3	22414991	22415877
A13	NA	gene28247	3	22416601	22421210
A13	NA	gene28254	3	22464871	22469241
A13	NA	gene28260	3	22494459	22496774
A13	NA	gene28571	3	22582967	22585702
A13	NA	gene28582	3	22653495	22655339
A13	NA	gene28587	3	22690783	22699182
A13	NA	gene28593	3	22737553	22746945
A13	NA	gene28603	3	22814630	22817321
A13	NA	gene28607	3	22839332	22848003
A13	NA	gene28508	3	22912539	22914070
A19	NA	gene01444	3	23659238	23663275
A19	NA	gene01447	3	23690225	23691405
A19	NA	gene01452	3	23720766	23723421
A19	NA	gene01453	3	23724314	23725514
A19	NA	gene01456	3	23731657	23744335
A19	NA	gene01457	3	23744529	23745682
A19	NA	gene01489	3	23917018	23923243
A19	NA	gene01491	3	23931711	23935107
A19	NA	gene01503	3	23988031	23989267
A19	NA	gene01520	3	24079589	24081977
A10	NA	gene01595	3	24495219	24498600
A10	NA	gene01599	3	24524753	24531975
A10	NA	gene01601	3	24545267	24548091
A10	NA	gene01602	3	24551818	24566926
A10	NA	gene24724	3	24661858	24665606
A10	NA	gene24731	3	24689234	24692194
A10	NA	gene24743	3	24789709	24791760
A10	NA	gene24746	3	24800787	24802311
A10	NA	gene34040	3	24823491	24824012
A10	NA	gene24751	3	24861610	24868904
A10	NA	gene24753	3	24873626	24875872
A10	NA	gene24756	3	24883217	24885501
A10	NA	gene24806	3	25180090	25181945
A10	NA	gene24808	3	25187656	25189376
A10	NA	gene24809	3	25199776	25202627
A10	NA	gene24810	3	25203079	25206384
A10	NA	gene24814	3	25215174	25216835
A10	NA	gene24822	3	25254528	25256449
A10	NA	gene04817	3	25517448	25523175
A10	NA	gene04818	3	25523699	25524970
A10	NA	gene04829	3	25610950	25615922
A10	NA	gene04774	3	25659782	25664204
A10	NA	gene04974	3	25700762	25706624
A7	NA	gene05003	3	25848276	25851403
A7	NA	gene05005	3	25857583	25859604
A7	NA	gene05006	3	25860431	25862777
A7	NA	gene05016	3	25963445	25965993
A7	NA	gene05018	3	26002029	26003761
A7	NA	gene05024	3	26046971	26051093
A7	NA	gene05026	3	26056696	26057781
A7	NA	gene05034	3	26102293	26104293
A7	NA	gene05045	3	26154673	26158509
A7	NA	gene05067	3	26311149	26312530
A7	NA	gene05070	3	26332582	26336706
A7	72	gene05086	3	26444079	26446081
A16	NA	gene05088	3	26450096	26451057
A7	NA	gene05089	3	26452891	26453352
A7	NA	gene05092	3	26461610	26466536
A7	NA	gene05103	3	26505618	26507157
A7	NA	gene05106	3	26523531	26525188
A7	NA	gene05108	3	26527821	26528522
A7	NA	gene05110	3	26531001	26536739
A7	NA	gene05126	3	26630368	26635958
A7	NA	gene05132	3	26664966	26669564
A7	NA	gene05136	3	26683436	26685319
A7	NA	gene05137	3	26686933	26688212
A7	NA	gene05148	3	26737316	26739327
A7	NA	gene05152	3	26766682	26768280
A7	NA	gene05153	3	26769773	26783539
A7	NA	gene05157	3	26795150	26796274
A7	NA	gene05166	3	26853830	26859405
A7	17	gene05172	3	26898753	26901253
A7	NA	gene05175	3	26914721	26915366
A7	NA	gene05178	3	26932047	26935234
A10	NA	gene07667	3	27335674	27341804
A10	NA	gene07671	3	27365765	27367429
A10	NA	gene07673	3	27375446	27385068
A10	NA	gene07674	3	27388363	27397241
A10	NA	gene07675	3	27399954	27401480
A10	NA	gene24405	3	28123457	28129152
A10	NA	gene24408	3	28145135	28161901
A10	131	gene24414	3	28212423	28214648
A10	NA	gene24426	3	28280847	28283258
A10	NA	gene24438	3	28335472	28337596
A10	NA	gene24439	3	28338074	28342415
A19	NA	gene34160	3	28604771	28606168
A19	NA	gene20535	3	28606467	28609902
A19	NA	gene20542	3	28692816	28696333
A19	NA	gene20547	3	28714512	28723309
A19	NA	gene20590	3	28853910	28872141
A19	NA	gene20591	3	28872814	28876936
A19	NA	gene20593	3	28887891	28889897
A10	NA	gene20598	3	28929398	28931592
A10	NA	gene20599	3	28935176	28943146
A10	NA	gene20605	3	28959092	28959649
A10	NA	gene20607	3	28964571	28967541
A10	NA	gene20621	3	29048526	29049620
A10	NA	gene20637	3	29147101	29148687
A10	NA	gene20638	3	29153216	29153629
A10	NA	gene20646	3	29215840	29221077
A10	NA	gene20649	3	29237554	29245180
A10	NA	gene20650	3	29248945	29253705
A10	NA	gene20659	3	29314055	29316302
A7	NA	gene11434	4	45716	48016
A7	NA	gene11437	4	57439	61246
A7	NA	gene11438	4	63453	65744
A7	NA	gene11459	4	192337	195664
A7	NA	gene11469	4	241964	246777
A7	NA	gene11501	4	403139	405036
A7	NA	gene11506	4	439760	444942
A7	NA	gene11511	4	453938	457546
A7	NA	gene11513	4	462513	468379
A7	NA	gene11514	4	470610	478461
A7	NA	gene11519	4	513558	515804
A7	NA	gene11531	4	595866	596561
A7	NA	gene11533	4	601159	603484
A7	NA	gene11543	4	652456	656751
A7	NA	gene11546	4	665757	672210
A7	NA	gene11554	4	720750	724117
A7	NA	gene11559	4	752693	755233
A7	NA	gene11561	4	759700	761791
A7	NA	gene27880	4	4888139	4889458
A7	NA	gene27885	4	4915010	4916908
A7	NA	gene27888	4	4935294	4939215
A7	NA	gene27891	4	4959460	4961349
A7	NA	gene28281	4	5153620	5167450
A7	NA	gene28288	4	5205977	5210620
A7	NA	gene28293	4	5243682	5244866
A7	NA	gene28302	4	5276254	5278154
A16	NA	gene28330	4	5433736	5437834
A16	NA	gene28371	4	5645460	5646011
A16	47	gene28387	4	5737333	5740085
A16	NA	gene28391	4	5756438	5758380
A7	NA	gene29007	4	5779483	5789070
A16	NA	gene28398	4	5802287	5803381
A16	NA	gene28400	4	5805528	5808328
A7	NA	gene29013	4	5838987	5839747
A16	NA	gene28408	4	5852787	5854667
A16	NA	gene28412	4	5866459	5867325
A16	NA	gene28415	4	5876535	5881011
A16	NA	gene28430	4	5963189	5964649
A16	NA	gene28433	4	5971931	5972494
A16	NA	gene28434	4	5973814	5977555
A16	NA	gene28437	4	5993979	5996246
A16	NA	gene28442	4	6025253	6030135
A16	NA	gene28445	4	6041302	6042572
A16	NA	gene28447	4	6044457	6045617
A7	NA	gene28923	4	6046695	6048518
A16	NA	gene28450	4	6057167	6065122
A16	NA	gene28456	4	6082040	6092360
A16	NA	gene28461	4	6113394	6115596
A16	NA	gene28473	4	6161468	6161803
A16	NA	gene28476	4	6184628	6188629
A16	NA	gene28477	4	6189645	6193116
A16	NA	gene28480	4	6204261	6207637
A16	NA	gene28482	4	6210864	6222944
A7	NA	gene29043	4	6228948	6231593
A16	NA	gene28490	4	6249101	6252710
A7	NA	gene29045	4	6251332	6252699
A16	NA	gene28491	4	6254326	6255674
A16	NA	gene28500	4	6327321	6330735
A7	NA	gene29061	4	6400214	6403866
A16	NA	gene27939	4	6419481	6421540
A7	NA	gene29068	4	6443795	6446612
A16	NA	gene27951	4	6489440	6491405
A16	NA	gene27966	4	6565241	6566733
A7	NA	gene01757	4	6570310	6571143
A7	NA	gene01760	4	6589051	6590811
A16	NA	gene27973	4	6601025	6604883
A16	NA	gene27979	4	6620998	6622112
A16	NA	gene27988	4	6657379	6659878
A7	NA	gene01772	4	6663410	6674288
A16	NA	gene28001	4	6698339	6698948
A16	NA	gene28002	4	6704587	6707339
A16	NA	gene28003	4	6708103	6708697
A16	NA	gene28007	4	6724027	6726429
A16	NA	gene28020	4	6780825	6781824
A7	NA	gene29854	4	6799928	6804895
A16	NA	gene28040	4	6846941	6851093
A16	NA	gene28041	4	6852545	6854959
A7	NA	gene29937	4	7412087	7413808
A7	NA	gene29979	4	7518253	7522880
A7	NA	gene22438	4	8034376	8037907
A7	NA	gene22442	4	8069283	8069813
A7	NA	gene06163	4	9939014	9943012
A7	NA	gene06171	4	10002551	10005224
A7	NA	gene06175	4	10030685	10031628
A7	NA	gene06639	4	10264112	10267561
A7	NA	gene06643	4	10292585	10294226
A7	NA	gene06644	4	10294949	10295554
A7	NA	gene06654	4	10335594	10338166
A7	NA	gene06707	4	10671713	10677502
A7	NA	gene06720	4	10783180	10785788
A7	NA	gene06724	4	10810968	10815034
A7	NA	gene06733	4	10918956	10920218
A7	NA	gene06748	4	10995901	11003949
A7	NA	gene06752	4	11041982	11050652
A7	NA	gene06754	4	11076672	11076980
A7	NA	gene06778	4	11161711	11166106
A7	NA	gene06780	4	11173208	11179055
A7	NA	gene06785	4	11196879	11204417
A7	NA	gene06786	4	11209509	11211574
A7	NA	gene06851	4	11386052	11387501
A7	NA	gene06870	4	11535060	11538568
A7	NA	gene06881	4	11616978	11619074
A7	NA	gene06884	4	11625777	11628241
A7	NA	gene06895	4	11679979	11684881
A7	NA	gene06896	4	11686204	11700384
A7	NA	gene06808	4	11876081	11881090
A7	NA	gene06839	4	12026446	12028102
A7	NA	gene06841	4	12034989	12040224
A7	NA	gene07034	4	12124877	12126581
A7	NA	gene07039	4	12167426	12168070
A7	NA	gene07070	4	12347905	12352055
A7	NA	gene07072	4	12375095	12378718
A7	NA	gene07076	4	12386539	12387149
A7	NA	gene07077	4	12388860	12389596
A7	NA	gene05820	4	12596232	12599367
A7	NA	gene05828	4	12650315	12653043
A7	NA	gene05838	4	12702718	12706248
A7	NA	gene05900	4	12904859	12917265
A7	NA	gene05902	4	12922764	12928528
A7	NA	gene05911	4	12973330	12976094
A7	NA	gene05915	4	12991327	12992922
A7	NA	gene05925	4	13059856	13060638
A7	NA	gene05927	4	13076793	13078747
A7	NA	gene06102	4	13299881	13300324
A7	NA	gene06103	4	13301963	13306495
A7	NA	gene06105	4	13310513	13312345
A7	NA	gene06106	4	13315920	13319232
A7	NA	gene06063	4	13452311	13452964
A7	NA	gene06058	4	13530776	13535061
A7	NA	gene06061	4	13574420	13576516
A7	47	gene06113	4	13653084	13658181
A7	NA	gene06115	4	13660253	13660663
A7	NA	gene06116	4	13663493	13666203
A7	NA	gene06117	4	13667963	13674049
A7	NA	gene06137	4	13821283	13824780
A7	NA	gene06142	4	13866419	13871578
A7	NA	gene06143	4	13871642	13875145
A7	NA	gene06068	4	13920721	13925060
A7	NA	gene06072	4	13946418	13947446
A7	NA	gene06075	4	13955985	13958693
A7	72	gene06504	4	14214132	14216150
A7	NA	gene16883	4	15109378	15112596
A7	NA	gene22780	4	15479213	15482003
A7	NA	gene22781	4	15484318	15484664
A7	NA	gene22786	4	15530749	15531735
A7	NA	gene22790	4	15540617	15547956
A7	NA	gene22794	4	15567978	15571542
A7	NA	gene22801	4	15646841	15652505
A7	NA	gene22802	4	15653196	15656075
A7	NA	gene22803	4	15656296	15658392
A7	NA	gene22806	4	15674062	15678225
A7	NA	gene22808	4	15679842	15682297
A7	NA	gene22809	4	15683019	15685769
A7	NA	gene22812	4	15697024	15703529
A7	NA	gene22981	4	15910950	15918328
A7	NA	gene22984	4	15931107	15931787
A7	NA	gene22992	4	15989614	15990657
A7	NA	gene22993	4	15993061	15993981
A16	NA	gene03612	4	16930777	16933132
A16	NA	gene03613	4	16934449	16934994
A16	NA	gene03615	4	16943894	16945927
A16	NA	gene03621	4	16974323	16978935
A16	NA	gene03623	4	16984150	16984530
A16	NA	gene03631	4	17012302	17013959
A16	NA	gene03632	4	17014502	17016724
A16	NA	gene03636	4	17035270	17041306
A16	NA	gene03641	4	17059252	17061364
A16	65	gene03642	4	17064352	17080890
A16	NA	gene03646	4	17111985	17114510
A16	NA	gene03653	4	17162490	17165313
A16	NA	gene03676	4	17254455	17256692
A16	NA	gene03677	4	17259829	17266479
A16	NA	gene03680	4	17280709	17282007
A16	57	gene03683	4	17287491	17289047
A16	NA	gene03699	4	17391266	17393982
A16	NA	gene03704	4	17425295	17427188
A16	NA	gene03705	4	17434295	17435032
A16	NA	gene03721	4	17540023	17541088
A16	NA	gene03722	4	17541495	17543530
A16	NA	gene03728	4	17572485	17574421
A16	NA	gene03732	4	17604973	17606829
A16	NA	gene03743	4	17659218	17660301
A16	NA	gene03745	4	17661678	17663722
A16	NA	gene03747	4	17676984	17678992
A16	NA	gene03754	4	17716858	17726310
A16	NA	gene03758	4	17755755	17759265
A16	NA	gene03766	4	17798301	17799700
A16	NA	gene03767	4	17799950	17801588
A16	NA	gene03768	4	17802427	17804555
A16	NA	gene03770	4	17809715	17812273
A16	NA	gene03774	4	17827621	17828709
A16	NA	gene03779	4	17848969	17850414
A16	NA	gene03785	4	17883848	17886046
A16	NA	gene03862	4	17999706	18007267
A16	NA	gene03863	4	18007303	18010791
A16	NA	gene03864	4	18011365	18014116
A16	NA	gene03867	4	18029202	18030157
A16	70	gene03869	4	18034300	18035144
A16	NA	gene03874	4	18069880	18073231
A16	NA	gene03880	4	18121074	18122408
A16	69	gene03884	4	18140083	18142418
A16	NA	gene03886	4	18154189	18156480
A16	NA	gene03887	4	18160470	18161994
A16	NA	gene03890	4	18176763	18179498
A16	NA	gene04464	4	18265531	18266061
A16	NA	gene04466	4	18267561	18276063
A16	NA	gene04473	4	18310420	18315426
A16	NA	gene04497	4	18480320	18481729
A16	NA	gene04513	4	18571320	18573884
A16	NA	gene04514	4	18574589	18576927
A16	NA	gene04515	4	18577113	18579024
A16	NA	gene04516	4	18580024	18586696
A16	NA	gene04522	4	18624336	18626513
A16	NA	gene04534	4	18683202	18685375
A16	NA	gene04537	4	18694938	18699764
A16	NA	gene04577	4	18965734	18967338
A16	NA	gene04579	4	18969904	18972644
A16	NA	gene04587	4	19012738	19014258
A16	NA	gene04590	4	19022157	19024549
A16	NA	gene04600	4	19088843	19096024
A16	NA	gene04602	4	19099448	19100418
A16	NA	gene04608	4	19118868	19120823
A16	NA	gene04612	4	19134058	19136439
A16	NA	gene04614	4	19137956	19140901
A16	NA	gene04619	4	19156774	19159615
A16	NA	gene04627	4	19186339	19187853
A16	NA	gene04631	4	19201614	19202522
A16	NA	gene04637	4	19227895	19230743
A16	NA	gene04646	4	19272440	19273675
A16	NA	gene04647	4	19274117	19276214
A16	108	gene04649	4	19278392	19281041
A16	NA	gene04650	4	19281420	19283024
A16	NA	gene04656	4	19299958	19304380
A16	NA	gene04658	4	19308134	19310254
A16	NA	gene04666	4	19346816	19349309
A16	NA	gene04671	4	19363709	19366215
A16	NA	gene04004	4	19983463	19985462
A16	NA	gene04012	4	20008954	20011157
A16	NA	gene04013	4	20011263	20014183
A16	NA	gene04019	4	20050644	20052824
A16	NA	gene04022	4	20067453	20070378
A16	NA	gene04032	4	20118584	20120088
A16	NA	gene04038	4	20137036	20140743
A16	NA	gene04039	4	20141803	20143142
A16	NA	gene04041	4	20147323	20151412
A16	NA	gene04046	4	20172975	20177965
A16	NA	gene04052	4	20196677	20197685
A16	NA	gene04054	4	20209519	20213177
A16	NA	gene04057	4	20226077	20227249
A16	NA	gene04058	4	20233515	20235842
A16	NA	gene04060	4	20241444	20248722
A16	NA	gene04061	4	20253484	20257158
A16	NA	gene04065	4	20278914	20280017
A16	NA	gene04066	4	20281493	20282109
A16	NA	gene04071	4	20315566	20317654
A16	NA	gene04081	4	20410781	20419723
A16	NA	gene04102	4	20519370	20519891
A16	NA	gene04104	4	20524871	20525433
A16	NA	gene04126	4	20617767	20619818
A16	NA	gene04134	4	20651071	20654466
A16	NA	gene04136	4	20669044	20674757
A16	NA	gene04141	4	20699331	20700668
A16	NA	gene06233	4	20836443	20840453
A16	NA	gene06237	4	20858894	20862854
A16	NA	gene06251	4	20944628	20949399
A16	NA	gene06253	4	20958042	20960583
A16	NA	gene06256	4	20964391	20967010
A16	NA	gene06257	4	20968357	20975868
A16	NA	gene06258	4	20976795	20983035
A16	NA	gene06264	4	21007188	21010692
A16	NA	gene06276	4	21048310	21049477
A16	NA	gene06181	4	21108236	21117770
A16	NA	gene06184	4	21125431	21126529
A16	NA	gene06193	4	21179234	21179845
A16	NA	gene06194	4	21185476	21187561
A16	NA	gene06195	4	21188853	21195540
A16	NA	gene06202	4	21221770	21225235
A16	NA	gene06208	4	21247232	21251464
A16	NA	gene06210	4	21257871	21259706
A16	NA	gene06220	4	21306763	21307976
A16	NA	gene06405	4	21392851	21394027
A16	NA	gene06411	4	21425412	21432659
A16	NA	gene06413	4	21444658	21445949
A16	NA	gene06421	4	21482275	21487911
A4	NA	gene23036	4	21600210	21606497
A16	NA	gene06442	4	21618070	21618938
A4	NA	gene23038	4	21618478	21625536
A16	NA	gene06447	4	21632378	21635445
A4	NA	gene23041	4	21645175	21647259
A16	NA	gene06450	4	21654467	21657516
A16	NA	gene06456	4	21687276	21689234
A16	NA	gene06457	4	21693747	21699879
A16	NA	gene06463	4	21736902	21738427
A16	NA	gene06464	4	21740141	21744045
A16	NA	gene06465	4	21744401	21745309
A4	NA	gene23054	4	21756538	21760725
A4	NA	gene23056	4	21780938	21789000
A16	110	gene06484	4	21883943	21885570
A4	NA	gene23076	4	21919792	21921238
A16	NA	gene06289	4	21936613	21938531
A4	NA	gene23082	4	21947987	21949627
A4	NA	gene23085	4	21959821	21964432
A16	NA	gene06293	4	21960452	21963767
A4	NA	gene23087	4	21967807	21970742
A16	NA	gene06300	4	21993896	21996467
A16	NA	gene06301	4	21999190	22000374
A16	NA	gene06303	4	22008847	22010371
A16	NA	gene06310	4	22029253	22030578
A16	NA	gene06311	4	22032790	22035156
A16	NA	gene06317	4	22058633	22059160
A16	NA	gene06318	4	22062437	22065265
A16	NA	gene06320	4	22078757	22082621
A16	NA	gene06321	4	22083426	22086704
A4	NA	gene23110	4	22125365	22128334
A16	NA	gene06332	4	22135665	22137672
A4	NA	gene23112	4	22140518	22146809
A16	NA	gene06334	4	22143197	22145149
A16	NA	gene06336	4	22151997	22154220
A16	NA	gene06339	4	22167791	22169853
A16	NA	gene06348	4	22202540	22210930
A4	NA	gene23122	4	22209823	22217240
A16	NA	gene06349	4	22212127	22216795
A16	NA	gene06351	4	22218482	22222787
A4	NA	gene23124	4	22222403	22223014
A4	NA	gene23128	4	22247390	22249920
A4	NA	gene23130	4	22254236	22261689
A16	NA	gene06363	4	22292309	22294837
A16	NA	gene06371	4	22330771	22333686
A16	111	gene06372	4	22333813	22336954
A16	NA	gene06373	4	22337867	22342111
A16	NA	gene06374	4	22342878	22345264
A4	NA	gene22903	4	22349542	22352291
A16	NA	gene06379	4	22356018	22356727
A16	NA	gene06385	4	22376748	22380074
A16	NA	gene06389	4	22391482	22394062
A16	NA	gene06392	4	22418863	22422721
A16	NA	gene00650	4	22543121	22544863
A16	NA	gene00652	4	22548417	22550663
A16	NA	gene00663	4	22596740	22597057
A16	NA	gene00677	4	22664849	22668155
A16	NA	gene00680	4	22671986	22680664
A16	NA	gene00688	4	22719522	22721287
A16	NA	gene00689	4	22722201	22723987
A16	NA	gene00696	4	22758565	22760684
A16	NA	gene00708	4	22801820	22806968
A16	NA	gene00711	4	22813841	22818527
A16	NA	gene00719	4	22854057	22855352
A16	23	gene00726	4	22886670	22887696
A16	NA	gene00729	4	22898687	22899352
A16	NA	gene00733	4	22922362	22926839
A16	NA	gene00734	4	22927523	22936546
A16	NA	gene00737	4	22956205	22958253
A16	NA	gene00758	4	23095867	23096872
A16	NA	gene00760	4	23102106	23104346
A16	NA	gene00806	4	23373675	23375821
A16	NA	gene00815	4	23427683	23431160
A16	NA	gene00820	4	23457663	23467748
A16	NA	gene00822	4	23473422	23475784
A16	NA	gene00825	4	23489077	23499696
A16	NA	gene00832	4	23531399	23535309
A16	NA	gene00834	4	23552911	23555585
A16	NA	gene00842	4	23590209	23598071
A16	NA	gene00855	4	23642845	23645822
A16	NA	gene00857	4	23652657	23657031
A16	NA	gene00861	4	23667991	23672109
A16	NA	gene00866	4	23727571	23731949
A16	NA	gene00869	4	23745084	23746485
A16	NA	gene00874	4	23751337	23753619
A16	NA	gene00601	4	23966319	23966802
A16	NA	gene00603	4	23968488	23970293
A16	NA	gene00608	4	23989925	23996208
A16	NA	gene00613	4	24014204	24023250
A16	NA	gene00614	4	24026929	24030299
A16	NA	gene00619	4	24051577	24053924
A1	NA	gene31762	5	65611	66018
A1	NA	gene32228	5	84862	88898
A1	NA	gene32233	5	117888	118751
A1	NA	gene32240	5	157997	163033
A1	NA	gene32241	5	163455	164792
A1	NA	gene32248	5	199693	203285
A1	NA	gene32252	5	221554	223955
A1	NA	gene32254	5	232166	234289
A1	NA	gene32256	5	250210	253925
A1	NA	gene32259	5	263347	267345
A1	NA	gene32262	5	275899	276522
A1	NA	gene32263	5	278463	280332
A1	NA	gene32266	5	288540	292899
A1	NA	gene32272	5	312208	313860
A1	NA	gene32288	5	375943	376386
A1	NA	gene32289	5	380418	383054
A1	NA	gene32290	5	383751	389076
A1	NA	gene32291	5	389134	389890
A1	NA	gene32309	5	487410	491472
A1	NA	gene32314	5	509278	510798
A1	NA	gene32322	5	560364	563113
A1	NA	gene32325	5	576298	578383
A1	NA	gene32337	5	649171	651070
A1	NA	gene32338	5	651587	653886
A1	NA	gene32339	5	655192	657489
A1	NA	gene32347	5	693147	694410
A1	NA	gene32348	5	698912	701991
A1	NA	gene32358	5	746827	758827
A1	NA	gene32367	5	789768	792887
A1	NA	gene32386	5	902687	906178
A1	NA	gene32389	5	925325	927289
A1	NA	gene32392	5	935775	939462
A1	NA	gene32398	5	995349	997417
A1	NA	gene32410	5	1061013	1064069
A1	NA	gene32427	5	1133330	1135123
A1	NA	gene32434	5	1164119	1167772
A1	NA	gene32439	5	1202887	1203258
A1	NA	gene32449	5	1246192	1250425
A1	NA	gene32450	5	1256957	1258651
A1	NA	gene32451	5	1260257	1262104
A1	NA	gene32452	5	1267024	1281924
A1	NA	gene32453	5	1282335	1284071
A1	NA	gene32478	5	1396664	1400790
A1	NA	gene32479	5	1405201	1406352
A1	NA	gene32491	5	1461751	1470897
A1	NA	gene32492	5	1471208	1474210
A1	NA	gene32494	5	1486622	1489811
A1	NA	gene32502	5	1521347	1526156
A1	NA	gene32504	5	1532107	1535498
A1	NA	gene32511	5	1574033	1579333
A1	NA	gene32515	5	1589861	1591267
A1	NA	gene32517	5	1598854	1605246
A16	NA	gene32153	5	2897481	2899759
A16	NA	gene32159	5	2916514	2920519
A16	NA	gene32163	5	2934460	2935861
A16	NA	gene32169	5	2956650	2957579
A16	NA	gene32173	5	2971715	2973619
A16	NA	gene32180	5	3011555	3014083
A16	NA	gene32183	5	3037868	3039365
A16	NA	gene32187	5	3061298	3063479
A16	NA	gene32188	5	3065451	3066474
A16	NA	gene32197	5	3122256	3124488
A16	NA	gene32200	5	3136661	3138828
A16	NA	gene32205	5	3169042	3169854
A16	NA	gene32209	5	3197851	3199071
A16	NA	gene32217	5	3232719	3235610
A16	NA	gene32218	5	3238829	3241600
A16	NA	gene31776	5	3322423	3324892
A16	NA	gene31782	5	3347801	3351972
A16	NA	gene31784	5	3364381	3367374
A16	NA	gene31785	5	3372247	3376185
A16	NA	gene31790	5	3394998	3399038
A13	NA	gene20424	5	4702523	4707271
A13	NA	gene20427	5	4729469	4736283
A13	NA	gene20429	5	4742390	4751295
A13	NA	gene20366	5	4928198	4943390
A13	NA	gene20370	5	4967560	4972101
A13	NA	gene20355	5	5007398	5009693
A7	NA	gene09789	5	5175983	5177043
A7	NA	gene09771	5	5253215	5253652
A7	NA	gene09776	5	5284211	5284663
A7	NA	gene09854	5	5478496	5481989
A7	NA	gene09860	5	5508298	5509141
A7	NA	gene09876	5	5659107	5663021
A7	NA	gene09877	5	5664154	5665869
A7	NA	gene09878	5	5669989	5678505
A13	NA	gene09844	5	5770499	5773725
A16	NA	gene09847	5	5793134	5794987
A16	NA	gene09931	5	5845088	5847079
A16	NA	gene34730	5	5917944	5920058
A16	NA	gene09950	5	5924333	5927612
A16	NA	gene09951	5	5928735	5930627
A16	NA	gene09954	5	5945543	5948626
A16	NA	gene09959	5	5959942	5960937
A16	NA	gene09962	5	5967993	5968838
A16	NA	gene09965	5	5973847	5974845
A16	NA	gene09979	5	6066800	6068389
A16	NA	gene09985	5	6092708	6099049
A16	NA	gene09986	5	6099771	6102736
A16	NA	gene09999	5	6147326	6149095
A16	NA	gene10001	5	6156003	6157904
A16	NA	gene10002	5	6159108	6160033
A16	NA	gene10006	5	6178848	6182764
A16	NA	gene09894	5	6344228	6349570
A16	NA	gene09896	5	6351331	6353753
A16	NA	gene09897	5	6353926	6358442
A16	NA	gene09898	5	6359468	6362996
A16	NA	gene09901	5	6373671	6376507
A16	NA	gene09902	5	6376798	6381279
A16	NA	gene09914	5	6460177	6461552
A16	NA	gene09915	5	6463244	6465433
A16	NA	gene09919	5	6481824	6488069
A16	NA	gene25936	5	7176427	7180100
A16	NA	gene25947	5	7215578	7218745
A16	NA	gene25950	5	7226179	7229931
A16	NA	gene25954	5	7241813	7244330
A16	NA	gene25957	5	7254018	7259503
A16	NA	gene25969	5	7314353	7321403
A16	NA	gene25972	5	7333182	7334963
A16	NA	gene25978	5	7361593	7364784
A16	NA	gene25988	5	7411419	7412120
A16	NA	gene25998	5	7440470	7442791
A16	NA	gene25999	5	7444389	7446937
A16	NA	gene26003	5	7452024	7455505
A16	114	gene26004	5	7456021	7458093
A16	NA	gene26005	5	7461332	7464624
A16	NA	gene26006	5	7465149	7467395
A16	NA	gene26011	5	7504871	7506751
A16	NA	gene26013	5	7509797	7512756
A16	NA	gene26016	5	7520337	7522268
A16	NA	gene26019	5	7529144	7530693
A16	NA	gene26029	5	7566481	7567425
A16	NA	gene26038	5	7610264	7611402
A16	NA	gene26040	5	7617977	7619314
A16	NA	gene26043	5	7628181	7629450
A16	NA	gene26047	5	7658491	7662896
A16	NA	gene26048	5	7663581	7666290
A16	NA	gene26055	5	7694881	7698968
A16	NA	gene26061	5	7733760	7734131
A16	NA	gene26063	5	7758221	7759771
A16	NA	gene26068	5	7785156	7788627
A16	NA	gene26076	5	7851609	7853908
A16	NA	gene25778	5	7923530	7927175
A16	NA	gene25796	5	7976161	7976705
A16	NA	gene25800	5	8002938	8006142
A16	NA	gene25803	5	8017208	8036520
A16	NA	gene26083	5	8118678	8122339
A16	NA	gene26085	5	8128404	8130681
A16	NA	gene26094	5	8154693	8157874
A16	NA	gene26095	5	8158831	8161828
A16	NA	gene26100	5	8178374	8178754
A16	NA	gene26107	5	8227503	8229940
A16	NA	gene26108	5	8230816	8237434
A16	NA	gene26111	5	8259321	8262933
A16	NA	gene26122	5	8328510	8330237
A16	NA	gene26124	5	8338847	8341565
A16	NA	gene26130	5	8358432	8359917
A16	NA	gene26171	5	8578838	8579854
A16	NA	gene26172	5	8580533	8585018
A16	NA	gene26174	5	8588410	8590460
A16	NA	gene26180	5	8605926	8610664
A16	NA	gene26181	5	8611422	8614452
A16	NA	gene26189	5	8657172	8660535
A16	NA	gene26190	5	8660699	8666332
A16	NA	gene26210	5	8739558	8749488
A16	NA	gene26213	5	8783619	8786766
A16	NA	gene26215	5	8791553	8795545
A13	NA	gene26217	5	8804996	8810243
A16	NA	gene26221	5	8821904	8822791
A16	NA	gene26224	5	8826603	8829860
A16	NA	gene26231	5	8859965	8861443
A16	NA	gene26232	5	8866339	8868526
A16	NA	gene26241	5	8919932	8930132
A1	NA	gene08920	5	9435805	9437394
A1	NA	gene08921	5	9439454	9442374
A1	NA	gene08937	5	9548525	9551291
A1	NA	gene08938	5	9552243	9554458
A1	NA	gene08940	5	9561644	9565388
A1	NA	gene08948	5	9590176	9595961
A1	NA	gene08949	5	9599420	9603679
A1	NA	gene08950	5	9605209	9605907
A1	NA	gene08952	5	9616406	9617851
A16	NA	gene09325	5	10173881	10176348
A16	NA	gene09343	5	10271487	10274347
A16	NA	gene09354	5	10343691	10346219
A16	NA	gene09355	5	10348835	10356870
A16	NA	gene09358	5	10368419	10371198
A16	NA	gene09362	5	10379025	10380992
A16	NA	gene09367	5	10407122	10419595
A16	NA	gene09368	5	10420180	10421804
A16	NA	gene09369	5	10422186	10424521
A16	NA	gene09370	5	10424717	10427830
A16	NA	gene09371	5	10430321	10433033
A16	NA	gene09373	5	10437285	10442659
A16	NA	gene09393	5	10544388	10546069
A16	NA	gene09398	5	10574315	10581626
A16	NA	gene09400	5	10582622	10585655
A16	NA	gene09408	5	10632758	10635977
A16	NA	gene09410	5	10642491	10649180
A16	NA	gene09413	5	10668407	10671134
A16	NA	gene09414	5	10671400	10674470
A16	NA	gene09424	5	10725341	10726669
A16	NA	gene09427	5	10730216	10730997
A16	NA	gene09428	5	10731957	10734723
A16	NA	gene09435	5	10763304	10766217
A16	NA	gene09454	5	10860423	10862818
A16	NA	gene09465	5	10918841	10920311
A16	NA	gene09477	5	11008608	11009920
A16	NA	gene09479	5	11012176	11014340
A16	NA	gene09481	5	11020274	11024214
A16	NA	gene09489	5	11056102	11058033
A16	NA	gene09490	5	11060478	11061703
A16	NA	gene09502	5	11119476	11121883
A16	NA	gene09509	5	11149631	11153177
A16	NA	gene09524	5	11278473	11287831
A16	NA	gene09529	5	11299900	11302280
A16	NA	gene09530	5	11303243	11303914
A16	NA	gene09563	5	11459375	11466686
A16	NA	gene09564	5	11468914	11473866
A13	NA	gene22076	5	11656003	11660698
A13	NA	gene22077	5	11661307	11673528
A13	NA	gene22087	5	11738928	11739266
A13	NA	gene22106	5	11838587	11841193
A13	NA	gene22109	5	11853158	11853806
A13	11	gene22115	5	11878956	11884486
A13	NA	gene11956	5	12223285	12225392
A13	NA	gene11961	5	12243627	12244878
A13	NA	gene11964	5	12265181	12276637
A13	NA	gene11965	5	12277588	12279661
A13	NA	gene11911	5	12493473	12501040
A13	NA	gene12035	5	12690769	12693611
A13	NA	gene12056	5	12838549	12840296
A13	NA	gene12059	5	12848889	12851298
A13	NA	gene12061	5	12854786	12856938
A13	NA	gene12064	5	12868924	12873955
A13	NA	gene12066	5	12885482	12887749
A13	NA	gene12067	5	12892681	12896292
A13	NA	gene12077	5	12964621	12975389
A13	NA	gene12083	5	13014788	13017175
A13	NA	gene12096	5	13082371	13087269
A13	NA	gene12097	5	13090327	13098909
A13	NA	gene12099	5	13114257	13117051
A13	NA	gene12109	5	13179041	13180354
A13	7	gene12123	5	13296587	13299763
A13	NA	gene12126	5	13315650	13325786
A13	NA	gene12147	5	13444048	13445051
A13	NA	gene12176	5	13681035	13685694
A19	NA	gene12219	5	13959748	13960891
A13	NA	gene26895	5	15172607	15174000
A13	NA	gene26830	5	15240874	15242183
A13	NA	gene26848	5	15343778	15345521
A13	NA	gene26850	5	15349992	15357416
A13	NA	gene26903	5	15399337	15402484
A13	NA	gene26905	5	15418089	15421305
A13	NA	gene26907	5	15434947	15438857
A13	NA	gene26913	5	15472774	15477660
A13	NA	gene26917	5	15508102	15509216
A13	NA	gene26926	5	15560205	15563215
A13	NA	gene29327	5	19347010	19349765
A13	NA	gene29332	5	19372695	19386783
A13	NA	gene29146	5	19504552	19506503
A13	NA	gene29149	5	19519238	19523935
A13	NA	gene29152	5	19557978	19563427
A13	NA	gene29155	5	19568184	19572407
A13	NA	gene29165	5	19623392	19628433
A13	NA	gene29340	5	19919822	19922205
A13	NA	gene29343	5	19937458	19939125
A13	NA	gene31467	5	19980108	19982511
A13	NA	gene31482	5	20104478	20105680
A13	NA	gene31484	5	20114247	20119575
A13	NA	gene31487	5	20127527	20129649
A13	NA	gene31492	5	20159597	20163930
A13	NA	gene31498	5	20226372	20229976
A13	NA	gene31503	5	20251591	20253489
A13	NA	gene31512	5	20320583	20322524
A13	NA	gene31515	5	20345293	20348441
A13	NA	gene31516	5	20348997	20352055
A13	NA	gene31517	5	20362532	20366351
A1	NA	gene10499	5	22290889	22296244
A1	NA	gene10501	5	22310755	22312803
A1	NA	gene10681	5	22382363	22382755
A1	NA	gene10682	5	22390838	22391713
A1	NA	gene10695	5	22505762	22511234
A1	NA	gene10696	5	22512325	22515739
A1	NA	gene10699	5	22524947	22531260
A1	NA	gene10711	5	22595338	22596967
A1	NA	gene10713	5	22610495	22615369
A1	NA	gene10716	5	22619766	22621916
A1	NA	gene10718	5	22632290	22636605
A1	NA	gene10720	5	22648238	22650797
A1	NA	gene10721	5	22651504	22652772
A1	NA	gene10722	5	22655037	22656962
A1	NA	gene10725	5	22682884	22685034
A1	NA	gene10726	5	22685813	22690838
A1	NA	gene10728	5	22706017	22707246
A1	NA	gene10758	5	22884774	22886064
A1	NA	gene10759	5	22888456	22893668
A1	NA	gene10520	5	23014696	23019471
A1	NA	gene10631	5	23192793	23213958
A1	NA	gene10637	5	23243391	23252949
A1	NA	gene10640	5	23288036	23289385
A1	NA	gene10643	5	23316740	23317475
A1	NA	gene10648	5	23367133	23372286
A1	NA	gene10662	5	23446870	23448824
A1	NA	gene10663	5	23450549	23457955
A7	NA	gene02268	5	25747019	25749683
A7	NA	gene02273	5	25762626	25763426
A7	NA	gene02276	5	25785177	25787099
A7	NA	gene02277	5	25789052	25790934
A7	NA	gene02281	5	25822096	25826782
A7	NA	gene02285	5	25842730	25850558
A7	NA	gene02287	5	25852399	25857489
A7	NA	gene02302	5	25965037	25966241
A7	NA	gene02312	5	26008362	26015590
A7	NA	gene02315	5	26035323	26037772
A7	NA	gene02317	5	26048453	26049408
A7	NA	gene02326	5	26094585	26096320
A16	NA	gene25140	5	26551727	26554600
A16	NA	gene25144	5	26572721	26577864
A16	NA	gene25152	5	26614081	26618452
A16	NA	gene25161	5	26655953	26662007
A16	NA	gene25168	5	26685009	26690937
A16	NA	gene25170	5	26693308	26693941
A16	NA	gene24352	5	26766793	26770059
A7	NA	gene20494	5	26950238	26951878
A13	NA	gene29513	5	27860023	27863674
A13	NA	gene29518	5	27898407	27900460
A13	NA	gene29524	5	27933204	27937264
A13	NA	gene29525	5	27939998	27941481
A13	NA	gene29572	5	28172692	28174529
A13	NA	gene29585	5	28230953	28233585
A13	NA	gene30013	5	28686975	28688982
A13	NA	gene30019	5	28715664	28721503
[truncated: 823 more rows]

## Sheet: Apple
Ancestor	Ancestral order	Apple1	Apple1_chr	Apple1_start	Apple1_end
A13	NA	MDP0000094804	1	4294616	4299518
A13	5	MDP0000088788	1	4381981	4386086
A13	NA	MDP0000177942	1	4705382	4707903
A13	13	MDP0000293357	1	4793296	4797334
A13	14	MDP0000748262	1	4805079	4807389
A13	8	MDP0000245376	1	4971690	4974083
A13	NA	MDP0000130824	1	5206794	5211386
A13	NA	MDP0000520923	1	5287258	5288701
A13	NA	MDP0000255048	1	6625035	6630091
A13	NA	MDP0000234570	1	7143350	7144593
A1	NA	MDP0000153470	1	8892336	8894115
A1	NA	MDP0000255864	1	11885304	11885510
A1	NA	MDP0000712645	1	11964112	11968294
A1	NA	MDP0000525094	1	12000531	12000902
A1	NA	MDP0000164000	1	12324398	12324811
A1	NA	MDP0000232725	1	12585723	12588318
A10	NA	MDP0000459257	1	13153843	13157228
A10	NA	MDP0000145246	1	13185667	13187919
A10	NA	MDP0000124454	1	13240355	13242447
A10	NA	MDP0000308628	1	13280506	13281294
A10	NA	MDP0000896804	1	13325762	13328280
A10	NA	MDP0000142142	1	13336081	13339137
A10	NA	MDP0000234830	1	13385485	13388947
A10	NA	MDP0000234834	1	13396681	13404619
A10	NA	MDP0000156869	1	13462702	13465599
A10	NA	MDP0000778359	1	13710879	13712197
A10	NA	MDP0000781028	1	13810722	13811423
A10	NA	MDP0000442718	1	13886657	13886968
A10	NA	MDP0000365996	1	13903741	13904912
A10	NA	MDP0000515493	1	13951049	13952038
A10	NA	MDP0000515505	1	13987235	13989431
A10	NA	MDP0000230233	1	13990095	13995062
A10	NA	MDP0000215444	1	14014642	14015835
A10	NA	MDP0000257968	1	14059049	14061376
A10	NA	MDP0000246024	1	14194017	14195986
A10	NA	MDP0000259633	1	14198394	14202592
A10	NA	MDP0000422742	1	14234843	14237379
A10	NA	MDP0000174775	1	14268634	14270554
A10	NA	MDP0000545884	1	14323470	14325417
A10	NA	MDP0000316147	1	14375829	14380309
A10	NA	MDP0000316149	1	14381370	14383688
A10	NA	MDP0000125082	1	14463081	14464391
A10	NA	MDP0000186098	1	14687702	14690073
A10	NA	MDP0000331563	1	15068702	15071139
A10	10	MDP0000276030	1	15072211	15072776
A10	NA	MDP0000158992	1	15721715	15722653
A10	NA	MDP0000491511	1	15745139	15749391
A10	NA	MDP0000491512	1	15751509	15755355
A10	NA	MDP0000470237	1	15793948	15797411
A10	NA	MDP0000181362	1	16133597	16133914
A10	NA	MDP0000217734	1	16380276	16383142
A10	NA	MDP0000295893	1	16425122	16426609
A10	NA	MDP0000408024	1	16592398	16594560
A10	NA	MDP0000209944	1	16828971	16832181
A10	NA	MDP0000739246	1	16847744	16848819
A10	NA	MDP0000273720	1	16887188	16887904
A10	NA	MDP0000141450	1	17194702	17202334
A10	NA	MDP0000798095	1	17213736	17219266
A10	NA	MDP0000506266	1	17233688	17234495
A10	NA	MDP0000764147	1	17249167	17251076
A10	NA	MDP0000243757	1	17285217	17285861
A10	NA	MDP0000257422	1	17462312	17465192
A10	NA	MDP0000756398	1	17535621	17540716
A10	NA	MDP0000137570	1	17562680	17567881
A10	NA	MDP0000136776	1	17670253	17672993
A10	NA	MDP0000167199	1	17903296	17904896
A10	NA	MDP0000163805	1	17939671	17942552
A10	NA	MDP0000293286	1	17977775	17982690
A10	NA	MDP0000894176	1	18007935	18010696
A10	NA	MDP0000134202	1	18072192	18073347
A10	NA	MDP0000776180	1	18161539	18163144
A10	NA	MDP0000230325	1	18286177	18289889
A10	NA	MDP0000270225	1	18303597	18306730
A10	11	MDP0000203812	1	18303754	18305264
A10	NA	MDP0000203813	1	18320448	18324801
A10	NA	MDP0000203814	1	18330890	18331135
A10	NA	MDP0000165209	1	18332691	18335205
A10	NA	MDP0000203818	1	18351796	18353413
A10	NA	MDP0000270233	1	18352179	18356472
A10	NA	MDP0000235688	1	18365773	18367217
A10	NA	MDP0000165214	1	18366333	18369609
A10	NA	MDP0000813554	1	18405792	18406703
A10	NA	MDP0000916781	1	20111792	20112504
A10	NA	MDP0000127773	1	20983622	20988287
A10	NA	MDP0000278731	1	21017052	21018959
A10	NA	MDP0000099046	1	21165851	21168992
A10	NA	MDP0000160402	1	21259235	21260605
A10	13	MDP0000252706	1	21342744	21344957
A10	NA	MDP0000186541	1	21352572	21353102
A10	23	MDP0000186542	1	21354195	21356098
A10	NA	MDP0000240993	1	21366540	21366914
A10	NA	MDP0000166239	1	21432577	21433689
A10	NA	MDP0000050048	1	21445530	21446150
A10	NA	MDP0000280042	1	21456733	21460640
A10	NA	MDP0000296180	1	21475313	21477444
A10	NA	MDP0000201026	1	21561226	21562902
A10	NA	MDP0000594166	1	21779115	21779483
A10	NA	MDP0000319787	1	21795600	21797670
A10	NA	MDP0000721855	1	21846192	21847424
A10	NA	MDP0000170687	1	21916917	21920533
A10	NA	MDP0000307540	1	21922122	21925967
A13	NA	MDP0000221432	1	26142073	26144451
A13	NA	MDP0000881805	1	26238357	26240219
A13	NA	MDP0000912045	1	26270206	26271039
A13	NA	MDP0000220181	1	26298293	26302766
A13	NA	MDP0000912059	1	26303736	26304532
A4	NA	MDP0000297646	1	26326854	26327487
A4	NA	MDP0000191854	1	26605841	26609587
A4	NA	MDP0000943336	1	26650432	26650734
A4	NA	MDP0000191805	1	26653416	26654070
A4	NA	MDP0000311693	2	1346739	1349247
A4	NA	MDP0000427430	2	1433030	1433999
A4	NA	MDP0000720107	2	1438312	1439291
A4	NA	MDP0000293456	2	1463114	1466139
A4	NA	MDP0000293457	2	1468059	1475204
A4	NA	MDP0000277672	2	1521829	1523127
A4	NA	MDP0000006123	2	1613370	1614457
A4	NA	MDP0000131266	2	1629401	1631581
A4	57	MDP0000240921	2	1763206	1765562
A4	NA	MDP0000537451	2	2548160	2563312
A4	2	MDP0000709727	2	2714049	2716376
A4	NA	MDP0000274320	2	2743064	2745848
A4	NA	MDP0000279104	2	2810970	2813252
A4	NA	MDP0000266289	2	2814464	2821957
A4	NA	MDP0000569069	2	2875567	2877010
A4	NA	MDP0000255415	2	2978072	2981602
A4	NA	MDP0000165656	2	3018421	3020918
A4	NA	MDP0000497396	2	3080396	3081781
A4	NA	MDP0000275460	2	3087577	3090624
A4	NA	MDP0000271045	2	3142751	3144826
A4	NA	MDP0000158230	2	3155294	3157502
A4	NA	MDP0000231385	2	3201421	3216836
A4	NA	MDP0000319933	2	3220427	3222267
A4	NA	MDP0000439929	2	3265209	3266315
A4	NA	MDP0000734787	2	3305352	3309738
A4	NA	MDP0000165604	2	3314297	3315177
A4	NA	MDP0000266699	2	3340819	3342939
A4	NA	MDP0000806475	2	3395898	3397739
A4	61	MDP0000244931	2	3416172	3418308
A4	NA	MDP0000785448	2	3424807	3425844
A4	NA	MDP0000314407	2	3727305	3728357
A4	NA	MDP0000707092	2	3738481	3740637
A4	NA	MDP0000128135	2	3747404	3749874
A4	NA	MDP0000155324	2	4037924	4039799
A4	NA	MDP0000283610	2	4040399	4061683
A4	NA	MDP0000404198	2	4067532	4072037
A4	NA	MDP0000232493	2	4158905	4161121
A4	NA	MDP0000715815	2	4198378	4202917
A4	NA	MDP0000465675	2	4212206	4215758
A4	NA	MDP0000239167	2	4226448	4228484
A4	NA	MDP0000267538	2	4421939	4422373
A4	NA	MDP0000565847	2	4432009	4436253
A4	NA	MDP0000519575	2	4559458	4562306
A4	NA	MDP0000408586	2	4564685	4567107
A4	NA	MDP0000180536	2	4575566	4577274
A4	NA	MDP0000120479	2	4782796	4783488
A4	NA	MDP0000430391	2	4785040	4787260
A4	NA	MDP0000917280	2	4788085	4791504
A4	NA	MDP0000164019	2	4793964	4801677
A4	NA	MDP0000253030	2	4826030	4830103
A4	NA	MDP0000264061	2	4885163	4887355
A4	NA	MDP0000203069	2	4893995	4899929
A4	NA	MDP0000896981	2	5050655	5050906
A4	NA	MDP0000178934	2	5071113	5071619
A4	NA	MDP0000711195	2	5085773	5087765
A4	NA	MDP0000297805	2	5088836	5095106
A4	1	MDP0000865961	2	5162579	5163211
A4	NA	MDP0000260433	2	5248205	5254505
A4	NA	MDP0000244993	2	5255634	5258913
A4	NA	MDP0000126194	2	5303365	5305688
A4	NA	MDP0000235230	2	5310110	5311051
A4	NA	MDP0000843033	2	5415124	5416689
A4	NA	MDP0000163798	2	5449504	5453695
A4	NA	MDP0000232219	2	5496579	5500281
A4	NA	MDP0000186556	2	5520197	5522598
A4	NA	MDP0000186557	2	5523738	5526265
A4	NA	MDP0000240072	2	5553234	5561779
A4	NA	MDP0000240073	2	5562118	5562816
A4	NA	MDP0000124509	2	5562357	5564427
A4	NA	MDP0000211193	2	5636798	5639774
A4	NA	MDP0000655868	2	5678401	5679535
A4	NA	MDP0000401899	2	5790274	5792595
A4	NA	MDP0000183523	2	5793077	5795668
A4	NA	MDP0000390627	2	5806761	5807966
A4	NA	MDP0000618484	2	5912262	5913434
A4	NA	MDP0000250558	2	5931179	5932660
A4	NA	MDP0000610308	2	5937253	5938270
A4	NA	MDP0000188011	2	6251459	6253317
A4	NA	MDP0000452677	2	6288415	6288795
A4	NA	MDP0000158790	2	6309096	6312372
A4	NA	MDP0000276109	2	6311887	6315144
A4	NA	MDP0000299015	2	6351347	6351874
A4	NA	MDP0000231674	2	6492521	6494117
A4	22	MDP0000320149	2	6496133	6500989
A4	NA	MDP0000290529	2	6532343	6534242
A4	NA	MDP0000309530	2	6651858	6655068
A4	39	MDP0000662356	2	6659488	6659838
A4	NA	MDP0000130422	2	6762224	6770316
A4	40	MDP0000314286	2	6852937	6855199
A4	NA	MDP0000175093	2	6958327	6959760
A4	NA	MDP0000218404	2	6997524	6999768
A4	NA	MDP0000585315	2	7098994	7100796
A4	NA	MDP0000305510	2	7131554	7133925
A4	NA	MDP0000641646	2	7145910	7146359
A4	NA	MDP0000191433	2	7171013	7174526
A4	NA	MDP0000242349	2	7260840	7263591
A4	NA	MDP0000886637	2	7275029	7280110
A4	NA	MDP0000515489	2	7291265	7294497
A4	NA	MDP0000142334	2	7308172	7310467
A4	NA	MDP0000337585	2	7327944	7329318
A4	NA	MDP0000723824	2	7334354	7336024
A4	NA	MDP0000679993	2	7756294	7756908
A4	NA	MDP0000306861	2	7822080	7822969
A4	NA	MDP0000306862	2	7825321	7827977
A4	NA	MDP0000146806	2	7864073	7866167
A4	NA	MDP0000164557	2	8093530	8094068
A4	NA	MDP0000571038	2	8096769	8098795
A4	NA	MDP0000120896	2	8116867	8117458
A4	NA	MDP0000120897	2	8127859	8128250
A4	NA	MDP0000164564	2	8133136	8135260
A4	NA	MDP0000545023	2	8230113	8240185
A4	NA	MDP0000183156	2	8278504	8280620
A4	NA	MDP0000647791	2	8299377	8299734
A13	NA	MDP0000657246	2	8571842	8573835
A13	NA	MDP0000207002	2	8793164	8798377
A13	NA	MDP0000296599	2	8930319	8932215
A13	NA	MDP0000178719	2	9126279	9137439
A13	NA	MDP0000307358	2	9205177	9220027
A13	NA	MDP0000317622	2	9246364	9250917
A13	NA	MDP0000130210	2	9455751	9456605
A13	NA	MDP0000208703	2	9492319	9496154
A13	NA	MDP0000893827	2	9762205	9763750
A13	NA	MDP0000211452	2	10641333	10643931
A13	NA	MDP0000839622	2	10658101	10658917
A13	NA	MDP0000133079	2	10699607	10699999
A13	NA	MDP0000757727	2	10741229	10743628
A13	NA	MDP0000378145	2	10914758	10916899
A13	NA	MDP0000747140	2	10975847	10978748
A13	NA	MDP0000322548	2	10983236	10987976
A13	NA	MDP0000267909	2	11064065	11069743
A13	NA	MDP0000797668	2	11087230	11087451
A13	NA	MDP0000272795	2	11119406	11120633
A13	NA	MDP0000208913	2	11285557	11290409
A13	NA	MDP0000103097	2	11391223	11392207
A13	NA	MDP0000259414	2	11482702	11506319
A13	NA	MDP0000158121	2	11566690	11569371
A13	NA	MDP0000263107	2	12080080	12083225
A13	NA	MDP0000303875	2	12119869	12125937
A13	NA	MDP0000201056	2	12139561	12145781
A13	NA	MDP0000683486	2	12179903	12184468
A13	NA	MDP0000308856	2	12219373	12221977
A13	NA	MDP0000249561	2	12516047	12516520
A13	NA	MDP0000150305	2	12585913	12588104
A13	NA	MDP0000290693	2	12613331	12618520
A13	NA	MDP0000340652	2	12706796	12709696
A13	NA	MDP0000168076	2	12764304	12768933
A13	NA	MDP0000271408	2	12792590	12795842
A13	NA	MDP0000310271	2	12871794	12875528
A13	NA	MDP0000234385	2	12876453	12884040
A13	NA	MDP0000703737	2	12896763	12898773
A13	NA	MDP0000900186	2	12907116	12911564
A13	NA	MDP0000256486	2	12924073	12925887
A13	NA	MDP0000813172	2	12947756	12951743
A13	NA	MDP0000914297	2	13169770	13171484
A13	NA	MDP0000699888	2	13208869	13210086
A13	NA	MDP0000251332	2	13279945	13285109
A13	NA	MDP0000181420	2	13373512	13378699
A13	NA	MDP0000181421	2	13380314	13381709
A13	NA	MDP0000233714	2	13499239	13501763
A13	NA	MDP0000286871	2	13519305	13521171
A13	NA	MDP0000146240	2	13618220	13619323
A13	NA	MDP0000258416	2	15906612	15910316
A13	NA	MDP0000223193	2	16013252	16016958
A13	NA	MDP0000193853	2	16116400	16119674
A13	NA	MDP0000132990	2	16136822	16137424
A13	NA	MDP0000420192	2	16373004	16373828
A13	NA	MDP0000215585	2	16500646	16508621
A13	NA	MDP0000718790	2	16509349	16514444
A13	NA	MDP0000264934	2	16551113	16553145
A13	NA	MDP0000854536	2	16562453	16566850
A13	40	MDP0000125671	2	16708808	16713949
A13	39	MDP0000749925	2	16762121	16765089
A13	NA	MDP0000884053	2	16766674	16769400
A13	NA	MDP0000197702	2	16800054	16802707
A13	NA	MDP0000128463	2	16825270	16826501
A13	NA	MDP0000186002	2	16852100	16854104
A13	NA	MDP0000291221	2	16874266	16875864
A13	NA	MDP0000166922	2	17321363	17331385
A13	NA	MDP0000799945	2	17484366	17487325
A13	NA	MDP0000247514	2	17606743	17608173
A13	NA	MDP0000209369	2	17709297	17711840
A13	NA	MDP0000144252	2	17822629	17824188
A13	NA	MDP0000286567	2	17906016	17909032
A13	NA	MDP0000532449	2	18040670	18041494
A13	NA	MDP0000376155	2	18265016	18268042
A13	NA	MDP0000239290	2	19387677	19389881
A1	NA	MDP0000908071	2	20627522	20629698
A1	NA	MDP0000314765	2	21545792	21550388
A1	NA	MDP0000136940	2	21725795	21727282
A1	NA	MDP0000160446	2	22080987	22091042
A1	NA	MDP0000156442	2	22162898	22163622
A1	NA	MDP0000163752	2	22231782	22233962
A1	NA	MDP0000658332	2	22255211	22256488
A1	NA	MDP0000169985	2	22313415	22316968
A1	NA	MDP0000928940	2	22337009	22338508
A1	NA	MDP0000857626	2	22340815	22341768
A1	NA	MDP0000262738	2	22372812	22378181
A1	NA	MDP0000254224	2	22462044	22466145
A1	NA	MDP0000136166	2	22519202	22519880
A1	NA	MDP0000952113	2	22678369	22680287
A1	NA	MDP0000291249	2	22702173	22705203
A1	NA	MDP0000141352	2	22705161	22706158
A1	NA	MDP0000293925	2	22769868	22772711
A1	NA	MDP0000049282	2	22818308	22822558
A1	NA	MDP0000248652	2	23432887	23435838
A1	NA	MDP0000246737	2	23609966	23611204
A1	NA	MDP0000467245	2	24249247	24258743
A1	NA	MDP0000364484	2	24260185	24262870
A1	NA	MDP0000166259	2	24499627	24501172
A1	NA	MDP0000377663	2	25691085	25695065
A1	NA	MDP0000317079	2	25816766	25820574
A1	NA	MDP0000319051	2	25827024	25832166
A10	NA	MDP0000120011	2	28310487	28311211
A10	NA	MDP0000138034	2	33024756	33026861
A10	NA	MDP0000804626	2	33027092	33027643
A10	NA	MDP0000216296	2	34303283	34304095
A10	NA	MDP0000220601	2	34372769	34375704
A10	NA	MDP0000156618	2	34518279	34528258
A10	NA	MDP0000141380	2	34576264	34577950
A10	NA	MDP0000187957	2	34597408	34597707
A10	NA	MDP0000249384	2	34631057	34637232
A10	NA	MDP0000747225	2	34677815	34679377
A10	NA	MDP0000182019	2	34733502	34737848
A10	NA	MDP0000180633	2	34927363	34929203
A10	NA	MDP0000261625	2	35038352	35046165
A10	126	MDP0000947990	3	763882	764641
A10	NA	MDP0000248636	3	764856	772805
A10	NA	MDP0000320631	3	816726	825847
A10	NA	MDP0000232300	3	825724	828537
A10	NA	MDP0000143636	3	835699	838586
A10	NA	MDP0000143639	3	857776	859302
A10	NA	MDP0000739019	3	1001012	1002694
A10	NA	MDP0000137432	3	1007285	1010736
A10	NA	MDP0000142164	3	1011973	1014531
A10	NA	MDP0000433094	3	1074615	1075667
A10	NA	MDP0000151924	3	1105772	1108044
A10	NA	MDP0000165902	3	1149854	1155079
A10	NA	MDP0000706473	3	1434950	1436889
A10	NA	MDP0000215486	3	1677622	1680635
A10	NA	MDP0000665118	3	1803213	1804901
A10	NA	MDP0000159182	3	1831846	1833087
A10	NA	MDP0000134162	3	2077783	2080185
A10	NA	MDP0000207774	3	2158840	2159943
A10	NA	MDP0000188698	3	2246674	2250073
A10	NA	MDP0000269503	3	2252176	2252733
A10	NA	MDP0000403797	3	2275089	2277732
A10	NA	MDP0000256005	3	2285133	2290332
A19	NA	MDP0000320586	3	3047721	3049100
A19	NA	MDP0000225509	3	3208917	3212313
A19	NA	MDP0000173902	3	3240025	3246820
A19	NA	MDP0000896551	3	3489996	3491240
A19	NA	MDP0000300483	3	3492331	3505418
A19	NA	MDP0000084955	3	3508421	3509089
A19	NA	MDP0000205233	3	3510458	3513938
A19	NA	MDP0000306091	3	3880257	3884285
A10	NA	MDP0000126152	3	4371254	4373168
A10	NA	MDP0000126153	3	4375779	4378997
A10	NA	MDP0000287905	3	4444091	4448458
A10	NA	MDP0000287907	3	4451118	4456065
A10	NA	MDP0000202352	3	4566089	4567305
A10	NA	MDP0000127019	3	4573272	4576377
A10	NA	MDP0000219895	3	4734433	4736173
A10	NA	MDP0000228493	3	4815961	4824428
A10	NA	MDP0000559482	3	5035839	5036216
A10	NA	MDP0000163229	3	5143570	5146158
A10	NA	MDP0000671040	3	5182911	5183363
A10	NA	MDP0000507805	3	5214648	5216866
A10	NA	MDP0000218903	3	5297290	5302439
A10	NA	MDP0000218910	3	5333960	5335829
A10	NA	MDP0000861160	3	5441634	5442565
A10	NA	MDP0000155603	3	5580036	5581718
A10	NA	MDP0000320460	3	5600561	5611592
A10	NA	MDP0000320462	3	5618719	5621880
A10	NA	MDP0000322201	3	5734715	5736150
A10	NA	MDP0000286087	3	5747330	5749134
A10	NA	MDP0000317977	3	5768737	5776028
A10	62	MDP0000189486	3	5833210	5835779
A10	NA	MDP0000167386	3	6239804	6240639
A10	NA	MDP0000212999	3	6281188	6282450
A10	NA	MDP0000277126	3	6343994	6346633
A10	NA	MDP0000145529	3	6532205	6535488
A10	NA	MDP0000204310	3	6547840	6550138
A10	NA	MDP0000299780	3	6557475	6557753
A10	NA	MDP0000411091	3	6565330	6566457
A10	39	MDP0000209471	3	6693431	6694569
A10	NA	MDP0000762395	3	6810816	6811553
A10	NA	MDP0000703851	3	6839647	6840799
A10	NA	MDP0000313603	3	6861537	6863195
A10	NA	MDP0000313605	3	6867230	6872290
A10	NA	MDP0000846265	3	7494851	7497047
A10	NA	MDP0000672486	3	7533161	7534147
A10	NA	MDP0000194587	3	7723766	7726382
A10	NA	MDP0000292367	3	7727688	7740727
A10	NA	MDP0000236078	3	8078675	8081954
A10	NA	MDP0000739331	3	8115248	8115436
A10	NA	MDP0000194107	3	8116685	8118641
A10	NA	MDP0000739342	3	8135705	8137408
A10	NA	MDP0000389735	3	8245748	8247016
A10	NA	MDP0000297722	3	8359180	8362330
A10	NA	MDP0000175904	3	8403100	8408276
A10	71	MDP0000680813	3	8551551	8556873
A10	NA	MDP0000270246	3	8577045	8586310
A10	NA	MDP0000329063	3	8622756	8623596
A10	NA	MDP0000711123	3	8628524	8628798
A10	65	MDP0000251188	3	8683431	8685552
A10	NA	MDP0000823574	3	8771445	8773072
A10	NA	MDP0000172342	3	8867877	8869277
A10	NA	MDP0000130167	3	8980375	8981719
A10	NA	MDP0000194690	3	8981869	8989521
A10	NA	MDP0000904158	3	9085353	9086264
A10	NA	MDP0000140914	3	9101194	9106979
A10	NA	MDP0000252062	3	9116036	9120161
A10	NA	MDP0000160005	3	9125577	9129551
A10	NA	MDP0000320615	3	9208285	9222542
A10	NA	MDP0000232275	3	9223080	9226790
A10	NA	MDP0000146076	3	9275485	9278538
A10	NA	MDP0000675233	3	9574266	9578177
A10	NA	MDP0000152368	3	9686545	9690958
A10	NA	MDP0000128174	3	9746452	9746889
A10	NA	MDP0000010587	3	9771762	9773288
A10	NA	MDP0000288005	3	9786862	9794804
A10	NA	MDP0000809914	3	9842831	9845613
A10	NA	MDP0000146106	3	10175032	10176370
A10	NA	MDP0000704997	3	10235577	10236824
A10	NA	MDP0000088431	3	10298587	10306052
A10	NA	MDP0000199810	3	10429566	10441763
A10	NA	MDP0000131481	3	10472257	10476185
A10	NA	MDP0000231643	3	10528525	10535369
A10	NA	MDP0000254162	3	10539309	10541553
A10	NA	MDP0000144271	3	10608989	10612973
A10	NA	MDP0000161448	3	10750639	10754323
A10	NA	MDP0000255392	3	11032376	11033725
A10	NA	MDP0000229756	3	11225176	11229088
A10	NA	MDP0000808631	3	11276223	11276650
A10	NA	MDP0000148190	3	11377264	11379093
A10	NA	MDP0000231490	3	11406040	11410000
A10	NA	MDP0000781878	3	11452227	11452371
A10	NA	MDP0000302570	3	11461528	11464246
A10	NA	MDP0000295518	3	11511682	11515436
A10	NA	MDP0000124023	3	11617838	11618136
A10	NA	MDP0000191557	3	11628395	11631672
A10	114	MDP0000247270	3	12012931	12016277
A10	NA	MDP0000235556	3	12024170	12027743
A10	NA	MDP0000232457	3	12045947	12052227
A10	NA	MDP0000199661	3	12250653	12254948
A10	NA	MDP0000242466	3	12268942	12273595
A10	NA	MDP0000723073	3	12337139	12339496
A10	NA	MDP0000222720	3	12575622	12588217
A10	NA	MDP0000279907	3	12793020	12802043
A10	NA	MDP0000134397	3	12822324	12823602
A10	NA	MDP0000155390	3	12915306	12925998
A10	110	MDP0000128559	3	13038055	13039243
A10	NA	MDP0000923039	3	13644064	13646044
A10	NA	MDP0000310012	3	13646922	13670589
A10	NA	MDP0000118954	3	13755668	13757846
A10	NA	MDP0000250441	3	18805750	18814825
A10	NA	MDP0000348707	3	18905464	18908840
A10	NA	MDP0000267339	3	19064446	19069580
A10	NA	MDP0000264271	3	19069995	19078274
A10	NA	MDP0000178683	3	19100062	19101280
A10	NA	MDP0000123759	3	20642579	20645542
A10	NA	MDP0000307798	3	20717984	20726610
A10	NA	MDP0000089079	3	20801593	20815356
A10	NA	MDP0000177346	3	21013057	21015120
A10	NA	MDP0000156477	3	21151811	21157653
A19	NA	MDP0000269872	3	22118754	22121779
A19	NA	MDP0000185712	3	22405366	22407012
A19	NA	MDP0000936886	3	22425928	22427219
A19	NA	MDP0000451604	3	22449570	22451491
A19	NA	MDP0000122452	3	22691360	22699035
A19	NA	MDP0000227285	3	22966748	22968786
A19	NA	MDP0000257774	3	23072862	23074777
A19	NA	MDP0000337675	3	23237140	23238887
A19	NA	MDP0000321176	3	23240275	23243298
A19	NA	MDP0000278575	3	23260976	23273925
A19	NA	MDP0000290695	3	23346466	23350253
A19	NA	MDP0000398981	3	23353293	23356390
A19	NA	MDP0000245282	3	23486701	23489849
A19	NA	MDP0000288088	3	23504832	23507053
A19	27	MDP0000156002	3	23708554	23711277
A19	NA	MDP0000259490	3	24000554	24000865
A19	NA	MDP0000141786	3	24067995	24073342
A19	NA	MDP0000279175	3	24286577	24290817
A19	NA	MDP0000614064	3	24320468	24324238
A19	NA	MDP0000850393	3	24526233	24528122
A19	NA	MDP0000148080	3	24665396	24674577
A19	NA	MDP0000148081	3	24679488	24681657
A19	NA	MDP0000593587	3	24753411	24754482
A19	NA	MDP0000847948	3	24768744	24770044
A19	36	MDP0000150528	3	24796325	24800623
A19	NA	MDP0000143706	3	24829070	24834283
A19	NA	MDP0000143707	3	24836664	24843805
A19	NA	MDP0000010841	3	24866778	24872586
A19	NA	MDP0000126623	3	25054546	25058406
A19	NA	MDP0000297449	3	25057791	25069869
A19	NA	MDP0000297450	3	25078883	25085139
A19	NA	MDP0000271287	3	25155828	25161016
A19	NA	MDP0000091547	3	25174902	25179429
A19	NA	MDP0000176429	3	25267568	25269317
A19	NA	MDP0000427068	3	25339393	25341460
A19	NA	MDP0000845959	3	25357087	25359286
A19	NA	MDP0000214111	3	25360279	25363303
A19	NA	MDP0000297123	3	25485053	25490495
A19	NA	MDP0000322237	3	25510177	25517486
A19	NA	MDP0000148227	3	25531351	25536275
A19	NA	MDP0000295439	3	25818898	25822785
A19	NA	MDP0000236328	3	26043059	26047791
A19	NA	MDP0000228658	3	26075491	26077204
A19	NA	MDP0000254467	3	26239607	26247465
A19	NA	MDP0000251514	3	26380784	26386597
A19	NA	MDP0000254144	3	26415180	26417575
A19	NA	MDP0000710467	3	26502325	26503209
A19	NA	MDP0000754828	3	26560232	26563423
A19	NA	MDP0000868419	3	26614249	26615641
A19	NA	MDP0000262032	3	26663875	26665108
A19	NA	MDP0000258451	3	26698138	26702466
A19	NA	MDP0000678562	3	26741741	26750089
A19	31	MDP0000809488	3	26853531	26854970
A19	NA	MDP0000196373	3	26967470	26973392
A19	NA	MDP0000302859	3	27019894	27031270
A19	NA	MDP0000175200	3	27058191	27059204
A19	NA	MDP0000316041	3	27112078	27112747
A19	NA	MDP0000868562	3	27118547	27121469
A19	NA	MDP0000122371	3	27229386	27234752
A19	NA	MDP0000560832	3	27282589	27284026
A19	NA	MDP0000226967	3	27323227	27327960
A19	NA	MDP0000921179	3	27544351	27546490
A19	NA	MDP0000119767	3	27582621	27590730
A19	NA	MDP0000023665	3	27609172	27612027
A19	NA	MDP0000221920	3	27939971	27942814
A19	NA	MDP0000891627	3	28190609	28191386
A19	NA	MDP0000193605	3	28685807	28692382
A19	NA	MDP0000715079	3	28692694	28695213
A19	NA	MDP0000817733	3	28708949	28710271
A19	NA	MDP0000139055	3	28839873	28841853
A19	NA	MDP0000250629	3	28842771	28843068
A19	NA	MDP0000178931	3	29025554	29028662
A19	NA	MDP0000263133	3	29107945	29109868
A19	NA	MDP0000179017	3	29109483	29110379
A7	NA	MDP0000188162	3	29501988	29506905
A7	NA	MDP0000155610	3	29550372	29553397
A7	NA	MDP0000301925	3	29663613	29667949
A7	NA	MDP0000150935	3	29675098	29680560
A7	NA	MDP0000925901	3	29699449	29700463
A7	NA	MDP0000140702	3	29722913	29726126
A19	NA	MDP0000172055	3	30636852	30639453
A19	12	MDP0000496812	3	30671243	30671590
A19	NA	MDP0000151197	3	30695848	30704883
A7	NA	MDP0000910841	3	30851167	30851490
A7	NA	MDP0000264702	3	30952879	30955293
A7	NA	MDP0000434333	3	30954808	30955305
A7	NA	MDP0000314272	3	31099834	31106953
A7	NA	MDP0000543394	3	31118468	31122769
A7	NA	MDP0000244612	3	31128456	31131055
A7	NA	MDP0000132758	3	31351178	31351670
A7	NA	MDP0000154439	3	31402742	31404497
A7	NA	MDP0000262135	3	31411922	31412464
A7	NA	MDP0000129786	3	31460192	31462148
A7	NA	MDP0000013380	3	31482985	31483944
A7	NA	MDP0000320472	3	31489883	31494307
A7	NA	MDP0000647541	3	31494596	31497208
A7	NA	MDP0000243057	3	31539415	31540791
A7	NA	MDP0000232086	3	31541170	31542369
A7	NA	MDP0000180637	3	31596949	31600421
A7	NA	MDP0000227742	3	31609627	31611428
A7	NA	MDP0000320496	3	31654330	31659199
A7	NA	MDP0000289575	3	31665371	31667677
A7	NA	MDP0000707508	3	31667903	31669766
A7	NA	MDP0000925519	3	31670646	31672211
A7	NA	MDP0000125388	3	31749865	31750595
A7	NA	MDP0000320033	3	31755826	31760774
A7	NA	MDP0000839235	3	31770209	31771426
A7	41	MDP0000122685	3	31775841	31778993
A7	NA	MDP0000737308	3	31790629	31792754
A7	NA	MDP0000319153	3	31853684	31864075
A7	NA	MDP0000341169	3	31855937	31857790
A7	NA	MDP0000319154	3	31865434	31868342
A7	NA	MDP0000123671	3	31881573	31884305
A7	NA	MDP0000123673	3	31890778	31896444
A7	NA	MDP0000463624	3	31897140	31899281
A7	NA	MDP0000784013	3	31965648	31966276
A7	NA	MDP0000498419	3	31992003	31994965
A7	NA	MDP0000159780	3	32318721	32321535
A7	10	MDP0000936873	3	32385415	32385975
A7	NA	MDP0000303605	3	32467294	32470884
A7	NA	MDP0000892408	3	32500643	32503737
A7	NA	MDP0000161757	3	32505923	32513022
A7	NA	MDP0000161758	3	32515699	32516277
A7	NA	MDP0000892426	3	32549286	32556349
A7	NA	MDP0000859430	3	32607610	32608084
A7	NA	MDP0000162523	3	32689806	32690594
A7	NA	MDP0000226035	3	32709102	32710870
A7	NA	MDP0000196606	3	32729718	32732524
A7	NA	MDP0000935323	3	32730808	32732718
A7	NA	MDP0000293898	3	32733241	32735333
A7	NA	MDP0000383487	3	32741856	32742733
A7	NA	MDP0000270956	3	32778413	32786934
A7	NA	MDP0000148651	3	32812401	32814033
A7	NA	MDP0000240192	3	32819107	32821509
A7	NA	MDP0000196922	3	32838052	32840108
A7	NA	MDP0000197386	3	32987149	32989802
A7	NA	MDP0000294492	3	33007071	33010091
A7	NA	MDP0000187697	3	33090163	33092887
A7	NA	MDP0000154113	3	33156706	33163577
A7	NA	MDP0000245551	3	33227474	33233950
A7	NA	MDP0000222189	3	33229508	33231817
A7	NA	MDP0000142824	3	33231609	33232455
A7	NA	MDP0000481314	3	33306582	33312241
A7	NA	MDP0000384344	3	33321328	33322345
A7	NA	MDP0000775445	3	33333722	33335349
A7	NA	MDP0000151939	3	33359029	33361075
A7	NA	MDP0000151940	3	33364024	33369400
A10	NA	MDP0000710088	4	2169153	2170976
A10	NA	MDP0000128423	4	2281348	2284523
A10	NA	MDP0000239523	4	2330066	2334540
A10	NA	MDP0000795593	4	2343643	2346039
A10	NA	MDP0000127633	4	2457871	2471236
A1	NA	MDP0000144784	4	2511060	2516281
A10	NA	MDP0000943252	4	2582353	2582886
A10	NA	MDP0000292933	4	2595459	2597522
A10	NA	MDP0000292934	4	2597995	2604002
A10	NA	MDP0000805369	4	2640999	2643854
A10	NA	MDP0000937454	4	2781424	2784004
A10	NA	MDP0000764740	4	2854496	2856977
A10	NA	MDP0000764742	4	2862288	2865357
A10	NA	MDP0000152953	4	2866313	2869332
A10	NA	MDP0000213770	4	2904340	2907671
A10	NA	MDP0000219804	4	3056719	3059116
A10	NA	MDP0000331380	4	3112325	3114376
A10	NA	MDP0000841170	4	3139685	3143612
A10	NA	MDP0000134791	4	3223596	3226515
A10	NA	MDP0000247371	4	3230538	3231188
A10	NA	MDP0000199919	4	3266031	3270231
A10	NA	MDP0000922391	4	3272997	3274023
A10	NA	MDP0000166057	4	3373239	3374491
A1	NA	MDP0000328670	4	4200063	4201641
A1	NA	MDP0000171750	4	4217621	4222675
A1	NA	MDP0000174114	4	4591393	4595308
A1	NA	MDP0000010597	4	4647917	4650490
A1	NA	MDP0000077736	4	4738897	4743161
A1	NA	MDP0000130647	4	4768483	4770006
A1	NA	MDP0000262667	4	5285641	5287757
A1	NA	MDP0000949790	4	5294866	5295087
A1	NA	MDP0000380330	4	5479829	5480269
A1	NA	MDP0000178270	4	5647448	5650085
A1	NA	MDP0000490200	4	5653085	5652471
A1	NA	MDP0000122571	4	5890702	5895897
A10	NA	MDP0000132174	4	6559357	6563242
A10	NA	MDP0000231597	4	6671970	6677802
A16	NA	MDP0000770211	4	6913858	6915338
A16	NA	MDP0000316682	4	7124178	7126411
A16	NA	MDP0000837149	4	7246387	7248994
A16	NA	MDP0000218935	4	7327053	7327661
A16	NA	MDP0000218942	4	7362548	7367588
A10	NA	MDP0000241201	4	8031104	8032489
A10	NA	MDP0000141543	4	8119991	8123590
A10	NA	MDP0000463719	4	8323191	8324916
A10	NA	MDP0000132583	4	8773954	8777093
A10	NA	MDP0000410116	4	8807928	8808574
A10	NA	MDP0000123096	4	8943875	8945213
A10	NA	MDP0000509428	4	8961110	8963188
A10	NA	MDP0000243546	4	8978920	8983665
A10	NA	MDP0000319171	4	8981558	8985057
A10	NA	MDP0000158908	4	8984582	8987987
A10	NA	MDP0000487987	4	9014931	9017492
A10	NA	MDP0000187407	4	9034146	9035125
A10	NA	MDP0000119248	4	9380224	9383508
A10	NA	MDP0000654933	4	9431654	9433179
A10	NA	MDP0000256746	4	9475423	9487826
A10	NA	MDP0000452378	4	9665376	9667185
A10	NA	MDP0000438931	4	9989742	9991892
A10	NA	MDP0000457380	4	10556461	10558686
A10	NA	MDP0000232410	4	10558864	10564271
A10	NA	MDP0000232389	4	10676326	10680076
A10	NA	MDP0000725634	4	10774778	10776043
A10	96	MDP0000169621	4	10893937	10896214
A10	NA	MDP0000230600	4	11026051	11029560
A10	NA	MDP0000871667	4	11156204	11158039
A10	102	MDP0000718434	4	11224505	11225017
A10	NA	MDP0000141773	4	11245280	11246168
A10	NA	MDP0000293845	4	11303862	11307689
A10	95	MDP0000319235	4	11321123	11323772
A10	NA	MDP0000871981	4	11328866	11329594
A10	NA	MDP0000775682	4	11689464	11691307
A10	NA	MDP0000873379	4	11773244	11777031
A10	NA	MDP0000134734	4	11882434	11889223
A10	NA	MDP0000205641	4	11937582	11939767
A10	NA	MDP0000248635	4	12088726	12092264
A10	NA	MDP0000799387	4	12354346	12354758
A10	NA	MDP0000197330	4	12468291	12471742
A10	NA	MDP0000708334	4	12543558	12544619
A10	NA	MDP0000146246	4	12618131	12619954
A10	NA	MDP0000065154	4	12638033	12639744
A10	NA	MDP0000826636	4	12755668	12757279
A10	NA	MDP0000261986	4	12839210	12839698
A10	NA	MDP0000208098	4	12880742	12882119
A10	NA	MDP0000154437	4	12937067	12940762
A10	NA	MDP0000231411	4	13007471	13009489
A10	NA	MDP0000143312	4	13099409	13100860
A10	NA	MDP0000133353	4	13104965	13105856
A10	NA	MDP0000196430	4	13219557	13222531
A10	NA	MDP0000169903	4	13230498	13232677
A10	NA	MDP0000256354	4	13389051	13394911
A10	NA	MDP0000858936	4	14191542	14195723
A10	NA	MDP0000654233	4	14485405	14485781
A10	NA	MDP0000196632	4	14574966	14575365
A10	NA	MDP0000184562	4	14632384	14635270
A10	NA	MDP0000256647	4	14747785	14749809
A10	NA	MDP0000147154	4	14763850	14768722
A10	NA	MDP0000852180	4	14772335	14772661
A10	NA	MDP0000221993	4	14870837	14872230
A10	NA	MDP0000899469	4	14901576	14904184
A10	NA	MDP0000883315	4	14959226	14960662
A10	NA	MDP0000179936	4	15224467	15231585
A10	NA	MDP0000757637	4	15263867	15265035
A10	NA	MDP0000271200	4	15300165	15303369
A10	NA	MDP0000321445	4	15315021	15317394
A10	NA	MDP0000274200	4	15332611	15332919
A10	NA	MDP0000268834	4	15354197	15355954
A10	147	MDP0000271480	4	15368849	15372833
A10	NA	MDP0000274694	4	15383816	15385588
A10	NA	MDP0000228472	4	16421771	16423264
A10	NA	MDP0000150973	4	16611782	16613351
A10	NA	MDP0000225752	4	16622323	16627146
A10	NA	MDP0000945338	4	16892374	16899494
A10	NA	MDP0000529682	4	17301380	17303440
A10	NA	MDP0000320315	4	17481284	17488662
A10	NA	MDP0000233935	4	17572609	17578850
A7	NA	MDP0000208167	4	18281379	18283749
A7	NA	MDP0000787916	4	18286250	18289016
A7	NA	MDP0000054634	4	18514548	18517515
A7	NA	MDP0000232843	4	18727192	18731056
A7	NA	MDP0000657945	4	18785455	18787259
A7	NA	MDP0000122168	4	18792701	18794413
A7	NA	MDP0000237758	4	18795425	18796786
A7	NA	MDP0000320341	4	18796818	18800408
A7	NA	MDP0000024218	4	18800198	18802835
A7	NA	MDP0000805575	4	18858327	18860980
A7	NA	MDP0000150969	4	18933760	18938702
A7	NA	MDP0000315218	4	18979542	18987804
A7	NA	MDP0000412490	4	19007696	19008673
A7	NA	MDP0000121418	4	19032126	19036040
A7	NA	MDP0000245655	4	19047637	19048391
A7	NA	MDP0000924843	4	19122955	19125539
A7	NA	MDP0000250781	4	19160317	19163813
A7	NA	MDP0000270113	4	19274154	19282682
A7	NA	MDP0000165052	4	19290551	19293687
A7	NA	MDP0000734600	4	19353764	19355474
A7	NA	MDP0000248818	4	19367848	19371484
A7	NA	MDP0000734607	4	19372269	19373755
A7	NA	MDP0000646566	4	19513027	19514589
A7	NA	MDP0000304298	4	19561814	19565287
A7	NA	MDP0000240364	4	19602816	19608946
A7	NA	MDP0000144968	4	19619562	19621508
A7	NA	MDP0000135022	4	19679502	19681785
A7	NA	MDP0000310834	4	19699579	19704979
A7	NA	MDP0000303497	4	19745627	19747173
A7	NA	MDP0000892526	4	19778438	19779847
A7	NA	MDP0000201095	4	19950613	19956649
A7	NA	MDP0000295783	4	20016291	20021206
A7	NA	MDP0000056935	4	20090346	20093664
A7	NA	MDP0000724504	4	20169631	20171015
A7	NA	MDP0000231858	4	20177267	20180818
A7	NA	MDP0000936735	4	20245836	20247601
A7	NA	MDP0000253936	4	20272121	20284903
A7	NA	MDP0000248506	4	20376852	20378652
A7	NA	MDP0000186517	4	20474006	20480024
A7	NA	MDP0000184081	4	20519098	20521106
A7	NA	MDP0000941162	4	20544504	20545259
A7	NA	MDP0000283773	4	20622452	20623579
A7	NA	MDP0000127758	4	20783862	20785583
A7	NA	MDP0000138879	4	20806409	20808398
A7	NA	MDP0000203908	4	20862232	20869636
A7	NA	MDP0000026551	4	20937686	20943882
A7	NA	MDP0000127231	4	20947528	20949318
A7	NA	MDP0000202690	4	21003359	21008762
A7	NA	MDP0000781486	4	21030451	21031335
A7	NA	MDP0000274866	4	21076774	21085530
A7	NA	MDP0000311884	4	21094373	21096288
A7	NA	MDP0000308095	4	21150094	21153993
A7	NA	MDP0000303529	4	21188253	21191575
A7	NA	MDP0000202827	4	21237427	21239722
A7	NA	MDP0000216491	4	21309752	21313047
A19	NA	MDP0000924612	5	171424	175139
A19	NA	MDP0000947568	5	395627	396016
A19	NA	MDP0000303018	5	2203975	2205075
A19	NA	MDP0000844518	5	2242994	2243606
A19	NA	MDP0000905593	5	2291616	2292440
A19	NA	MDP0000295452	5	2947971	2953644
A19	NA	MDP0000599427	5	3078400	3079365
A19	NA	MDP0000278216	5	3354400	3357159
A7	NA	MDP0000205699	5	3623138	3625327
A19	NA	MDP0000228175	5	4361053	4367694
A19	NA	MDP0000266765	5	4550998	4553329
A19	NA	MDP0000362286	5	4589614	4590372
A19	NA	MDP0000936740	5	4637580	4637975
A19	NA	MDP0000492563	5	4681105	4682004
A19	NA	MDP0000173149	5	4728848	4734505
A19	NA	MDP0000282167	5	4870512	4873109
A19	NA	MDP0000282171	5	4894731	4896842
A19	NA	MDP0000639820	5	4993142	4994880
A19	NA	MDP0000211938	5	5041936	5045112
A19	NA	MDP0000177377	5	5141011	5144264
A19	NA	MDP0000251139	5	5195625	5198506
A19	NA	MDP0000139714	5	5203644	5207652
A19	NA	MDP0000404665	5	5268488	5268979
A19	NA	MDP0000132875	5	5295438	5295995
A19	NA	MDP0000812621	5	5499732	5502531
A19	NA	MDP0000210133	5	5643658	5648750
A19	NA	MDP0000197803	5	5727711	5733083
A19	NA	MDP0000451740	5	5747278	5749437
A19	NA	MDP0000130173	5	5759643	5762613
A19	NA	MDP0000163412	5	5788101	5794573
A19	NA	MDP0000496025	5	5889680	5890372
A19	23	MDP0000245873	5	5896343	5899588
A19	2	MDP0000895832	5	6449835	6450822
A19	NA	MDP0000247490	5	6628238	6629873
A19	NA	MDP0000647569	5	6683306	6684972
A19	NA	MDP0000531847	5	6912858	6914969
A19	NA	MDP0000232941	5	6921653	6925498
A19	NA	MDP0000351322	5	7031249	7039213
A19	NA	MDP0000319979	5	7387282	7390677
A19	NA	MDP0000336888	5	7464172	7467125
A19	NA	MDP0000384450	5	7485298	7488517
A19	NA	MDP0000147664	5	7492063	7495970
A19	NA	MDP0000177956	5	7546995	7547417
A19	NA	MDP0000187580	5	7580844	7582052
A19	NA	MDP0000233286	5	7617555	7618460
A19	NA	MDP0000321365	5	7619667	7624759
A19	NA	MDP0000948602	5	7645230	7646360
A16	NA	MDP0000200608	5	8485855	8488704
A16	NA	MDP0000128287	5	8496404	8499895
A16	NA	MDP0000290184	5	8516151	8521945
A16	NA	MDP0000243523	5	8627394	8629480
A16	NA	MDP0000174656	5	8789187	8790443
A16	NA	MDP0000301804	5	8797534	8801464
A16	NA	MDP0000126351	5	8846403	8850908
A16	NA	MDP0000349736	5	8852125	8852721
A16	NA	MDP0000003818	5	8915462	8924644
A16	NA	MDP0000234073	5	8956603	8959060
A16	NA	MDP0000428897	5	9002108	9003070
A16	NA	MDP0000283526	5	9021703	9027821
A16	NA	MDP0000794656	5	9090924	9094047
A16	NA	MDP0000236134	5	9097127	9101729
A16	NA	MDP0000197021	5	9178038	9180893
A16	NA	MDP0000256469	5	9259815	9266057
A16	NA	MDP0000166106	5	9279758	9282759
A16	NA	MDP0000225748	5	9281737	9282647
A16	NA	MDP0000126653	5	9287468	9287986
A16	NA	MDP0000240516	5	9337352	9337645
A16	NA	MDP0000714778	5	9367607	9368929
A16	NA	MDP0000280173	5	9462169	9463901
A16	NA	MDP0000726267	5	9464325	9467269
A16	NA	MDP0000260838	5	9464810	9466744
A16	NA	MDP0000225037	5	10020089	10021794
A13	NA	MDP0000201304	5	10570223	10572552
A13	NA	MDP0000169921	5	11541019	11547717
A7	NA	MDP0000324398	5	14261488	14262397
A7	NA	MDP0000195879	5	14326528	14329914
A7	NA	MDP0000496268	5	14361454	14371985
A7	NA	MDP0000232543	5	15007842	15010669
A7	NA	MDP0000232544	5	15012014	15021526
A7	NA	MDP0000320809	5	15035364	15038571
A7	NA	MDP0000212109	5	15037801	15040913
A7	NA	MDP0000723275	5	15093257	15094431
A7	NA	MDP0000230990	5	15128109	15130841
A7	NA	MDP0000230993	5	15143259	15147130
A7	NA	MDP0000230994	5	15148360	15151129
A7	NA	MDP0000230996	5	15164659	15166496
A7	NA	MDP0000628662	5	15174630	15176377
A7	NA	MDP0000230999	5	15178523	15187828
A7	NA	MDP0000231002	5	15197952	15200535
A7	NA	MDP0000776583	5	15238678	15238863
A7	NA	MDP0000022785	5	15246611	15248749
A7	NA	MDP0000159239	5	15303442	15306791
A7	NA	MDP0000242794	5	15321853	15327513
A7	NA	MDP0000860613	5	15328097	15329902
A7	NA	MDP0000286430	5	15365344	15367687
A7	NA	MDP0000921241	5	15581135	15581917
A7	NA	MDP0000219454	5	15637768	15638586
A7	NA	MDP0000132802	5	15645773	15646727
A7	NA	MDP0000858763	5	15671649	15673955
A7	NA	MDP0000269936	5	15744022	15748063
A7	NA	MDP0000181245	5	15814711	15817103
A7	NA	MDP0000127593	5	15867331	15872691
A7	NA	MDP0000291406	5	15883313	15884214
A7	NA	MDP0000294127	5	15928775	15931864
A13	NA	MDP0000247777	5	18766906	18776366
A1	NA	MDP0000469664	5	19228324	19231804
A1	NA	MDP0000766106	5	19443552	19444530
A1	NA	MDP0000178402	5	19446128	19449257
A1	NA	MDP0000264421	5	19629615	19638270
A1	NA	MDP0000212712	5	19685912	19687284
A13	NA	MDP0000836903	5	20424425	20425714
A13	NA	MDP0000940113	5	20576660	20580540
A13	NA	MDP0000215478	5	20774638	20775472
A13	NA	MDP0000136180	5	20831311	20833793
A13	NA	MDP0000303268	5	20901119	20902237
A13	NA	MDP0000303269	5	20902614	20904683
A13	NA	MDP0000139345	5	20998142	21000996
A13	NA	MDP0000314393	5	21579140	21585035
A13	NA	MDP0000740523	5	21590419	21593641
A13	58	MDP0000472519	5	21622999	21627740
A13	NA	MDP0000467359	5	21682943	21686371
A13	NA	MDP0000629767	5	21683127	21684176
A13	NA	MDP0000172852	5	21971770	21975137
A13	NA	MDP0000810477	5	22366845	22367426
A13	NA	MDP0000129791	5	22430779	22433366
A13	NA	MDP0000472943	5	22592952	22596480
A13	NA	MDP0000220871	5	22644059	22646082
A13	NA	MDP0000210436	5	25788706	25790155
A4	NA	MDP0000797824	5	25832550	25833029
A13	NA	MDP0000126130	5	26804154	26805949
A13	NA	MDP0000320093	5	26884314	26893115
A13	NA	MDP0000833745	5	26898714	26900475
A13	NA	MDP0000222512	5	26994500	26997392
A13	NA	MDP0000611602	5	27113971	27117063
A13	NA	MDP0000293910	5	27333205	27334809
A13	NA	MDP0000293911	5	27337102	27342018
A13	NA	MDP0000266000	5	27436066	27437613
A13	NA	MDP0000897366	5	27489251	27490513
A13	NA	MDP0000448457	5	27534910	27536160
A13	NA	MDP0000140404	5	27717385	27721652
A13	NA	MDP0000799886	5	27740382	27741384
A13	NA	MDP0000722117	5	27797883	27800317
A13	NA	MDP0000606583	5	28117985	28118539
A13	NA	MDP0000138757	5	28119344	28121206
A13	NA	MDP0000201844	5	28232284	28242686
A13	NA	MDP0000203941	5	28398772	28401587
A13	NA	MDP0000150929	5	30063715	30064613
A13	NA	MDP0000125127	6	377161	377412
A13	NA	MDP0000895817	6	425048	428184
A13	NA	MDP0000233260	6	438988	443532
A13	NA	MDP0000477221	6	679754	682464
A13	NA	MDP0000301845	6	711908	717794
A13	NA	MDP0000191344	6	723203	728096
A13	NA	MDP0000133159	6	797887	799757
A13	NA	MDP0000864705	6	800158	803923
A13	NA	MDP0000362929	6	901033	901331
A13	NA	MDP0000363760	6	903927	906679
A13	NA	MDP0000233315	6	909299	913490
A13	NA	MDP0000321387	6	914412	916226
A13	NA	MDP0000153002	6	934709	935375
A13	NA	MDP0000525440	6	953106	954848
A13	NA	MDP0000331021	6	1224991	1226216
A13	NA	MDP0000851699	6	1283308	1283824
A1	NA	MDP0000123097	6	2965469	2969947
A1	NA	MDP0000232788	6	2972761	2977740
A1	NA	MDP0000232790	6	2982284	2984418
A1	NA	MDP0000243576	6	3033530	3037371
A1	NA	MDP0000229070	6	3104091	3110827
A1	NA	MDP0000136102	6	3170977	3173038
A1	NA	MDP0000285566	6	3263270	3266373
A1	NA	MDP0000212527	6	3363135	3365389
A1	NA	MDP0000260603	6	3409271	3415663
A1	NA	MDP0000346800	6	3686311	3686961
A1	NA	MDP0000148788	6	3703743	3710313
A1	NA	MDP0000811272	6	3711865	3714030
A1	NA	MDP0000230316	6	3763651	3766046
A1	NA	MDP0000446222	6	3769533	3779047
A1	NA	MDP0000921005	6	3790046	3791095
A1	NA	MDP0000776161	6	3845245	3847449
A1	NA	MDP0000163330	6	3884823	3886273
A1	NA	MDP0000125850	6	4080195	4080815
A1	NA	MDP0000029168	6	4133085	4135145
A1	NA	MDP0000569693	6	4177029	4179412
A1	NA	MDP0000134838	6	4443145	4444778
A1	NA	MDP0000347048	6	4531472	4533325
A1	NA	MDP0000286528	6	4573732	4581090
A1	NA	MDP0000906812	6	4983654	4984077
A1	NA	MDP0000034413	6	4985997	4989133
A1	NA	MDP0000233072	6	5371382	5383844
A1	NA	MDP0000471520	6	5457331	5458709
A1	NA	MDP0000463271	6	5598025	5600451
A1	NA	MDP0000382050	6	5941199	5942849
A1	NA	MDP0000210373	6	7330682	7332503
A1	NA	MDP0000313776	6	7471364	7476563
A1	NA	MDP0000292778	6	7743702	7746328
A1	NA	MDP0000474161	6	7789155	7793696
A1	NA	MDP0000169375	6	7908180	7912536
A1	NA	MDP0000232260	6	7958020	7965310
A1	NA	MDP0000925483	6	9132106	9133979
A1	NA	MDP0000120008	6	9307644	9311177
A1	NA	MDP0000244441	6	9400766	9402787
A1	NA	MDP0000915100	6	9882928	9884982
A1	NA	MDP0000492722	6	10009140	10014913
A1	NA	MDP0000413940	6	10594706	10597638
A1	NA	MDP0000812001	6	10616358	10619106
A1	NA	MDP0000237864	6	10731480	10733268
A1	NA	MDP0000633267	6	10897902	10899238
A4	NA	MDP0000891893	6	12014903	12016102
A4	NA	MDP0000125950	6	12168106	12169760
A4	NA	MDP0000186398	6	12225482	12227695
A4	NA	MDP0000186401	6	12236867	12237634
A4	NA	MDP0000810486	6	12331152	12333602
A4	53	MDP0000946566	6	12406967	12408725
A4	NA	MDP0000241187	6	12506137	12507006
A4	NA	MDP0000919280	6	12769078	12770124
A4	NA	MDP0000131687	6	12782771	12784099
A4	NA	MDP0000162856	6	12807105	12808673
A4	NA	MDP0000307975	6	12884401	12891120
A4	NA	MDP0000257646	6	12933684	12939575
A4	NA	MDP0000126939	6	12975974	12979623
A4	NA	MDP0000865703	6	13108908	13109229
A1	NA	MDP0000138071	6	13209043	13212780
A1	NA	MDP0000788934	6	13799534	13800802
A1	NA	MDP0000310704	6	15801671	15805088
A1	NA	MDP0000286698	6	15850737	15852906
A1	NA	MDP0000762302	6	15941564	15943185
A1	NA	MDP0000776908	6	16023153	16023764
A1	NA	MDP0000278916	6	16071540	16075621
A1	NA	MDP0000149254	6	16172255	16176660
A16	NA	MDP0000206034	6	16389787	16391174
A16	NA	MDP0000219146	6	16539123	16541440
A16	NA	MDP0000239581	6	16652063	16655615
A16	NA	MDP0000141675	6	16734731	16738873
A16	NA	MDP0000567896	6	17039646	17039981
A16	NA	MDP0000219593	6	17039886	17042831
A16	NA	MDP0000149467	6	17048381	17050117
A16	NA	MDP0000225849	6	17053565	17055585
A4	NA	MDP0000370644	6	17100994	17102289
A16	110	MDP0000312405	6	17110632	17113542
A16	NA	MDP0000312412	6	17149939	17152139
A16	NA	MDP0000221145	6	17251583	17253075
A16	NA	MDP0000312382	6	17284983	17291472
A16	NA	MDP0000272714	6	17318036	17320687
A16	NA	MDP0000313537	6	17376732	17380446
A16	NA	MDP0000348865	6	17391579	17392809
A16	NA	MDP0000311284	6	17426771	17430670
A16	NA	MDP0000311287	6	17443112	17445810
A16	NA	MDP0000867772	6	17511191	17518375
A16	NA	MDP0000545581	6	17621721	17624771
A16	NA	MDP0000337580	6	17697402	17698085
A16	NA	MDP0000278714	6	17722060	17725507
A16	NA	MDP0000540033	6	18442674	18443479
A16	NA	MDP0000854608	6	18651806	18655412
A16	NA	MDP0000306342	6	18659098	18661710
A16	NA	MDP0000306343	6	18666839	18669721
A16	NA	MDP0000119476	6	18684547	18687675
A16	NA	MDP0000177321	6	18690332	18692749
A16	NA	MDP0000643281	6	18698475	18710179
A16	NA	MDP0000643283	6	18714481	18715890
A16	NA	MDP0000573751	6	18752699	18754594
A16	NA	MDP0000298698	6	18923431	18925852
A16	NA	MDP0000175305	6	19054530	19057947
A16	NA	MDP0000207028	6	19057592	19059155
A16	NA	MDP0000178640	6	19205041	19207193
A16	NA	MDP0000267098	6	19313906	19321335
A16	NA	MDP0000146201	6	19324265	19325802
A16	NA	MDP0000349941	6	19352453	19355565
A16	NA	MDP0000235029	6	19374399	19378939
A16	NA	MDP0000215300	6	19406602	19408270
A16	NA	MDP0000215301	6	19409334	19411799
A16	NA	MDP0000300997	6	19437935	19441213
A16	NA	MDP0000220433	6	19486084	19487223
A16	NA	MDP0000881537	6	19524705	19526496
A16	NA	MDP0000881546	6	19546131	19547465
A16	NA	MDP0000256566	6	19549208	19551598
A16	NA	MDP0000308025	6	19567394	19584954
A16	NA	MDP0000345553	6	19579990	19580834
A16	NA	MDP0000902473	6	19614020	19614931
A16	NA	MDP0000902474	6	19617117	19617698
A16	NA	MDP0000948562	6	19648610	19651390
A16	NA	MDP0000825410	6	19679878	19684255
A16	NA	MDP0000578193	6	19714130	19715731
A16	NA	MDP0000275751	6	19729538	19732173
A16	NA	MDP0000215990	6	19783844	19789393
A16	NA	MDP0000228671	6	19862341	19864365
A16	NA	MDP0000133444	6	19987545	19989277
A16	NA	MDP0000168023	6	20130809	20132620
A16	NA	MDP0000752388	6	20154388	20156198
A16	NA	MDP0000626626	6	20212683	20213882
A16	NA	MDP0000248838	6	20240405	20241913
A16	NA	MDP0000301813	6	20249594	20254287
A16	NA	MDP0000215084	6	20319813	20323329
A16	NA	MDP0000230603	6	20356774	20367338
A16	NA	MDP0000264826	6	20394100	20394864
A16	NA	MDP0000158091	6	20416467	20418921
A16	NA	MDP0000239264	6	20522237	20527545
A16	NA	MDP0000588408	6	20531059	20533683
A16	NA	MDP0000296519	6	20584143	20586377
A16	NA	MDP0000915350	6	20642616	20644359
A16	NA	MDP0000779202	6	20712829	20716035
A16	NA	MDP0000415070	6	20721266	20725780
A16	NA	MDP0000249740	6	20727149	20731101
A16	NA	MDP0000137872	6	20731689	20733330
A16	NA	MDP0000215637	6	20771067	20773332
A16	NA	MDP0000157647	6	20860467	20861652
A16	NA	MDP0000200818	6	20917501	20920141
A16	NA	MDP0000487038	6	20961124	20963514
A16	NA	MDP0000487042	6	20970751	20972878
A16	NA	MDP0000239330	6	20979007	20980009
A16	NA	MDP0000312016	6	20995858	20999072
A16	NA	MDP0000253357	6	21041544	21041840
A16	NA	MDP0000266169	6	21052264	21055818
A16	NA	MDP0000159868	6	21057252	21060023
A16	NA	MDP0000159873	6	21075715	21077621
A16	NA	MDP0000266176	6	21081313	21082798
A16	NA	MDP0000132610	6	21170546	21172893
A16	NA	MDP0000911724	6	21195801	21197275
A16	NA	MDP0000453272	6	21309620	21313313
A16	NA	MDP0000453276	6	21322047	21323690
A16	NA	MDP0000276466	6	21330006	21332618
A16	NA	MDP0000173406	6	21334493	21340539
A16	112	MDP0000143143	6	21414237	21417990
A16	NA	MDP0000531576	6	21518547	21519129
A16	NA	MDP0000869097	6	21562469	21564200
A16	NA	MDP0000276007	6	21585564	21589508
A16	NA	MDP0000140141	6	21751486	21752727
A16	NA	MDP0000321215	6	21880263	21883400
A16	NA	MDP0000365507	6	21905563	21906939
A16	NA	MDP0000288733	6	22001806	22006403
A16	NA	MDP0000310017	6	22192468	22197791
A16	NA	MDP0000658649	6	22231721	22233902
A16	NA	MDP0000263089	6	22415263	22419793
A16	NA	MDP0000427753	6	22420192	22421555
A16	NA	MDP0000311039	6	22500034	22500897
A16	NA	MDP0000324584	6	22502429	22505305
A16	NA	MDP0000311041	6	22506874	22513981
A16	NA	MDP0000311043	6	22523019	22523501
A16	NA	MDP0000145604	6	22550267	22562225
A16	NA	MDP0000592035	6	22643512	22646291
A16	NA	MDP0000241185	6	22657081	22658391
A16	NA	MDP0000155190	6	22668197	22670051
A16	NA	MDP0000163419	6	22785840	22789599
A16	NA	MDP0000290997	6	22860518	22863850
A16	NA	MDP0000243798	6	22954812	22960275
A16	NA	MDP0000130014	6	22963258	22963673
A16	NA	MDP0000246482	6	22982295	22984914
A16	NA	MDP0000848732	6	22990821	22994814
A16	NA	MDP0000848736	6	23015859	23019485
A16	NA	MDP0000237114	6	23088364	23092928
A16	NA	MDP0000314575	6	23123017	23125899
A16	NA	MDP0000254662	6	23376970	23381394
A16	NA	MDP0000147250	6	23465418	23467353
A16	NA	MDP0000573842	6	23565237	23571342
A16	NA	MDP0000242528	6	23586427	23588381
A16	NA	MDP0000217844	6	23623116	23626929
A16	NA	MDP0000631844	6	23647012	23649966
A16	NA	MDP0000449224	6	23696674	23698252
A16	NA	MDP0000252969	6	23706558	23708609
A16	NA	MDP0000252970	6	23711930	23714327
A16	NA	MDP0000252971	6	23718411	23721083
A16	NA	MDP0000783234	6	23721909	23723511
A16	NA	MDP0000901379	6	23741998	23743847
A16	NA	MDP0000142734	6	23766807	23771164
A16	NA	MDP0000314666	6	23788651	23793591
A16	NA	MDP0000238667	6	23890208	23892953
A16	NA	MDP0000238668	6	23894067	23896622
A16	NA	MDP0000123374	6	23898387	23903182
A16	NA	MDP0000755275	6	23962071	23964105
A16	NA	MDP0000230258	6	23964415	23967311
A16	NA	MDP0000273171	6	23967307	23974703
A16	NA	MDP0000230259	6	23967651	23970821
A16	NA	MDP0000280908	6	24000064	24002653
A16	NA	MDP0000238625	6	24054191	24054622
A16	NA	MDP0000128231	6	24062833	24065923
A16	NA	MDP0000932944	6	24077483	24078451
A16	NA	MDP0000195871	6	25304529	25307260
A7	NA	MDP0000212810	7	17503	24910
A10	NA	MDP0000216227	7	1122781	1126462
A10	NA	MDP0000166757	7	1145043	1145713
A10	NA	MDP0000176147	7	1156423	1158794
A10	NA	MDP0000309136	7	1159844	1166807
A10	NA	MDP0000226068	7	1253184	1259613
A10	NA	MDP0000134637	7	1342448	1344997
A10	NA	MDP0000817973	7	1587519	1589550
A10	NA	MDP0000160892	7	1594022	1607250
A10	NA	MDP0000650449	7	1608009	1611854
A10	NA	MDP0000411274	7	1677221	1680932
A10	NA	MDP0000239513	7	1693750	1697590
A10	NA	MDP0000304278	7	1871023	1872887
A10	NA	MDP0000311212	7	1891837	1898762
A10	NA	MDP0000568222	7	1897042	1898538
A10	NA	MDP0000243086	7	1971348	1976117
A10	NA	MDP0000446003	7	2022740	2024893
A10	NA	MDP0000150650	7	2052136	2053219
A10	NA	MDP0000130813	7	2061409	2065555
A10	NA	MDP0000140000	7	2114140	2115408
A10	NA	MDP0000939172	7	2881095	2882116
A10	NA	MDP0000905763	7	2890458	2892956
A10	NA	MDP0000579438	7	4322230	4323256
A10	NA	MDP0000239407	7	6027303	6030712
A10	NA	MDP0000473817	7	6039331	6040620
A10	NA	MDP0000206055	7	6536706	6538604
A10	NA	MDP0000285083	7	6653772	6659675
A10	NA	MDP0000223251	7	6772913	6776222
A1	NA	MDP0000925081	7	9263309	9266799
A1	NA	MDP0000180492	7	9298713	9300719
A1	NA	MDP0000138109	7	9383186	9386596
A1	NA	MDP0000289460	7	9400301	9404218
A1	NA	MDP0000322880	7	9411637	9413128
A1	NA	MDP0000346219	7	9514893	9519743
A1	NA	MDP0000844500	7	9526636	9532154
A1	NA	MDP0000846874	7	9926636	9934072
A1	NA	MDP0000775949	7	10122706	10123517
A1	NA	MDP0000399816	7	12064952	12065776
A1	NA	MDP0000137593	7	12128301	12129764
A1	NA	MDP0000941354	7	12216917	12217860
A1	NA	MDP0000222437	7	12453584	12457119
A1	NA	MDP0000904859	7	12756364	12760360
A1	NA	MDP0000299010	7	12772416	12777858
A1	NA	MDP0000213244	7	12925912	12927913
A1	NA	MDP0000172289	7	12962931	12965738
A1	NA	MDP0000209900	7	18088833	18089391
A1	NA	MDP0000612088	7	18100251	18103871
A1	NA	MDP0000390429	7	18146981	18148197
A1	NA	MDP0000798745	7	18326510	18326823
A1	NA	MDP0000167886	7	18393259	18394130
A10	NA	MDP0000205054	7	20878719	20880650
A10	NA	MDP0000129248	7	20964843	20970446
A10	NA	MDP0000704020	7	20994015	20996333
A10	NA	MDP0000222362	7	20995324	21000187
A10	NA	MDP0000062148	7	21000741	21008039
A10	NA	MDP0000211188	7	21017105	21018795
A10	NA	MDP0000308970	7	21071374	21082166
A10	NA	MDP0000229118	7	21214432	21223080
A13	NA	MDP0000177778	8	207167	209680
A13	NA	MDP0000238650	8	222985	226150
A13	NA	MDP0000177787	8	250628	252308
A13	NA	MDP0000177788	8	252872	257639
A13	NA	MDP0000870671	8	281881	282501
A13	NA	MDP0000349868	8	309612	317062
A13	NA	MDP0000643220	8	324868	329923
A13	NA	MDP0000332156	8	392103	393556
A13	NA	MDP0000829294	8	450692	455836
A13	NA	MDP0000212372	8	505382	507672
A13	NA	MDP0000530865	8	523149	524339
A13	NA	MDP0000881238	8	596551	598161
A13	NA	MDP0000200569	8	602491	603390
A13	NA	MDP0000802153	8	642290	644053
A13	NA	MDP0000149035	8	753373	757874
A13	NA	MDP0000804929	8	795748	798084
A13	NA	MDP0000201085	8	861054	861392
A13	NA	MDP0000179049	8	1016155	1018836
A13	NA	MDP0000179050	8	1025846	1029077
A13	NA	MDP0000257013	8	1053555	1054732
A13	NA	MDP0000709729	8	1080024	1080653
A13	NA	MDP0000206000	8	1083772	1092322
A13	NA	MDP0000211459	8	1177648	1181653
A13	NA	MDP0000491428	8	1182382	1183647
A13	NA	MDP0000282827	8	1204486	1208432
A13	NA	MDP0000449901	8	1256449	1257378
A13	NA	MDP0000162194	8	1279432	1282694
A13	NA	MDP0000235438	8	1308813	1311197
A13	NA	MDP0000410520	8	1378015	1380646
A13	NA	MDP0000254297	8	1402781	1404647
A13	NA	MDP0000242355	8	1430540	1437905
A13	NA	MDP0000166087	8	1463040	1465458
A13	NA	MDP0000139002	8	1542332	1542873
A13	NA	MDP0000123589	8	1639487	1642853
A13	NA	MDP0000764419	8	1655992	1656831
A13	NA	MDP0000127948	8	1715789	1718230
A13	NA	MDP0000235685	8	1986991	1987854
A13	NA	MDP0000926111	8	2141670	2144524
A13	NA	MDP0000160102	8	2384307	2388548
A13	NA	MDP0000773891	8	2449443	2449936
A13	NA	MDP0000143596	8	2811934	2817752
A13	NA	MDP0000146856	8	3452386	3454383
A13	NA	MDP0000146862	8	3482498	3487069
A13	NA	MDP0000199598	8	3575890	3577351
A13	NA	MDP0000287293	8	3816491	3820377
A13	NA	MDP0000240404	8	3832029	3840604
A13	NA	MDP0000826832	8	3856521	3858893
A13	NA	MDP0000225501	8	3879447	3881042
A13	NA	MDP0000528711	8	3882817	3883944
A13	NA	MDP0000377222	8	3912697	3917348
A13	NA	MDP0000123409	8	3947469	3949245
A13	NA	MDP0000201930	8	3980774	3983650
A13	NA	MDP0000290884	8	3993957	3996336
A13	NA	MDP0000426374	8	4000911	4003872
A13	NA	MDP0000208410	8	4018733	4022339
A13	NA	MDP0000440654	8	4022971	4025286
A13	NA	MDP0000201632	8	4035916	4038147
A13	NA	MDP0000670895	8	4039007	4041037
A13	NA	MDP0000597222	8	4054968	4055324
A13	NA	MDP0000095336	8	4078231	4083110
A13	NA	MDP0000237033	8	4112127	4113721
A13	NA	MDP0000336758	8	4175168	4178125
A13	NA	MDP0000164264	8	4196330	4197134
A13	NA	MDP0000193274	8	4198201	4199694
A13	NA	MDP0000291419	8	4207898	4211183
A13	NA	MDP0000174075	8	4223529	4223946
A13	NA	MDP0000200792	8	4237509	4239762
A13	NA	MDP0000490696	8	4260860	4271146
A13	NA	MDP0000242848	8	4282435	4284845
A13	NA	MDP0000292285	8	4294027	4299093
A13	NA	MDP0000292286	8	4299474	4302967
A13	NA	MDP0000292287	8	4304244	4306151
A13	NA	MDP0000781533	8	4315226	4315876
A13	NA	MDP0000928291	8	5410944	5411363
A10	NA	MDP0000230489	8	6285357	6291168
A10	NA	MDP0000137305	8	6302217	6303822
A10	NA	MDP0000174358	8	6325175	6328769
A10	NA	MDP0000866079	8	6393431	6394213
A10	NA	MDP0000310264	8	6502885	6505298
A4	NA	MDP0000142597	8	6611603	6614773
A4	NA	MDP0000253285	8	6615803	6617245
A4	NA	MDP0000304032	8	6664735	6669316
A4	NA	MDP0000156973	8	6794038	6795373
A4	NA	MDP0000862750	8	6906314	6907637
A4	NA	MDP0000186932	8	6968182	6973105
A4	NA	MDP0000846860	8	7012989	7015613
A4	NA	MDP0000846861	8	7016699	7019567
A4	NA	MDP0000175481	8	7025778	7029298
A4	NA	MDP0000948690	8	7053072	7056123
A4	NA	MDP0000934674	8	7074109	7074399
A4	NA	MDP0000171453	8	7133180	7138002
A4	NA	MDP0000174367	8	7312725	7317332
A4	NA	MDP0000899294	8	7353404	7359825
A4	NA	MDP0000240686	8	7437418	7438720
A4	NA	MDP0000180593	8	7621906	7624387
A4	NA	MDP0000931355	8	7706141	7707698
A4	NA	MDP0000586314	8	8023449	8025718
A4	NA	MDP0000345464	8	8077306	8078097
A4	NA	MDP0000161147	8	8146347	8146739
A4	NA	MDP0000275026	8	8174494	8177554
A4	NA	MDP0000579840	8	8182399	8182839
A4	NA	MDP0000489886	8	8198430	8199827
A4	NA	MDP0000215198	8	8202024	8204530
A4	NA	MDP0000392177	8	8204928	8206961
A4	NA	MDP0000190966	8	8342121	8343802
A4	NA	MDP0000242150	8	8345801	8349349
A4	82	MDP0000265371	8	8383499	8393758
A13	NA	MDP0000250405	8	8568072	8572012
A13	NA	MDP0000130369	8	8641178	8643427
A13	NA	MDP0000159186	8	8706218	8707946
A13	NA	MDP0000200579	8	8724744	8730473
A13	NA	MDP0000146631	8	8767041	8769115
A13	NA	MDP0000594660	8	8911946	8912287
A13	NA	MDP0000241023	8	8933671	8936629
A13	NA	MDP0000243780	8	8965239	8969094
A13	NA	MDP0000212453	8	8993762	8994433
A13	111	MDP0000640958	8	9030882	9031220
A4	NA	MDP0000141635	8	9352589	9356262
A4	NA	MDP0000125216	8	9390652	9395464
A4	NA	MDP0000210851	8	9430777	9431972
A4	NA	MDP0000176927	8	9509871	9515635
A4	NA	MDP0000795254	8	9577778	9579395
A13	NA	MDP0000931097	8	9753749	9754473
A13	NA	MDP0000496071	8	9811446	9813127
A13	NA	MDP0000124502	8	9824679	9825139
A13	NA	MDP0000314774	8	9851562	9853252
A13	NA	MDP0000414223	8	9912957	9913729
A13	NA	MDP0000590596	8	9914527	9915282
A13	18	MDP0000200671	8	9918712	9920064
A13	NA	MDP0000554360	8	9981452	9988787
A13	NA	MDP0000287227	8	11518687	11522616
A13	NA	MDP0000241540	8	11717920	11721977
A13	NA	MDP0000299181	8	11773692	11775057
A13	NA	MDP0000166471	8	11851495	11853829
A13	NA	MDP0000330374	8	12116242	12119140
A13	NA	MDP0000898327	8	12242143	12243312
A13	NA	MDP0000292492	8	12243647	12249206
A13	NA	MDP0000169087	8	12673061	12675215
A13	NA	MDP0000323668	8	12703195	12705319
A13	NA	MDP0000286130	8	12713663	12715142
A13	NA	MDP0000090205	8	12748917	12751634
A13	NA	MDP0000209621	8	12900351	12902080
A13	NA	MDP0000303744	8	12903605	12906831
A13	NA	MDP0000203666	8	12970357	12971484
A13	NA	MDP0000294613	8	13011012	13011944
A13	NA	MDP0000124873	8	13563363	13564343
A13	NA	MDP0000308745	8	13619584	13623634
A13	NA	MDP0000295921	8	13639523	13640641
A13	NA	MDP0000894464	8	13739839	13740539
A4	NA	MDP0000134760	8	13872701	13882033
A4	NA	MDP0000300962	8	13894207	13907092
A4	NA	MDP0000210489	8	13997160	14000637
A4	NA	MDP0000138715	8	14293111	14297712
A4	NA	MDP0000227870	8	14415574	14419744
A4	NA	MDP0000763443	8	14577881	14578233
A4	NA	MDP0000123045	8	14640096	14644175
A4	NA	MDP0000666176	8	14669354	14674851
A4	NA	MDP0000296859	8	14711726	14716334
A4	NA	MDP0000057919	8	14936915	14939466
A4	NA	MDP0000299955	8	15250231	15250989
A4	NA	MDP0000690168	8	15267708	15270337
A4	NA	MDP0000210917	8	15608759	15612291
A4	68	MDP0000153378	8	15640348	15641841
A4	NA	MDP0000153381	8	15655009	15655812
A4	NA	MDP0000236150	8	15780627	15786618
A4	NA	MDP0000848275	8	15812430	15813530
A4	NA	MDP0000169601	8	15813874	15823062
A4	NA	MDP0000917699	8	15933686	15935719
A4	NA	MDP0000284531	8	16020304	16024255
A4	NA	MDP0000250525	8	16023252	16024340
A4	NA	MDP0000219285	8	16048477	16049718
A4	NA	MDP0000328563	8	16442508	16442922
A4	NA	MDP0000164366	8	16644436	16650127
A4	NA	MDP0000122676	8	17019146	17022171
A4	72	MDP0000189560	8	17053125	17056008
A4	NA	MDP0000346933	8	17053706	17054216
A4	NA	MDP0000314135	8	17123691	17127995
A4	NA	MDP0000748324	8	18802098	18804086
A4	NA	MDP0000321430	8	19023468	19031376
A4	NA	MDP0000477771	8	19167225	19171993
A4	NA	MDP0000308808	8	19208899	19219445
A13	NA	MDP0000763506	8	20221444	20224927
A13	NA	MDP0000248823	8	20315448	20322855
A13	NA	MDP0000846761	8	20366821	20374517
A13	NA	MDP0000285587	8	20375121	20378253
A13	NA	MDP0000252719	8	20750456	20750725
A13	NA	MDP0000119284	8	20839150	20842711
A13	NA	MDP0000845195	8	21353224	21353649
A13	NA	MDP0000596458	8	21372392	21374874
A13	NA	MDP0000822077	8	21481146	21484311
A13	NA	MDP0000889757	8	21500847	21503111
A13	NA	MDP0000182036	8	22090499	22094006
A13	NA	MDP0000820273	8	22128516	22130597
A13	NA	MDP0000342970	8	22356279	22358290
A13	NA	MDP0000244379	8	22501451	22503634
A13	NA	MDP0000275407	8	22528104	22533163
A13	NA	MDP0000190873	8	22535622	22537401
A13	NA	MDP0000095562	8	22542339	22548097
A13	NA	MDP0000924863	8	22616432	22618505
A13	NA	MDP0000282397	8	22619064	22622474
A13	NA	MDP0000145637	8	22749657	22752787
A13	NA	MDP0000123200	8	23003943	23007309
A13	NA	MDP0000191424	8	23092401	23095911
A13	NA	MDP0000259769	8	23394986	23407421
A13	NA	MDP0000319749	8	23447367	23449575
A13	NA	MDP0000641885	8	23475261	23478073
A13	NA	MDP0000267894	8	23528497	23537596
A13	NA	MDP0000135060	8	23543282	23550391
A13	NA	MDP0000377327	8	23826240	23827184
A13	NA	MDP0000292206	8	24129795	24138425
A13	NA	MDP0000506697	8	24178245	24178788
A13	NA	MDP0000353003	8	24265568	24266708
A13	NA	MDP0000203783	8	24487094	24498297
A13	NA	MDP0000181623	8	24525517	24530858
A13	NA	MDP0000282985	8	24530524	24532144
A13	NA	MDP0000342233	8	24620279	24623896
A13	NA	MDP0000186550	8	24747252	24747633
A13	NA	MDP0000121223	8	24881052	24884747
A13	NA	MDP0000253084	8	24978295	24983674
A13	NA	MDP0000287150	8	25062801	25065131
A13	NA	MDP0000456476	8	25116270	25128837
A13	NA	MDP0000141986	8	25340528	25342392
A13	NA	MDP0000275550	8	25354704	25358236
A13	NA	MDP0000212313	8	25458340	25461796
A13	NA	MDP0000148702	8	25487568	25492641
A13	NA	MDP0000260868	8	25579991	25584675
A13	NA	MDP0000491658	8	26336981	26337869
A1	NA	MDP0000271851	8	27867193	27870408
A1	4	MDP0000283696	8	27959139	27959715
A16	NA	MDP0000167063	9	196383	207415
A16	NA	MDP0000158709	9	265607	272499
A16	NA	MDP0000174630	9	299986	301837
A16	NA	MDP0000165459	9	368681	371512
A16	NA	MDP0000410683	9	388831	389265
A16	NA	MDP0000304670	9	404364	406495
A16	NA	MDP0000247734	9	441177	441383
A16	NA	MDP0000629914	9	469641	470658
A16	NA	MDP0000157686	9	480200	485105
A16	NA	MDP0000235823	9	597586	599747
A16	NA	MDP0000886327	9	611556	613975
A16	NA	MDP0000588196	9	688038	688250
A16	NA	MDP0000211395	9	748488	750292
A16	NA	MDP0000501768	9	754720	755873
A16	NA	MDP0000771727	9	781821	783870
A16	NA	MDP0000713248	9	784989	786736
A16	NA	MDP0000241776	9	800408	802650
A16	NA	MDP0000417953	9	837181	838452
A16	NA	MDP0000319946	9	881422	884306
A16	NA	MDP0000167730	9	980224	983686
A16	NA	MDP0000122079	9	996634	998198
A16	NA	MDP0000237694	9	1001863	1005366
A16	NA	MDP0000807008	9	1007723	1009226
A16	NA	MDP0000831481	9	1037287	1038045
A16	NA	MDP0000352053	9	1101575	1105429
A16	NA	MDP0000134282	9	1135243	1139180
A16	NA	MDP0000303241	9	1136359	1147010
A16	NA	MDP0000262889	9	1200231	1211577
A16	NA	MDP0000305731	9	1237167	1239335
A16	NA	MDP0000305732	9	1243578	1244195
A16	NA	MDP0000193012	9	1265362	1266894
A16	NA	MDP0000346805	9	1271565	1273034
A16	NA	MDP0000173732	9	1350013	1351604
A16	NA	MDP0000336547	9	1354779	1356857
A16	NA	MDP0000221256	9	1396461	1397010
A16	NA	MDP0000244304	9	1522013	1522345
A16	NA	MDP0000293246	9	1608365	1610979
A16	NA	MDP0000210505	9	1615497	1617300
A16	NA	MDP0000148395	9	1618886	1628933
A16	NA	MDP0000277499	9	1649553	1652874
A16	NA	MDP0000130950	9	1656075	1657420
A16	NA	MDP0000184566	9	1695245	1697679
A16	NA	MDP0000558179	9	1731808	1734895
A16	NA	MDP0000119369	9	1754426	1755953
A16	NA	MDP0000152184	9	1759704	1762774
A16	NA	MDP0000235605	9	1770404	1772951
A16	NA	MDP0000213290	9	1790560	1797594
A16	NA	MDP0000234942	9	1791268	1795192
A16	NA	MDP0000703622	9	1809848	1812891
A16	NA	MDP0000250722	9	1822119	1825707
A16	NA	MDP0000196563	9	1872734	1875065
A16	NA	MDP0000749285	9	1997899	1998930
A16	NA	MDP0000320055	9	2003651	2007355
A16	NA	MDP0000306361	9	2039657	2049014
A16	NA	MDP0000301534	9	2134298	2137133
A16	NA	MDP0000373964	9	2143539	2144090
A16	NA	MDP0000165319	9	2241240	2246765
A16	NA	MDP0000211516	9	2267267	2267848
A16	NA	MDP0000203322	9	2367679	2369747
A16	NA	MDP0000145043	9	2469995	2471568
A16	NA	MDP0000592047	9	2487928	2489236
A16	NA	MDP0000375455	9	2550106	2551908
A16	NA	MDP0000164906	9	2582981	2585541
A16	NA	MDP0000123181	9	2637047	2638477
A16	NA	MDP0000497906	9	2647295	2649328
A16	NA	MDP0000948086	9	2678011	2678337
A16	NA	MDP0000549726	9	2730357	2731856
A16	NA	MDP0000158720	9	2733567	2737231
A16	NA	MDP0000211492	9	2739010	2741794
A16	NA	MDP0000211494	9	2744097	2753274
A16	NA	MDP0000181717	9	2754701	2757362
A16	NA	MDP0000201554	9	2824963	2827449
A16	NA	MDP0000186579	9	2839514	2842520
A16	NA	MDP0000057960	9	2868062	2871907
A16	NA	MDP0000674355	9	2910961	2913370
A16	NA	MDP0000127856	9	3035761	3036664
A16	114	MDP0000129561	9	3097141	3098531
A16	NA	MDP0000934043	9	3134866	3135138
A16	NA	MDP0000165255	9	3203658	3208500
A16	NA	MDP0000171231	9	3209112	3209813
A16	NA	MDP0000283840	9	3220552	3223289
A16	NA	MDP0000309279	9	3249560	3253356
A16	NA	MDP0000606482	9	3275854	3277275
A16	NA	MDP0000276763	9	3376097	3377716
A16	NA	MDP0000501447	9	3442507	3444396
A16	NA	MDP0000170438	9	3445218	3446705
A16	NA	MDP0000514956	9	3458250	3458444
A16	NA	MDP0000095013	9	3510893	3516452
A16	NA	MDP0000471561	9	3523651	3524040
A16	NA	MDP0000191788	9	3526168	3529615
A16	NA	MDP0000147450	9	3534050	3535844
A16	NA	MDP0000120460	9	3552287	3554627
A16	NA	MDP0000196553	9	3610747	3611748
A16	NA	MDP0000120214	9	3721393	3723009
A16	NA	MDP0000828015	9	3733719	3735700
A16	NA	MDP0000133765	9	3741364	3747266
A16	NA	MDP0000213713	9	3753860	3757344
A16	NA	MDP0000393748	9	3773954	3775594
A16	NA	MDP0000295261	9	3840962	3843365
A16	NA	MDP0000322091	9	3977082	3981883
A16	NA	MDP0000210170	9	4010098	4015672
A16	NA	MDP0000123274	9	4049189	4053826
A16	NA	MDP0000781065	9	4057255	4059216
A16	NA	MDP0000753976	9	4221818	4230863
A16	NA	MDP0000235031	9	4322179	4322957
A16	NA	MDP0000037858	9	4389562	4394113
A16	28	MDP0000366019	9	4405214	4409958
A16	NA	MDP0000233547	9	4434150	4435829
A16	NA	MDP0000191568	9	4435175	4440180
A16	NA	MDP0000238475	9	4641634	4645463
A16	NA	MDP0000193791	9	4650454	4652764
A16	NA	MDP0000280679	9	4682869	4692343
A16	NA	MDP0000246948	9	4698947	4701416
A16	NA	MDP0000238357	9	4700802	4701170
A16	NA	MDP0000457301	9	4702570	4704497
A16	NA	MDP0000407755	9	4760296	4760904
A16	NA	MDP0000922600	9	4766491	4767746
A16	NA	MDP0000291561	9	4841113	4844589
A16	NA	MDP0000609638	9	4852139	4852483
A16	NA	MDP0000131044	9	4896856	4897435
A16	NA	MDP0000374466	9	4932954	4935250
A16	NA	MDP0000164922	9	4946401	4950166
A16	NA	MDP0000207629	9	4984067	4985460
A16	NA	MDP0000148377	9	5010079	5012154
A16	NA	MDP0000312256	9	5036292	5039965
A16	NA	MDP0000180351	9	5098881	5100841
A16	NA	MDP0000319792	9	5356147	5374323
A16	NA	MDP0000164086	9	5433268	5434794
A16	NA	MDP0000330296	9	5435685	5439682
A16	NA	MDP0000149366	9	5579953	5583825
A16	NA	MDP0000194261	9	5601357	5606284
A19	NA	MDP0000378585	9	5795343	5800500
A19	NA	MDP0000906067	9	5808796	5809317
A19	NA	MDP0000164829	9	5863464	5867320
A19	NA	MDP0000180750	9	5976833	5978766
A19	NA	MDP0000205882	9	6551691	6552543
A19	NA	MDP0000155386	9	6639978	6642255
A19	NA	MDP0000863616	9	6708558	6709889
A19	NA	MDP0000898346	9	6710973	6713745
A19	NA	MDP0000877136	9	6744559	6745304
A19	NA	MDP0000764433	9	6760966	6762654
A19	NA	MDP0000548396	9	6781250	6783385
A19	NA	MDP0000155873	9	6783976	6785072
A19	NA	MDP0000850250	9	6819887	6821566
A19	NA	MDP0000890849	9	6847949	6848963
A19	NA	MDP0000320681	9	6851483	6854815
A19	NA	MDP0000146310	9	6860418	6864478
A19	NA	MDP0000862126	9	6875272	6876745
A19	NA	MDP0000216918	9	6921842	6922552
A19	NA	MDP0000151413	9	7110579	7113561
A19	NA	MDP0000308321	9	7154720	7160633
A19	NA	MDP0000322282	9	7256297	7261624
A19	35	MDP0000035633	9	7268596	7272018
A19	NA	MDP0000282660	9	7329755	7333246
A19	NA	MDP0000917158	9	7415170	7416444
A19	NA	MDP0000263750	9	7511869	7513305
A19	NA	MDP0000198151	9	7531423	7535362
A19	NA	MDP0000911003	9	7659134	7663732
A19	NA	MDP0000141103	9	7732883	7734577
A19	NA	MDP0000298074	9	7755642	7760879
A19	NA	MDP0000891103	9	7854438	7856153
A19	NA	MDP0000130537	9	7877715	7881503
A19	NA	MDP0000285251	9	7985862	8011806
A19	NA	MDP0000168317	9	8010328	8012514
A19	NA	MDP0000789750	9	8031824	8034531
A19	NA	MDP0000468056	9	8036136	8050203
A19	NA	MDP0000227552	9	8102528	8105238
A19	NA	MDP0000227554	9	8106990	8114615
A19	NA	MDP0000317163	9	8115235	8118290
A19	NA	MDP0000150094	9	8139319	8142844
A19	NA	MDP0000198343	9	8284937	8287966
A19	NA	MDP0000261962	9	8820428	8822910
A19	NA	MDP0000907782	9	8847136	8848937
A19	NA	MDP0000907785	9	8860490	8861786
A19	NA	MDP0000258078	9	8903851	8910652
A19	NA	MDP0000298194	9	8910954	8912995
A19	NA	MDP0000213521	9	9052752	9055708
A19	NA	MDP0000214614	9	9071376	9074356
A19	NA	MDP0000825928	9	9079439	9081550
A19	NA	MDP0000904458	9	9241750	9243014
A19	NA	MDP0000235454	9	9355098	9362384
A19	NA	MDP0000587103	9	9405823	9406179
A19	NA	MDP0000225609	9	9418456	9421292
A19	NA	MDP0000305502	9	9443428	9453753
A19	NA	MDP0000243275	9	9472623	9475023
A19	NA	MDP0000193139	9	9621955	9622413
A19	58	MDP0000870648	9	9735060	9735992
A19	NA	MDP0000240835	9	9806142	9815109
A19	NA	MDP0000128951	9	9868951	9878100
A13	NA	MDP0000130989	9	10029907	10032498
A13	NA	MDP0000818915	9	10034813	10035455
A13	NA	MDP0000170973	9	10178737	10183654
A13	NA	MDP0000196669	9	10330389	10332606
A19	NA	MDP0000269028	9	11073885	11078343
A19	NA	MDP0000254650	9	11107477	11118877
A19	NA	MDP0000281518	9	11138614	11140173
A19	NA	MDP0000361338	9	11143662	11145118
A19	NA	MDP0000175344	9	11373458	11379791
A19	NA	MDP0000175345	9	11381034	11384562
A19	NA	MDP0000234294	9	11429112	11432360
A19	NA	MDP0000234295	9	11433873	11438176
A19	NA	MDP0000785770	9	11443340	11444648
A19	NA	MDP0000218737	9	11468627	11470925
A19	NA	MDP0000203763	9	11551718	11566985
A19	NA	MDP0000261125	9	11661352	11662953
A19	NA	MDP0000261127	9	11675260	11677509
A19	NA	MDP0000274498	9	11706496	11708918
A19	26	MDP0000250639	9	11741310	11747719
A19	NA	MDP0000284209	9	12180690	12183541
A19	NA	MDP0000183720	9	12184830	12186321
A19	NA	MDP0000232699	9	12231982	12238968
A4	NA	MDP0000168682	9	17180863	17184043
A4	NA	MDP0000168683	9	17186204	17190705
A4	NA	MDP0000316345	9	17233935	17236364
A4	NA	MDP0000309125	9	17339099	17342967
A4	NA	MDP0000186777	9	17517141	17523444
A4	NA	MDP0000853195	9	17734895	17736818
A4	NA	MDP0000147537	9	17818194	17819667
A4	NA	MDP0000565693	9	17852327	17854210
A4	NA	MDP0000319660	9	18232656	18234455
A4	NA	MDP0000278904	9	18618057	18620156
A4	NA	MDP0000165726	9	18829475	18831388
A4	NA	MDP0000705106	9	19100820	19102505
A4	NA	MDP0000912759	9	19140234	19141635
A4	NA	MDP0000129618	9	19636133	19638715
A4	NA	MDP0000050893	9	19648743	19652210
A4	NA	MDP0000280246	9	19682893	19684210
A4	NA	MDP0000121454	9	19724508	19727750
A4	NA	MDP0000211849	9	19758972	19761700
A4	NA	MDP0000135890	9	19829654	19831438
A4	NA	MDP0000233235	9	19981953	19986034
A4	NA	MDP0000909197	9	19996414	19997660
A4	NA	MDP0000482160	9	20037011	20041337
A4	NA	MDP0000127515	9	20306786	20312610
A4	NA	MDP0000120436	9	20680160	20683066
A4	NA	MDP0000138643	9	20697444	20703172
A7	NA	MDP0000150425	9	30952080	30957440
A7	NA	MDP0000191282	9	31001584	31003384
A7	NA	MDP0000289926	9	31017090	31023621
A7	NA	MDP0000292954	9	31036431	31039952
A7	NA	MDP0000184935	9	31130470	31133379
A7	NA	MDP0000465035	9	31260031	31263645
A7	NA	MDP0000140769	9	31333035	31334199
A7	NA	MDP0000145841	9	31364217	31366325
A7	NA	MDP0000205578	9	31384845	31387470
A7	NA	MDP0000205579	9	31388313	31391045
A7	NA	MDP0000232030	9	31552603	31555443
A7	NA	MDP0000131279	9	31555624	31558484
A7	NA	MDP0000630821	9	33071890	33073536
A7	NA	MDP0000237525	9	33511762	33521674
A7	NA	MDP0000130769	9	33526685	33529678
A7	NA	MDP0000418201	9	33569147	33569401
A7	NA	MDP0000418846	9	33665161	33669736
A7	NA	MDP0000228047	9	33681715	33683540
A16	NA	MDP0000212954	10	1227160	1231654
A16	NA	MDP0000839921	10	1248479	1250778
A16	NA	MDP0000220526	10	1404789	1406966
A16	NA	MDP0000220527	10	1409335	1413272
A16	NA	MDP0000290117	10	1473614	1477121
A16	NA	MDP0000290119	10	1491365	1493765
A16	NA	MDP0000242242	10	1540378	1544722
A16	NA	MDP0000252050	10	1585285	1588819
A16	NA	MDP0000834828	10	1590486	1594640
A16	NA	MDP0000298881	10	1642559	1644915
A19	NA	MDP0000156847	10	6621916	6625130
A19	NA	MDP0000264409	10	6674764	6676584
A19	NA	MDP0000157525	10	6676802	6680180
A19	NA	MDP0000243156	10	6685519	6687024
A19	NA	MDP0000318254	10	6832222	6834214
A13	NA	MDP0000332144	10	7057321	7057498
A13	NA	MDP0000185495	10	7093952	7095988
A13	NA	MDP0000245808	10	7296203	7299808
A13	NA	MDP0000302947	10	7299178	7302178
A13	NA	MDP0000245809	10	7300859	7302648
A13	NA	MDP0000163134	10	7596385	7599236
A13	NA	MDP0000159670	10	7691211	7692609
A13	NA	MDP0000142758	10	10542454	10547848
A13	93	MDP0000800389	10	10610044	10618477
A13	NA	MDP0000221409	10	10633518	10636820
A13	NA	MDP0000311820	10	10789421	10797000
A13	94	MDP0000286329	10	11077687	11079363
A13	92	MDP0000802170	10	11144568	11146331
A13	NA	MDP0000813339	10	11244847	11247039
A13	NA	MDP0000330474	10	11278363	11283770
A13	NA	MDP0000169446	10	11300715	11309796
A13	NA	MDP0000194906	10	12339092	12345110
A13	NA	MDP0000292604	10	12345723	12347464
A13	NA	MDP0000194908	10	12347805	12350008
A13	58	MDP0000193638	10	12379795	12382455
A13	NA	MDP0000124691	10	12442592	12447245
A13	NA	MDP0000277088	10	12474651	12475696
A13	NA	MDP0000339257	10	12843820	12844891
A13	NA	MDP0000297308	10	12852870	12855293
A13	NA	MDP0000290663	10	12861796	12874216
A13	NA	MDP0000125520	10	12913690	12916394
A13	NA	MDP0000568045	10	13344892	13346349
A13	NA	MDP0000305907	10	13727711	13734634
A13	NA	MDP0000863027	10	13844345	13846954
A13	NA	MDP0000188309	10	13852265	13855443
A13	NA	MDP0000128118	10	13962934	13971867
A13	NA	MDP0000296585	10	14072466	14073613
A13	NA	MDP0000213737	10	14183018	14186047
A7	NA	MDP0000300098	10	16302472	16306402
A7	NA	MDP0000702098	10	17414051	17417008
A7	NA	MDP0000188160	10	17484103	17484351
A7	NA	MDP0000304236	10	17522180	17524480
A7	NA	MDP0000356028	10	17588043	17590026
A7	NA	MDP0000570024	10	17591106	17594337
A7	NA	MDP0000412849	10	17640848	17642395
A7	NA	MDP0000320859	10	18100115	18102215
A7	NA	MDP0000232611	10	18102553	18107585
A7	NA	MDP0000169210	10	18140697	18144119
A7	NA	MDP0000238679	10	18154509	18156836
A7	NA	MDP0000303254	10	18156271	18160285
A7	NA	MDP0000205928	10	18198591	18200823
A7	NA	MDP0000205935	10	18224737	18228050
A7	NA	MDP0000307618	10	18260373	18264732
A7	NA	MDP0000307619	10	18265808	18267481
A7	NA	MDP0000771587	10	18291110	18293039
A7	NA	MDP0000771589	10	18296522	18298278
A7	NA	MDP0000191926	10	18421137	18422309
A7	NA	MDP0000157859	10	18495601	18498886
A7	NA	MDP0000143705	10	18541742	18555105
A7	NA	MDP0000927091	10	18833624	18838464
A7	NA	MDP0000187760	10	18846552	18848048
A7	NA	MDP0000163720	10	18905932	18907362
A7	NA	MDP0000281965	10	19648159	19651418
A7	NA	MDP0000281966	10	19658979	19660866
A7	NA	MDP0000281967	10	19661970	19664234
A7	NA	MDP0000281970	10	19684661	19688016
A7	NA	MDP0000198332	10	19736058	19737365
A7	NA	MDP0000176749	10	19759426	19763255
A7	NA	MDP0000176753	10	19773424	19774161
A7	NA	MDP0000176755	10	19792587	19796137
A19	NA	MDP0000213757	10	22925935	22929861
A16	NA	MDP0000602553	10	23754328	23755659
A16	NA	MDP0000286385	10	23766682	23778103
A16	NA	MDP0000685185	10	23779928	23780532
A16	NA	MDP0000685186	10	23781030	23783747
A16	NA	MDP0000806945	10	23789832	23792794
A16	NA	MDP0000286389	10	23793131	23796443
A16	NA	MDP0000286390	10	23798003	23799775
A16	NA	MDP0000229306	10	23823141	23829404
A16	NA	MDP0000857799	10	23864987	23866303
A16	NA	MDP0000857802	10	23878918	23880237
A16	NA	MDP0000168289	10	23954460	23957857
A16	NA	MDP0000148645	10	23997032	24002781
A16	NA	MDP0000891068	10	24015902	24018944
A16	NA	MDP0000841488	10	24055157	24055801
A16	NA	MDP0000841489	10	24056720	24059121
A16	NA	MDP0000841490	10	24060264	24064981
A16	NA	MDP0000167094	10	24093619	24095847
A16	NA	MDP0000704520	10	24187770	24188732
A16	NA	MDP0000343741	10	24191053	24193227
A16	NA	MDP0000301909	10	24242947	24244847
A19	NA	MDP0000840417	10	25764815	25766032
A19	NA	MDP0000130227	10	25771988	25774880
A19	NA	MDP0000134020	10	25796139	25797919
A19	NA	MDP0000320589	10	25812572	25814230
A19	NA	MDP0000337777	10	26517311	26521748
A19	NA	MDP0000489196	10	26948867	26949058
A19	NA	MDP0000344348	10	26976962	26979753
A19	NA	MDP0000704111	10	27008578	27010731
A19	NA	MDP0000256011	10	27020928	27024556
A19	NA	MDP0000300617	10	27210141	27211448
A19	NA	MDP0000205413	10	27213589	27214329
A19	NA	MDP0000275798	10	27256338	27259073
A19	NA	MDP0000803773	10	27422486	27423022
A19	NA	MDP0000156388	10	27467880	27468371
A19	NA	MDP0000290720	10	27497451	27500636
A19	NA	MDP0000255102	10	27546031	27549781
A19	NA	MDP0000179767	10	27591943	27596092
A19	NA	MDP0000927926	10	27612470	27613810
A19	NA	MDP0000927927	10	27617174	27618940
A19	NA	MDP0000203189	10	27643604	27645163
A19	NA	MDP0000639264	10	27679343	27680978
A19	NA	MDP0000639265	10	27681673	27683444
A19	NA	MDP0000253149	10	27791406	27794408
A19	NA	MDP0000928368	10	27969413	27974086
A19	NA	MDP0000179656	10	27998676	28005497
A19	NA	MDP0000189006	10	28126116	28126760
A19	NA	MDP0000900582	10	28175040	28177565
A19	NA	MDP0000176969	10	28224678	28226816
A19	NA	MDP0000853659	10	28441034	28447198
A19	NA	MDP0000607783	10	32636641	32637027
A19	NA	MDP0000139997	10	32771315	32772166
A19	NA	MDP0000365711	10	32927114	32929100
A19	NA	MDP0000247005	10	32961650	32963883
A19	NA	MDP0000196953	10	32988127	32992045
A19	NA	MDP0000086296	10	33021589	33025866
A10	NA	MDP0000077683	11	140259	154609
A10	NA	MDP0000157382	11	178165	185197
A10	NA	MDP0000149162	11	360570	360866
A10	NA	MDP0000723614	11	452198	453491
A10	NA	MDP0000636593	11	481320	483927
A10	NA	MDP0000255076	11	485016	487916
A10	NA	MDP0000843303	11	541404	542453
A10	NA	MDP0000288336	11	609758	611085
A10	NA	MDP0000320703	11	1497862	1499481
A10	NA	MDP0000229861	11	1616555	1622017
A10	NA	MDP0000785794	11	1623074	1626295
A10	NA	MDP0000201011	11	1638177	1645822
A10	NA	MDP0000565880	11	1654420	1656817
A10	NA	MDP0000244872	11	1664092	1666866
A10	NA	MDP0000173780	11	1683203	1685491
A10	NA	MDP0000618774	11	1782822	1784318
A10	NA	MDP0000569996	11	2032949	2035906
A10	NA	MDP0000902222	11	2697597	2699814
A10	NA	MDP0000182395	11	2860500	2863619
A10	NA	MDP0000319664	11	2869494	2870051
A19	NA	MDP0000227815	11	3047891	3048364
A19	NA	MDP0000131155	11	3050776	3052241
A19	NA	MDP0000670234	11	3068850	3075546
A19	NA	MDP0000389331	11	3170370	3170693
A19	NA	MDP0000121185	11	3515303	3517183
A19	NA	MDP0000092478	11	3518790	3521442
A19	NA	MDP0000650726	11	3559769	3567034
A19	NA	MDP0000263198	11	3572897	3575249
A19	NA	MDP0000028677	11	3589953	3591477
A19	NA	MDP0000178214	11	3624704	3625552
A19	NA	MDP0000760912	11	3665774	3669251
A19	NA	MDP0000202363	11	3682650	3689856
A19	NA	MDP0000191097	11	3964420	3967940
A19	NA	MDP0000204412	11	3971887	3979706
A19	NA	MDP0000125245	11	4021167	4021365
A19	NA	MDP0000290540	11	4036553	4040461
A10	NA	MDP0000347790	11	4363750	4364812
A10	NA	MDP0000124249	11	4364148	4365724
A10	NA	MDP0000599317	11	4416297	4418106
A10	NA	MDP0000124806	11	4449389	4450401
A10	NA	MDP0000790687	11	4459129	4461216
A10	NA	MDP0000442222	11	4496003	4496110
A10	NA	MDP0000573752	11	4549430	4552444
A10	NA	MDP0000138501	11	4721779	4730124
A10	NA	MDP0000120830	11	4791450	4792812
A10	NA	MDP0000941407	11	4913090	4915447
A10	NA	MDP0000807837	11	5030397	5031447
A10	NA	MDP0000191609	11	5033727	5036721
A10	NA	MDP0000287331	11	5102049	5109752
A10	NA	MDP0000545219	11	5233536	5236145
A10	NA	MDP0000172662	11	5361749	5366205
A10	NA	MDP0000168270	11	5376249	5377053
A10	NA	MDP0000236593	11	5376666	5378508
A10	NA	MDP0000134603	11	5386531	5389282
A10	NA	MDP0000181887	11	5400699	5401942
A10	NA	MDP0000280662	11	5437328	5438630
A10	NA	MDP0000686301	11	5504333	5506426
A10	NA	MDP0000156246	11	5529397	5530866
A10	NA	MDP0000265429	11	5634618	5635555
A10	NA	MDP0000268981	11	5643895	5646415
A10	NA	MDP0000179175	11	5653353	5654919
A10	NA	MDP0000167531	11	5805180	5810373
A10	NA	MDP0000772040	11	5843686	5844453
A10	NA	MDP0000682681	11	5872463	5874383
A10	NA	MDP0000320480	11	6059650	6062112
A10	NA	MDP0000161981	11	6087089	6091653
A10	61	MDP0000268951	11	6114363	6118231
A10	62	MDP0000157879	11	6210693	6212473
A10	NA	MDP0000119630	11	6240061	6244110
A10	NA	MDP0000138537	11	6249465	6251125
A10	NA	MDP0000218998	11	6562465	6566680
A10	NA	MDP0000363586	11	6562540	6563539
A10	NA	MDP0000240624	11	6596093	6601341
A10	NA	MDP0000289954	11	6610329	6611729
A10	NA	MDP0000728014	11	6776710	6779273
A10	NA	MDP0000260620	11	7054480	7060218
A10	NA	MDP0000293505	11	7068722	7069520
A10	NA	MDP0000260623	11	7071134	7074883
A10	NA	MDP0000336536	11	7074115	7075631
A10	NA	MDP0000808437	11	7077243	7079518
A10	NA	MDP0000207578	11	7252773	7255468
A10	NA	MDP0000245441	11	7277257	7279957
A10	NA	MDP0000456716	11	7301297	7302137
A10	133	MDP0000217459	11	7306974	7308171
A10	NA	MDP0000261346	11	7412098	7416069
A10	130	MDP0000243084	11	7768319	7769355
A10	NA	MDP0000784692	11	7845651	7847061
A10	NA	MDP0000815376	11	7873835	7875224
A10	NA	MDP0000880187	11	8088542	8090789
A10	NA	MDP0000138182	11	8120357	8124895
A10	NA	MDP0000418263	11	8130175	8133363
A10	NA	MDP0000638196	11	8487329	8488520
A10	NA	MDP0000790341	11	8784280	8786215
A10	NA	MDP0000172953	11	8862029	8864779
A10	NA	MDP0000156817	11	8875820	8882502
A10	71	MDP0000281474	11	8961647	8969899
A10	NA	MDP0000653095	11	9029335	9030111
A10	NA	MDP0000305853	11	9038435	9043258
A10	NA	MDP0000491810	11	9076893	9077811
A10	NA	MDP0000320465	11	9154001	9156727
A10	65	MDP0000119945	11	9154400	9155567
A10	NA	MDP0000232074	11	9168918	9173827
A10	NA	MDP0000307050	11	9325679	9328514
A10	NA	MDP0000862989	11	9487385	9488498
A10	NA	MDP0000922876	11	9490392	9491690
A10	NA	MDP0000137401	11	9490544	9494319
A10	NA	MDP0000312297	11	9677369	9684814
A10	NA	MDP0000885802	11	9872088	9872999
A10	NA	MDP0000859326	11	9896540	9902211
A10	NA	MDP0000297823	11	9907310	9916888
A10	NA	MDP0000195681	11	9923508	9927466
A10	NA	MDP0000144996	11	10043137	10051926
A10	NA	MDP0000413406	11	10060389	10063158
A10	NA	MDP0000238469	11	10263160	10266147
A10	NA	MDP0000451623	11	10478321	10479062
A10	NA	MDP0000451624	11	10479624	10483035
A10	NA	MDP0000316302	11	10790598	10791984
A10	NA	MDP0000226337	11	10792674	10794071
A10	NA	MDP0000428615	11	10865831	10866257
A10	NA	MDP0000125173	11	10887501	10897917
A10	NA	MDP0000903417	11	11025719	11027246
A10	NA	MDP0000255884	11	11073805	11075483
A10	NA	MDP0000888311	11	11133079	11134253
A10	NA	MDP0000178906	11	11175841	11180998
A10	NA	MDP0000281711	11	11281727	11284753
A10	NA	MDP0000188414	11	11461852	11464503
A10	NA	MDP0000317572	11	11519620	11528991
A10	NA	MDP0000233580	11	11588356	11594303
A10	NA	MDP0000139674	11	11621044	11622920
A10	NA	MDP0000144313	11	11655718	11660057
A10	NA	MDP0000188838	11	11766757	11770200
A10	NA	MDP0000258366	11	11796160	11799882
A10	NA	MDP0000140806	11	12214062	12218465
A10	NA	MDP0000477774	11	12255757	12260158
A10	NA	MDP0000193172	11	12409999	12415796
A10	NA	MDP0000623905	11	12509189	12522708
A16	NA	MDP0000767832	11	12534419	12535933
A10	NA	MDP0000314057	11	12993478	13003786
A10	NA	MDP0000159359	11	13424428	13436262
A10	NA	MDP0000265798	11	13461817	13467518
A10	NA	MDP0000193524	11	13584848	13588669
A10	NA	MDP0000292917	11	13714583	13718010
A10	NA	MDP0000130002	11	13840721	13850806
A10	114	MDP0000383043	11	13892055	13898202
A10	NA	MDP0000818047	11	14103633	14104464
A10	NA	MDP0000315206	11	14229597	14235043
A10	117	MDP0000258717	11	14302682	14306387
A10	NA	MDP0000300897	11	14340412	14347788
A10	NA	MDP0000123134	11	14436669	14438387
A10	NA	MDP0000220343	11	14482948	14487476
A10	NA	MDP0000311762	11	14488005	14489267
A13	NA	MDP0000167655	11	14855611	14856207
A10	NA	MDP0000331808	11	15565751	15572822
[truncated: 1,789 more rows]

## Sheet: Lotus
Ancestor	Ancestral order	Lotus1	Lotus1_chr	Lotus1_start	Lotus1_end
A13	NA	chr1.CM0088.200.nd	1	76738	76869
A13	NA	chr1.CM0088.230.nd	1	84211	86925
A13	NA	chr1.CM0088.520.nd	1	189313	191363
A13	NA	chr1.CM0088.530.nd	1	195302	195912
A13	NA	chr1.CM0088.550.nd	1	201662	202207
A13	NA	chr1.CM0088.570.nd	1	213960	215744
A13	NA	chr1.CM0088.620.nd	1	231964	235009
A13	NA	chr1.CM0088.650.nd	1	241357	242300
A13	NA	chr1.CM0088.680.nd	1	246139	250295
A13	NA	chr1.CM0088.740.nc	1	281065	281562
A13	NA	chr1.CM0088.770.nc	1	302173	305691
A13	NA	chr1.CM0088.830.nc	1	346731	347372
A13	NA	chr1.CM0088.850.nc	1	403901	404203
A7	NA	chr1.CM0591.80.nd	1	570442	570942
A7	NA	chr1.CM0591.90.nd	1	571856	573588
A7	NA	chr1.CM0591.330.nd	1	685893	689350
A7	NA	chr1.CM0591.340.nd	1	697303	698694
A13	NA	chr1.CM0289.360.nc	1	1012730	1014743
A13	NA	chr1.CM0145.160.nc	1	1148201	1150556
A13	NA	chr1.CM0145.210.nc	1	1186612	1190683
A13	NA	chr1.CM0145.240.nd	1	1207163	1215072
A13	NA	chr1.CM0145.260.nd	1	1221465	1223367
A13	NA	chr1.CM0145.270.nd	1	1224863	1226653
A13	NA	chr1.CM0145.330.nd	1	1258572	1260857
A13	NA	chr1.CM0016.170.nc	1	1435387	1439808
A13	NA	chr1.CM0171.40.nc	1	1910220	1912551
A16	NA	chr1.CM0171.380.nc	1	2246680	2248338
A16	NA	chr1.CM0171.410.nc	1	2271282	2271851
A16	NA	chr1.CM0171.460.nc	1	2342745	2349759
A16	NA	chr1.CM0171.510.nd	1	2376875	2379627
A16	NA	chr1.CM0171.730.nd	1	2491626	2494176
A16	NA	chr1.CM0171.930.nd	1	2583853	2584411
A16	NA	chr1.CM0166.320.nc	1	3110023	3115445
A16	NA	chr1.CM1956.370.nc	1	3557768	3559345
A16	NA	chr1.CM1956.460.nc	1	3636071	3637264
A16	NA	chr1.CM1956.640.nc	1	3799299	3803344
A16	NA	chr1.CM1956.660.nc	1	3811744	3813356
A16	NA	chr1.CM0174.30.nd	1	4011215	4014806
A16	NA	chr1.CM0174.100.nd	1	4057609	4064662
A16	NA	chr1.CM0174.140.nc	1	4082366	4086563
A16	NA	chr1.CM0174.180.nc	1	4112971	4118500
A13	NA	chr1.LjT29N14.30.nd	1	4378242	4385126
A13	NA	chr1.LjT29N14.110.nd	1	4416496	4418931
A13	NA	chr1.LjT29N14.140.nd	1	4421135	4422725
A13	NA	chr1.LjT29N14.170.nd	1	4428554	4429219
A7	NA	chr1.LjT48M07.20.nc	1	4552170	4556077
A7	NA	chr1.LjT48M07.60.nc	1	4574473	4574919
A7	NA	chr1.LjT48M07.130.nc	1	4607743	4608584
A13	NA	chr1.CM0192.40.nd	1	4667088	4667675
A13	NA	chr1.CM0192.370.nd	1	4840440	4842369
A16	NA	chr1.CM0668.160.nd	1	5136322	5137416
A16	NA	chr1.LjT32B13.30.nd	1	5291122	5293623
A13	NA	chr1.LjB21G05.10.nc	1	5857062	5857259
A13	NA	chr1.LjB21G05.90.nc	1	5910141	5918301
A13	NA	chr1.LjT31L11.70.nd	1	6564293	6565427
A13	NA	chr1.LjT31L11.130.nd	1	6593203	6593658
A13	NA	chr1.CM0027.90.nc	1	6727706	6733571
A13	NA	chr1.CM0027.160.nc	1	6776361	6779428
A13	NA	chr1.CM0181.20.nc	1	6818048	6821044
A13	NA	chr1.CM0181.30.nc	1	6821825	6823948
A13	12	chr1.LjT46M16.70.nd	1	7240621	7241692
A10	NA	chr1.CM0320.90.nc	1	8869174	8873879
A10	NA	chr1.CM0320.460.nd	1	9112002	9115253
A10	NA	chr1.CM0248.90.nc	1	9851998	9857151
A10	NA	chr1.CM0248.120.nc	1	9865373	9868130
A10	NA	chr1.CM0248.200.nd	1	9926195	9928506
A10	NA	chr1.CM0248.240.nd	1	9942544	9943767
A10	NA	chr1.CM0248.430.nc	1	10068106	10071272
A13	NA	chr1.CM0125.190.nc	1	10342495	10342991
A13	NA	chr1.CM0032.20.nd	1	10439586	10444061
A13	NA	chr1.CM0032.380.nd	1	10659920	10660102
A13	NA	chr1.CM0032.430.nc	1	10711210	10716153
A13	NA	chr1.CM0032.450.nc	1	10722693	10729531
A13	NA	chr1.CM0032.470.nc	1	10735948	10738797
A13	NA	chr1.CM0032.500.nc	1	10743431	10748637
A13	NA	chr1.LjT27C19.110.nd	1	11887858	11890129
A13	NA	chr1.CM0036.70.nc	1	12046028	12052339
A13	NA	chr1.CM0036.130.nc	1	12079554	12081904
A13	NA	chr1.CM0036.150.nc	1	12084319	12088975
A13	21	chr1.CM0036.220.nd	1	12126124	12127881
A13	NA	chr1.CM0036.240.nd	1	12132815	12133683
A13	NA	chr1.CM0955.160.nd	1	12947287	12953264
A13	NA	chr1.LjT35H06.110.nc	1	13274300	13276482
A13	NA	chr1.LjT35H06.160.nc	1	13314038	13324199
A13	NA	chr1.LjT40H13.50.nd	1	15624349	15624622
A13	NA	chr1.LjT40H13.160.nd	1	15677503	15680096
A13	NA	chr1.CM0982.20.nd	1	17320477	17326772
A13	NA	chr1.CM0982.40.nd	1	17339584	17339776
A13	NA	chr1.CM0982.350.nd	1	17503369	17504928
A13	NA	chr1.CM0982.450.nd	1	17552533	17553852
A13	NA	chr1.LjT39K06.70.nd	1	17917117	17920503
A13	NA	chr1.LjT39K06.120.nd	1	17958909	17961040
A13	NA	chr1.LjT39K06.130.nd	1	17962766	17967046
A13	NA	chr1.LjT20M22.140.nd	1	18140187	18140999
A13	NA	chr1.CM0050.90.nc	1	18817597	18819469
A13	NA	chr1.CM0050.100.nc	1	18820945	18825639
A13	NA	chr1.CM0050.120.nc	1	18831146	18831837
A13	NA	chr1.CM0050.150.nc	1	18853983	18854360
A13	NA	chr1.CM0050.330.nd	1	18927806	18929680
A13	NA	chr1.LjT45O14.70.nd	1	19080308	19083459
A13	NA	chr1.LjT45O14.170.nd	1	19118682	19121607
A13	NA	chr1.LjT45O14.270.nd	1	19155431	19157136
A4	NA	chr1.CM0133.10.nc	1	21127713	21130183
A4	NA	chr1.CM0133.30.nc	1	21136673	21138129
A4	NA	chr1.CM0133.90.nc	1	21176867	21179401
A4	NA	chr1.CM0133.100.nc	1	21182050	21182394
A4	NA	chr1.CM0133.170.nc	1	21232136	21236838
A4	NA	chr1.CM0133.200.nc	1	21249672	21252976
A4	NA	chr1.CM0133.360.nc	1	21371310	21379084
A4	NA	chr1.CM0133.380.nc	1	21389758	21393033
A4	NA	chr1.CM0133.400.nc	1	21397830	21402430
A4	NA	chr1.CM0133.510.nc	1	21486091	21491040
A4	NA	chr1.CM0133.590.nc	1	21591458	21591826
A4	NA	chr1.CM0133.630.nc	1	21601021	21604334
A4	NA	chr1.CM0133.640.nc	1	21605667	21607976
A4	NA	chr1.CM0133.680.nc	1	21625148	21634205
A4	NA	chr1.CM0133.900.nd	1	21732768	21733740
A4	NA	chr1.CM0133.930.nd	1	21745898	21750991
A4	NA	chr1.CM0133.970.nc	1	21772992	21778775
A4	NA	chr1.CM0133.1020.nc	1	21805312	21806643
A4	NA	chr1.CM0133.1050.nc	1	21818503	21822673
A4	NA	chr1.CM0133.1130.nc	1	21860410	21861639
A4	NA	chr1.CM0433.20.nd	1	22246721	22247498
A4	NA	chr1.CM0433.60.nd	1	22263079	22264576
A4	NA	chr1.CM0433.130.nd	1	22303817	22304493
A4	NA	chr1.CM0433.320.nd	1	22426914	22428150
A4	NA	chr1.LjT04O21.50.nd	1	23116779	23117870
A4	NA	chr1.LjT04O21.110.nd	1	23144916	23148662
A4	NA	chr1.LjT04O21.220.nd	1	23194335	23196655
A4	NA	chr1.LjT04O21.230.nd	1	23199534	23199963
A4	NA	chr1.LjT04O21.240.nd	1	23216260	23219037
A4	75	chr1.CM0442.380.nd	1	23468831	23470295
A4	NA	chr1.CM0760.70.nc	1	23853227	23856356
A4	NA	chr1.CM0760.90.nc	1	23883249	23884676
A4	NA	chr1.CM0760.190.nd	1	23950508	23951882
A4	NA	chr1.CM0760.200.nd	1	23956316	23958193
A4	NA	chr1.CM0760.260.nd	1	23992374	23994702
A4	NA	chr1.LjT36G06.50.nc	1	24364150	24365670
A4	NA	chr1.LjT36G06.150.nc	1	24425754	24427629
A4	NA	chr1.LjT35C22.40.nc	1	24662252	24663016
A4	NA	chr1.LjT35C22.60.nc	1	24682619	24684624
A4	NA	chr1.LjT35C22.130.nc	1	24722619	24724607
A4	NA	chr1.LjT04O06.30.nc	1	25711881	25716685
A4	NA	chr1.LjT04O06.40.nc	1	25717527	25719712
A4	NA	chr1.CM0233.370.nd	1	27220069	27225071
A13	NA	chr1.CM0233.470.nc	1	27277041	27278508
A13	NA	chr1.CM0233.480.nc	1	27283720	27285483
A13	NA	chr1.CM0233.510.nc	1	27302379	27306229
A13	NA	chr1.CM0195.40.nd	1	27447940	27453099
A13	NA	chr1.CM0195.80.nd	1	27471535	27473184
A13	NA	chr1.CM0195.130.nd	1	27501138	27505448
A13	NA	chr1.CM0195.330.nc	1	27608533	27614531
A13	NA	chr1.CM0195.360.nd	1	27640897	27641442
A13	NA	chr1.CM0195.550.nd	1	27731581	27733044
A13	NA	chr1.CM0275.40.nc	1	28059454	28062755
A13	NA	chr1.CM0275.50.nc	1	28078899	28083517
A13	NA	chr1.CM0275.60.nc	1	28088433	28090324
A13	NA	chr1.CM0275.120.nc	1	28147833	28150680
A13	NA	chr1.CM0275.170.nd	1	28171313	28172906
A13	NA	chr1.LjT34C24.20.nc	1	28326683	28329901
A13	NA	chr1.LjT34C24.80.nc	1	28382629	28386140
A13	NA	chr1.CM0121.250.nc	1	30394374	30394777
A13	NA	chr1.CM0178.10.nd	1	30522682	30523504
A13	NA	chr1.CM0178.90.nd	1	30555254	30558330
A13	NA	chr1.CM0178.120.nd	1	30568781	30569175
A13	NA	chr1.CM0178.180.nd	1	30590971	30594032
A13	NA	chr1.CM0178.190.nd	1	30595096	30598605
A13	NA	chr1.CM0178.250.nc	1	30625967	30633649
A13	9	chr1.CM0178.260.nc	1	30643894	30647992
A1	NA	chr1.CM1255.10.nc	1	33847654	33849912
A1	NA	chr1.CM1255.200.nc	1	33933201	33935003
A1	NA	chr1.CM1255.270.nc	1	33960630	33970401
A1	NA	chr1.CM1255.320.nc	1	33986345	33988690
A1	NA	chr1.LjT06I14.10.nc	1	34139632	34139991
A1	NA	chr1.LjT06I14.40.nc	1	34168486	34176636
A1	NA	chr1.CM0284.10.nd	1	36637199	36638869
A1	NA	chr1.CM0284.20.nd	1	36643597	36649276
A1	NA	chr1.CM0284.30.nd	1	36651624	36655350
A1	NA	chr1.CM0284.40.nd	1	36660259	36660477
A1	NA	chr1.CM0393.350.nd	1	39843865	39844983
A1	NA	chr1.CM0393.430.nd	1	39870794	39876085
A1	NA	chr1.CM0051.290.nd	1	40435116	40435603
A1	NA	chr1.CM0051.310.nd	1	40440275	40440618
A1	NA	chr1.CM0051.350.nd	1	40464712	40466655
A16	NA	chr1.CM0141.60.nd	1	40992551	40995629
A16	NA	chr1.CM0141.70.nd	1	40998679	40999329
A16	NA	chr1.CM0141.140.nd	1	41028152	41036779
A16	NA	chr1.CM0141.270.nc	1	41095659	41102621
A16	NA	chr1.CM0141.280.nc	1	41103887	41106309
A16	NA	chr1.CM0141.300.nc	1	41110908	41112458
A16	NA	chr1.CM0141.340.nc	1	41150413	41154755
A16	NA	chr1.CM0141.390.nd	1	41178848	41180302
A16	NA	chr1.CM0141.400.nd	1	41181152	41182264
A16	NA	chr1.CM0141.420.nd	1	41188773	41189739
A16	NA	chr1.CM0141.490.nd	1	41234174	41236598
A16	NA	chr1.CM0141.510.nd	1	41238382	41242196
A16	NA	chr1.CM0141.520.nd	1	41244796	41249209
A16	NA	chr1.CM0141.630.nd	1	41282446	41286002
A16	NA	chr1.CM0315.290.nd	1	41516749	41517149
A16	NA	chr1.CM0315.350.nc	1	41541248	41545205
A16	NA	chr1.CM0315.420.nc	1	41581395	41584123
A16	NA	chr1.LjT11G20.30.nd	1	41965282	41965500
A16	NA	chr1.LjT11G20.70.nd	1	41997835	42000289
A13	NA	chr1.CM0017.160.nc	1	51278157	51280208
A13	NA	chr1.CM0017.170.nc	1	51281015	51284590
A13	NA	chr1.CM0017.190.nc	1	51296718	51300316
A13	NA	chr1.CM0017.200.nc	1	51302342	51303395
A13	NA	chr1.CM0017.220.nc	1	51314093	51319199
A13	NA	chr1.CM0017.270.nc	1	51340226	51340648
A13	NA	chr1.CM0017.690.nd	1	51647908	51650044
A13	NA	chr1.CM0231.40.nd	1	51808274	51808690
A13	NA	chr1.CM0231.60.nd	1	51810088	51810919
A13	NA	chr1.CM0231.90.nd	1	51821626	51825068
A13	NA	chr1.CM0231.110.nd	1	51828210	51830091
A13	NA	chr1.CM0231.210.nc	1	51923560	51924963
A13	94	chr1.CM0231.240.nc	1	51948449	51949807
A13	92	chr1.CM0231.310.nd	1	51998480	52000497
A13	NA	chr1.CM0231.320.nd	1	52001795	52006175
A13	NA	chr1.CM0231.330.nd	1	52017960	52018175
A13	NA	chr1.CM0231.360.nd	1	52037199	52040699
A13	NA	chr1.CM0231.390.nd	1	52053744	52059063
A13	NA	chr1.CM0231.450.nd	1	52089266	52090228
A13	NA	chr1.CM0231.600.nd	1	52195777	52198298
A13	NA	chr1.CM0150.10.nd	1	52706674	52710711
A13	NA	chr1.CM0150.20.nd	1	52713277	52718122
A13	NA	chr1.CM0150.140.nd	1	52781912	52784430
A13	NA	chr1.CM0150.160.nd	1	52791208	52792000
A13	NA	chr1.CM0150.190.nd	1	52807073	52809266
A13	18	chr1.CM0150.260.nc	1	52843229	52844759
A13	NA	chr1.CM0150.290.nc	1	52861297	52863478
A13	NA	chr1.CM0150.310.nc	1	52870284	52873371
A13	NA	chr1.CM0150.410.nc	1	52924228	52926395
A13	NA	chr1.CM0150.420.nc	1	52927236	52945002
A13	NA	chr1.CM0150.650.nd	1	53066035	53071380
A13	93	chr1.CM0113.10.nd	1	53149197	53152923
A13	NA	chr1.CM0113.40.nd	1	53165550	53168125
A13	NA	chr1.CM0113.90.nd	1	53191025	53191097
A13	NA	chr1.CM0113.160.nc	1	53253512	53257946
A13	NA	chr1.CM0113.170.nc	1	53261623	53263350
A13	NA	chr1.CM0113.200.nc	1	53281379	53281819
A13	NA	chr1.CM0113.260.nc	1	53304514	53308558
A13	NA	chr1.CM0113.520.nc	1	53432282	53434213
A13	NA	chr1.CM0113.620.nc	1	53485286	53486153
A13	NA	chr1.CM0113.650.nd	1	53512271	53516141
A13	NA	chr1.CM0113.670.nd	1	53519015	53520751
A13	NA	chr1.CM0113.710.nd	1	53530463	53533889
A13	NA	chr1.CM0113.730.nd	1	53555849	53559715
A10	NA	chr1.CM0147.430.nc	1	55026518	55032258
A10	NA	chr1.CM0147.520.nd	1	55067444	55072035
A10	NA	chr1.CM0147.530.nd	1	55075977	55077299
A10	NA	chr1.CM0147.600.nd	1	55096582	55096812
A10	NA	chr1.CM0147.760.nc	1	55188986	55193473
A10	NA	chr1.CM0147.1030.nc	1	55329974	55331935
A13	NA	chr1.CM1875.40.nc	1	55773622	55773754
A10	NA	chr1.CM0316.220.nc	1	58146107	58149088
A16	NA	chr1.CM0001.80.nd	1	58819093	58819726
A16	NA	chr1.CM0001.370.nd	1	59014030	59016157
A16	NA	chr1.CM0001.420.nc	1	59041743	59046711
A16	NA	chr1.CM0001.430.nc	1	59047707	59050085
A16	NA	chr1.CM0001.680.nc	1	59270975	59272386
A16	NA	chr1.LjT16O03.80.nd	1	59706973	59707736
A16	NA	chr1.LjT16O03.110.nd	1	59721187	59721262
A16	NA	chr1.LjT16O03.130.nd	1	59726963	59728799
A16	NA	chr1.CM0064.30.nd	1	60937682	60938714
A16	NA	chr1.CM0064.570.nc	1	61184308	61191187
A16	NA	chr1.CM0064.590.nc	1	61195082	61199820
A16	NA	chr1.LjT08H21.140.nd	1	63186826	63187442
A16	NA	chr1.CM1880.40.nc	1	63283076	63286018
A16	NA	chr1.CM1880.80.nc	1	63313773	63316229
A16	NA	chr1.CM1880.100.nc	1	63325747	63332506
A16	NA	chr1.CM1880.150.nc	1	63359237	63365815
A16	NA	chr1.CM1880.210.nd	1	63413410	63415902
A10	NA	chr1.CM0593.10.nd	1	63736537	63753464
A16	NA	chr1.CM0593.240.nd	1	63833264	63836608
A16	NA	chr1.CM0222.20.nc	1	64083008	64090797
A16	NA	chr1.CM0222.170.nd	1	64192196	64192722
A16	NA	chr1.CM0222.190.nd	1	64207515	64211681
A16	NA	chr1.CM0222.270.nd	1	64244346	64244672
A10	NA	chr1.CM0371.210.nc	1	66100132	66104751
A10	NA	chr1.CM1409.110.nd	1	66302048	66303905
A10	NA	chr1.CM1409.130.nd	1	66313430	66315366
A10	NA	chr1.CM1409.180.nd	1	66332253	66334335
A10	NA	chr1.CM0098.10.nd	1	67092650	67094670
A10	NA	chr1.CM0098.190.nc	1	67209174	67215742
A10	NA	chr1.CM0098.230.nc	1	67224353	67228405
A10	NA	chr1.CM0098.300.nc	1	67258850	67261432
A10	NA	chr1.CM0098.310.nc	1	67263038	67265769
A10	NA	chr1.CM0098.410.nd	1	67328200	67328932
A10	NA	chr1.CM0098.440.nd	1	67337370	67337573
A10	NA	chr1.LjT01M20.50.nc	1	67459169	67460677
A10	NA	chr1.LjT01M20.80.nc	1	67491471	67497222
A10	NA	chr1.CM0269.120.nd	1	67865485	67867919
A10	NA	chr1.CM0269.140.nd	1	67884948	67891526
A10	NA	chr1.CM0269.160.nc	1	67899766	67906987
A10	NA	chr1.CM0269.350.nd	1	67988649	67990848
A10	NA	chr1.CM0816.140.nd	1	68217824	68220612
A10	21	chr1.CM0816.330.nc	1	68338760	68340331
A10	NA	chr1.CM0816.410.nd	1	68424352	68426854
A10	NA	chr1.CM0009.130.nd	1	69059361	69063558
A10	NA	chr1.CM0009.150.nd	1	69067475	69071789
A10	NA	chr1.CM0009.170.nd	1	69082661	69105476
A10	NA	chr1.CM0009.200.nc	1	69134130	69136521
A10	NA	chr1.CM0009.370.nc	1	69270417	69273890
A10	NA	chr1.LjT38G13.70.nd	1	69374726	69374944
A10	NA	chr1.LjT38G13.80.nd	1	69377632	69381117
A10	NA	chr1.LjT38G13.120.nd	1	69445427	69448863
A10	NA	chr1.CM0398.70.nd	1	69568818	69572153
A10	NA	chr1.CM0398.130.nd	1	69613448	69615077
A10	NA	chr1.CM0398.220.nd	1	69653029	69654545
A10	NA	chr1.CM0398.230.nd	1	69658046	69658354
A10	NA	chr1.CM0318.40.nd	1	69777429	69779892
A10	NA	chr1.CM0318.110.nd	1	69815146	69815559
A10	NA	chr1.CM0318.190.nd	1	69844006	69848476
A10	NA	chr1.CM0318.270.nd	1	69864774	69866112
A10	NA	chr1.CM0318.350.nc	1	69920354	69920869
A10	NA	chr1.CM0318.400.nc	1	69932302	69934846
A10	NA	chr1.CM0318.590.nd	1	70098039	70100452
A10	NA	chr1.CM0318.700.nd	1	70145287	70147080
A10	NA	chr1.LjT38A19.10.nc	1	72037162	72039039
A10	NA	chr1.LjT38A19.150.nc	1	72140910	72142849
A10	NA	chr1.LjT05B18.60.nd	1	72260027	72261430
A10	NA	chr1.LjT05B18.90.nd	1	72277598	72279346
A10	NA	chr1.LjT05B18.100.nd	1	72280841	72281463
A10	NA	chr1.LjT05B18.150.nd	1	72307775	72308242
A10	NA	chr1.LjT05B18.170.nd	1	72313261	72315799
A10	NA	chr1.LjT05B18.230.nd	1	72339632	72342554
A7	70	chr1.CM0322.170.nc	1	72730772	72732337
A7	NA	chr1.CM0322.230.nd	1	72788408	72789112
A7	NA	chr1.CM0322.310.nd	1	72818302	72819546
A7	NA	chr1.CM0375.20.nd	1	72895127	72896276
A7	NA	chr1.CM0375.70.nd	1	72911356	72911643
A7	NA	chr1.CM0375.100.nd	1	72936056	72940211
A7	NA	chr1.CM0375.380.nc	1	73139212	73142938
A7	NA	chr1.CM0375.390.nc	1	73146865	73150095
A7	NA	chr1.CM0375.450.nc	1	73175299	73183286
A7	NA	chr1.CM0295.10.nd	1	73530258	73530831
A7	NA	chr1.CM0295.90.nd	1	73584010	73585668
A7	NA	chr1.CM0295.190.nd	1	73644757	73646739
A7	NA	chr1.CM0295.480.nd	1	73799500	73801830
A7	NA	chr1.CM0295.660.nc	1	73958598	73961486
A7	NA	chr1.CM0295.690.nc	1	73974574	73978315
A7	NA	chr1.CM0295.760.nc	1	74037715	74041560
A7	NA	chr1.CM0295.1100.nc	1	74299691	74302749
A7	NA	chr1.CM0295.1160.nc	1	74339949	74343026
A7	NA	chr1.CM0295.1180.nc	1	74360712	74366359
A10	NA	chr1.CM0033.130.nd	1	74494144	74494643
A10	96	chr1.CM0033.190.nd	1	74519176	74522475
A10	NA	chr1.CM0033.230.nd	1	74555139	74558023
A10	NA	chr1.CM0033.410.nc	1	74644080	74652312
A10	NA	chr1.CM0033.430.nc	1	74663796	74664436
A10	NA	chr1.CM0033.460.nc	1	74678489	74681041
A10	NA	chr1.CM0033.470.nc	1	74683138	74685183
A10	NA	chr1.CM0033.480.nc	1	74687247	74691200
A10	NA	chr1.CM0033.570.nc	1	74752967	74755286
A10	NA	chr1.CM0033.610.nc	1	74784614	74788626
A10	NA	chr1.CM0033.680.nc	1	74819645	74821875
A10	NA	chr1.CM0033.690.nc	1	74822416	74823241
A10	NA	chr1.CM0033.750.nc	1	74874097	74876276
A10	NA	chr1.CM0033.1080.nc	1	75120320	75121221
A10	NA	chr1.CM0033.1200.nc	1	75221680	75228102
A10	NA	chr1.CM0012.10.nd	1	75553964	75558928
A10	NA	chr1.CM0012.260.nd	1	75701857	75703701
A10	NA	chr1.CM0012.310.nd	1	75724150	75727997
A10	NA	chr1.CM0012.490.nc	1	75877979	75885678
A10	NA	chr1.CM0012.530.nd	1	75892549	75895829
A10	NA	chr1.CM0010.80.nc	1	76969974	76973527
A10	20	chr1.CM0010.90.nc	1	76974996	76980191
A10	NA	chr1.CM0010.230.nc	1	77022676	77025871
A10	NA	chr1.CM0010.260.nc	1	77031888	77035419
A10	NA	chr1.CM0010.290.nd	1	77046059	77051619
A10	NA	chr1.CM0010.300.nd	1	77053461	77056298
A10	40	chr1.CM0010.340.nd	1	77070853	77072098
A10	NA	chr1.CM0361.160.nd	1	77281811	77283949
A10	NA	chr1.CM0361.230.nd	1	77327945	77329778
A10	NA	chr1.CM0378.40.nc	1	77840848	77841636
A10	NA	chr1.CM0378.170.nd	1	77910531	77911184
A10	NA	chr1.CM0378.270.nd	1	77983760	77991403
A7	NA	chr1.CM0029.20.nc	1	79279355	79285135
A10	NA	chr1.CM0029.70.nc	1	79302503	79303468
A10	NA	chr1.CM0029.80.nc	1	79307071	79308303
A10	NA	chr1.CM0029.100.nc	1	79311913	79315997
A10	NA	chr1.CM0029.190.nc	1	79342107	79346291
A10	NA	chr1.CM0029.210.nd	1	79353950	79363755
A10	129	chr1.CM0029.320.nd	1	79400944	79403124
A7	NA	chr1.CM0206.180.nc	1	79815476	79816429
A7	NA	chr1.CM0206.220.nc	1	79830234	79842351
A7	NA	chr1.CM0206.280.nc	1	79868260	79870394
A7	NA	chr1.CM0206.290.nc	1	79872310	79875974
A7	NA	chr1.CM0206.380.nc	1	79912052	79915094
A7	NA	chr1.CM0206.420.nd	1	79921610	79923118
A7	NA	chr1.CM0206.590.nd	1	80021033	80025108
A7	NA	chr1.CM0206.720.nc	1	80126470	80128125
A7	NA	chr1.CM0206.740.nc	1	80142441	80145868
A7	NA	chr1.CM0206.800.nc	1	80164421	80167057
A7	NA	chr1.CM0206.1050.nd	1	80299336	80301363
A7	NA	chr1.CM0206.1060.nd	1	80302477	80303088
A7	NA	chr1.CM0122.120.nc	1	80435106	80436475
A7	NA	chr1.CM0122.140.nc	1	80456235	80458739
A7	NA	chr1.CM0122.180.nc	1	80473212	80477677
A7	NA	chr1.CM0122.190.nc	1	80479788	80480841
A7	NA	chr1.CM0122.210.nc	1	80512996	80516192
A7	NA	chr1.CM0122.220.nc	1	80520001	80522064
A7	NA	chr1.CM0122.230.nc	1	80523188	80527542
A7	NA	chr1.CM0122.450.nc	1	80692222	80692920
A7	NA	chr1.CM0122.460.nc	1	80693941	80697504
A7	NA	chr1.CM0122.620.nd	1	80754284	80754973
A7	NA	chr1.CM0122.630.nd	1	80758599	80760729
A7	NA	chr1.CM0122.670.nd	1	80783671	80786845
A7	NA	chr1.CM0122.690.nd	1	80790369	80793998
A7	NA	chr1.CM0122.710.nd	1	80803814	80806759
A7	NA	chr1.CM0544.20.nc	1	81197806	81206296
A7	NA	chr1.CM0544.30.nc	1	81213142	81220976
A7	NA	chr1.CM0544.60.nc	1	81236649	81246366
A7	NA	chr1.CM0544.130.nd	1	81305029	81305704
A7	NA	chr1.CM0544.210.nd	1	81320922	81323456
A7	NA	chr1.CM0544.270.nc	1	81360877	81364608
A7	NA	chr1.CM0544.300.nc	1	81371400	81380408
A7	NA	chr1.CM0544.340.nc	1	81390379	81392036
A7	NA	chr1.CM0544.370.nc	1	81407196	81412014
A7	NA	chr1.CM0544.380.nd	1	81416522	81416885
A7	NA	chr1.CM0544.450.nd	1	81439882	81440309
A7	NA	chr1.CM0544.510.nd	1	81456785	81459814
A7	NA	chr1.CM0544.550.nd	1	81475823	81479167
A7	NA	chr1.CM0544.610.nd	1	81513640	81516603
A7	NA	chr1.CM0544.620.nd	1	81520182	81521794
A7	NA	chr1.CM0544.700.nd	1	81554445	81559078
A7	NA	chr1.CM0109.70.nd	1	81657815	81662615
A7	NA	chr1.CM0109.130.nd	1	81676523	81680699
A7	NA	chr1.CM0109.170.nd	1	81690170	81696012
A7	NA	chr1.CM0109.240.nd	1	81726450	81727314
A7	NA	chr1.CM0109.280.nc	1	81745851	81746987
A7	NA	chr1.CM0109.290.nc	1	81748429	81750685
A7	NA	chr1.CM0109.300.nc	1	81752908	81756583
A7	NA	chr1.CM0109.310.nc	1	81757341	81760057
A7	NA	chr1.LjT29L06.50.nd	1	81901949	81906192
A7	NA	chr1.LjT29L06.80.nd	1	81915073	81915413
A7	NA	chr1.LjT29L06.110.nd	1	81932564	81933229
A7	NA	chr1.LjT30M08.80.nd	1	82673743	82676067
A7	NA	chr1.LjT30M08.140.nd	1	82694812	82697790
A1	NA	chr1.CM0105.410.nc	1	86743261	86746710
A1	NA	chr1.CM0105.460.nc	1	86770673	86774855
A1	NA	chr1.CM0105.470.nc	1	86778504	86782557
A1	NA	chr1.CM0105.490.nc	1	86798414	86799019
A1	NA	chr1.CM0105.540.nc	1	86817777	86819150
A1	NA	chr1.CM0105.570.nc	1	86826698	86827390
A1	NA	chr1.CM0105.600.nc	1	86837664	86840655
A1	NA	chr1.CM0105.760.nc	1	86905024	86909677
A1	NA	chr1.CM0105.840.nc	1	86966763	86968020
A4	NA	chr1.CM0105.1070.nc	1	87101691	87104136
A4	NA	chr1.CM0105.1090.nc	1	87113444	87115241
A4	NA	chr1.CM0105.1190.nc	1	87160554	87165645
A1	NA	chr2.LjT45I07.100.nd	2	8284801	8285008
A4	NA	chr2.LjT17O14.70.nc	2	16417488	16422847
A4	NA	chr2.LjT41F02.130.nc	2	16964919	16965353
A4	NA	chr2.LjT41F02.150.nc	2	16976153	16978724
A4	NA	chr2.LjT41F02.160.nc	2	16979979	16983741
A4	NA	chr2.CM0660.70.nc	2	17818446	17820492
A4	NA	chr2.CM0660.140.nc	2	17890303	17895089
A4	NA	chr2.CM0660.150.nc	2	17900994	17904252
A4	NA	chr2.CM0065.80.nd	2	19147795	19148412
A4	NA	chr2.CM0065.140.nc	2	19190714	19193403
A4	NA	chr2.CM0065.170.nc	2	19204983	19212922
A4	NA	chr2.CM0065.230.nc	2	19238323	19242148
A4	NA	chr2.LjT43I20.20.nd	2	19348795	19349073
A4	NA	chr2.LjT43I20.160.nd	2	19406926	19411350
A4	NA	chr2.CM0783.90.nd	2	19537362	19540013
A4	NA	chr2.CM0783.200.nd	2	19592000	19598014
A4	NA	chr2.CM0783.310.nd	2	19664381	19665653
A4	NA	chr2.CM0783.370.nd	2	19680192	19682928
A4	NA	chr2.CM0783.380.nd	2	19683245	19685078
A4	NA	chr2.CM0783.390.nd	2	19686150	19687090
A4	NA	chr2.CM0373.10.nd	2	19739898	19741704
A4	NA	chr2.CM0373.50.nd	2	19758548	19759942
A4	NA	chr2.CM0373.110.nd	2	19776441	19781506
A4	NA	chr2.CM0373.240.nc	2	19850381	19851533
A4	NA	chr2.CM0373.260.nc	2	19860368	19862036
A4	NA	chr2.CM0373.270.nc	2	19862892	19866742
A4	NA	chr2.CM0373.320.nc	2	19893854	19894872
A4	NA	chr2.CM0373.330.nc	2	19901576	19902955
A16	NA	chr2.LjT32G18.30.nc	2	21855479	21861140
A16	NA	chr2.LjT32G18.40.nc	2	21863426	21866957
A16	NA	chr2.LjT32G18.80.nc	2	21896979	21903915
A16	NA	chr2.LjT30P12.110.nc	2	22394477	22398847
A16	NA	chr2.CM0201.20.nd	2	23601618	23603227
A16	NA	chr2.CM0201.100.nd	2	23639811	23640852
A16	NA	chr2.CM0201.350.nc	2	23744510	23747691
A16	NA	chr2.CM0201.390.nc	2	23824067	23832000
A16	NA	chr2.CM0201.450.nc	2	23876994	23878802
A16	NA	chr2.CM0201.550.nd	2	23922431	23922682
A16	NA	chr2.CM0201.600.nd	2	23936982	23938361
A16	NA	chr2.CM0201.610.nd	2	23941666	23942186
A16	NA	chr2.CM0081.130.nc	2	24117948	24118922
A16	NA	chr2.CM0081.160.nc	2	24133548	24134817
A16	NA	chr2.CM0081.170.nc	2	24135355	24139006
A16	NA	chr2.CM0081.240.nc	2	24227425	24232822
A16	NA	chr2.CM0081.280.nc	2	24251837	24254521
A16	NA	chr2.CM0081.390.nd	2	24319554	24321072
A16	NA	chr2.CM0225.30.nc	2	25612200	25614227
A16	NA	chr2.CM0225.40.nc	2	25616141	25621117
A16	NA	chr2.CM0225.170.nc	2	25689532	25691565
A16	NA	chr2.CM0225.310.nd	2	25822036	25823376
A16	NA	chr2.LjT39I02.40.nc	2	25963247	25964363
A16	NA	chr2.LjT16J19.30.nc	2	27227781	27231182
A16	NA	chr2.LjT16J19.90.nc	2	27270677	27273980
A16	NA	chr2.LjT16J19.100.nc	2	27275574	27276371
A16	NA	chr2.LjT16J19.120.nc	2	27286247	27290136
A16	NA	chr2.CM0903.40.nd	2	29992320	29994525
A16	NA	chr2.CM0903.150.nd	2	30053506	30056611
A16	NA	chr2.CM0903.170.nd	2	30069635	30073731
A16	NA	chr2.CM0903.220.nd	2	30094738	30097299
A16	NA	chr2.CM0903.240.nd	2	30111182	30114330
A16	NA	chr2.CM0903.300.nd	2	30148633	30152991
A16	NA	chr2.CM0903.350.nd	2	30193653	30197878
A16	NA	chr2.CM0903.370.nd	2	30208292	30211246
A16	NA	chr2.CM1731.60.nc	2	32162704	32166591
A16	NA	chr2.CM1731.70.nc	2	32167437	32172951
A16	NA	chr2.CM1731.90.nc	2	32207001	32208669
A16	NA	chr2.LjT09H11.140.nd	2	33078254	33085154
A16	NA	chr2.CM0749.50.nd	2	33201637	33202371
A16	NA	chr2.CM0749.110.nd	2	33228959	33229498
A16	NA	chr2.CM0749.140.nd	2	33249185	33251178
A16	NA	chr2.CM0749.250.nd	2	33297588	33299879
A16	NA	chr2.CM0749.340.nd	2	33349885	33352171
A16	NA	chr2.CM0749.350.nd	2	33355166	33357927
A16	69	chr2.CM0749.360.nc	2	33358511	33361871
A16	NA	chr2.CM0749.370.nc	2	33369869	33372589
A16	NA	chr2.CM0749.380.nc	2	33373973	33375286
A16	NA	chr2.CM0749.410.nc	2	33409919	33415939
A16	NA	chr2.LjT47E17.70.nc	2	33558967	33564096
A16	NA	chr2.CM0124.110.nc	2	34471338	34473000
A16	NA	chr2.CM0124.550.nd	2	34691232	34693593
A16	NA	chr2.CM0124.620.nd	2	34725120	34725427
A16	NA	chr2.CM0124.740.nc	2	34779813	34781340
A16	NA	chr2.CM0124.820.nc	2	34843124	34850547
A16	NA	chr2.CM0120.10.nc	2	35244357	35246132
A16	NA	chr2.CM0120.90.nc	2	35300853	35313966
A16	NA	chr2.CM0120.250.nc	2	35437054	35440194
A16	NA	chr2.CM0120.260.nc	2	35440353	35444474
A16	NA	chr2.CM0120.270.nc	2	35448019	35449992
A16	NA	chr2.CM0120.320.nc	2	35471921	35475333
A16	NA	chr2.CM0120.540.nd	2	35605806	35610211
A16	NA	chr2.CM0120.580.nd	2	35634684	35635915
A16	NA	chr2.CM0641.20.nc	2	36031918	36034294
A16	NA	chr2.CM0608.150.nd	2	36569365	36569893
A16	NA	chr2.CM0608.230.nd	2	36607627	36608232
A16	NA	chr2.CM0608.240.nd	2	36609291	36612143
A16	NA	chr2.CM0608.320.nd	2	36647587	36649041
A16	NA	chr2.CM0608.580.nc	2	36811376	36814734
A16	NA	chr2.CM0608.610.nc	2	36830907	36837100
A16	NA	chr2.CM1150.30.nd	2	39576876	39579974
A16	NA	chr2.CM1150.40.nd	2	39587746	39589011
A16	NA	chr2.CM1150.110.nd	2	39604899	39606553
A16	NA	chr2.CM1150.170.nd	2	39635987	39636890
A16	NA	chr2.CM1150.200.nd	2	39650717	39652708
A16	NA	chr2.CM1150.230.nd	2	39668709	39673682
A16	NA	chr2.CM1150.310.nd	2	39723928	39724819
A16	NA	chr2.CM1150.540.nd	2	39817474	39818568
A16	NA	chr2.CM0028.130.nc	2	41275906	41276562
A16	NA	chr2.CM0028.190.nc	2	41301391	41307009
A16	NA	chr2.CM0056.200.nd	2	41530409	41530559
A16	NA	chr2.CM0056.360.nd	2	41590572	41591719
A16	NA	chr2.CM0056.380.nc	2	41596993	41597937
A16	NA	chr2.CM0056.420.nc	2	41627667	41629647
A16	NA	chr2.CM0056.450.nc	2	41660292	41673126
A16	NA	chr2.LjT13P17.50.nd	2	44105524	44108356
A1	NA	chr2.LjT41P23.30.nc	2	46733101	46735943
A1	NA	chr2.LjT41P23.50.nc	2	46748579	46754960
A1	NA	chr2.CM0020.100.nd	2	46923645	46927637
A1	NA	chr2.CM0020.110.nd	2	46932288	46934431
A1	NA	chr2.CM0020.240.nc	2	47004533	47009308
A13	NA	chr2.CM0695.60.nd	2	50641002	50641400
A13	NA	chr2.CM0695.140.nc	2	50700591	50702021
A13	NA	chr2.CM0695.260.nc	2	50778360	50781904
A13	NA	chr2.CM0695.300.nd	2	50794503	50796246
A13	NA	chr2.CM0695.320.nd	2	50801718	50806009
A13	NA	chr2.CM0695.370.nd	2	50811740	50812993
A13	NA	chr2.CM0695.420.nd	2	50826642	50830179
A13	NA	chr2.CM0249.30.nd	2	52824600	52825041
A13	NA	chr2.CM0249.80.nd	2	52834551	52835436
A13	NA	chr2.CM0249.100.nd	2	52837231	52838932
A13	NA	chr2.CM0249.110.nd	2	52841855	52844631
A13	NA	chr2.CM0249.230.nd	2	52883125	52884606
A13	NA	chr2.CM0249.370.nd	2	52977991	52979577
A13	NA	chr2.CM0249.410.nc	2	53002178	53008487
A13	NA	chr2.CM0249.420.nc	2	53012156	53014731
A13	NA	chr2.CM0249.430.nc	2	53018147	53023863
A13	NA	chr2.CM0249.440.nc	2	53025135	53026273
A13	NA	chr2.CM0249.530.nc	2	53069183	53077073
A13	NA	chr2.CM0249.570.nc	2	53103519	53104209
A13	91	chr2.CM0249.740.nd	2	53188570	53189405
A13	NA	chr2.CM0249.960.nd	2	53262034	53262472
A13	NA	chr2.CM0249.1180.nc	2	53354117	53356872
A13	NA	chr2.CM0249.1370.nc	2	53471593	53477927
A13	NA	chr2.LjT34P04.80.nd	2	53917877	53920785
A13	NA	chr2.LjT34P04.90.nd	2	53924911	53925550
A13	NA	chr2.CM0323.490.nd	2	54860309	54861346
A13	NA	chr2.CM0323.510.nd	2	54876029	54876919
A13	NA	chr2.CM0250.200.nd	2	55094516	55097895
A13	NA	chr2.CM0250.240.nd	2	55104837	55105467
A13	NA	chr2.CM0168.120.nd	2	56756795	56757268
A13	2	chr2.CM0168.420.nd	2	56930814	56935231
A13	NA	chr2.CM0168.430.nd	2	56936602	56938960
A13	NA	chr2.CM0021.90.nd	2	57423299	57424111
A1	NA	chr2.CM0021.500.nc	2	57790267	57793605
A1	NA	chr2.CM0021.510.nc	2	57794440	57798181
A1	NA	chr2.CM0021.600.nc	2	57877817	57882938
A1	NA	chr2.CM0021.640.nc	2	57902471	57905072
A1	NA	chr2.CM0021.660.nc	2	57918277	57921094
A1	NA	chr2.CM0021.710.nc	2	57948845	57954879
A1	NA	chr2.CM0021.730.nc	2	57959316	57960804
A1	NA	chr2.CM0021.750.nc	2	57974310	57978570
A1	NA	chr2.CM0021.920.nd	2	58049637	58049933
A1	NA	chr2.CM0021.930.nd	2	58050333	58054115
A1	NA	chr2.CM0021.1040.nc	2	58095942	58097660
A1	NA	chr2.CM0021.1080.nc	2	58120967	58135401
A1	NA	chr2.CM0021.1110.nc	2	58160188	58167867
A1	NA	chr2.CM0021.1120.nd	2	58175587	58176006
A1	NA	chr2.CM0021.1170.nd	2	58210694	58211099
A1	NA	chr2.CM0304.40.nd	2	58354472	58355557
A1	NA	chr2.CM0304.190.nc	2	58444898	58446770
A1	NA	chr2.CM0304.260.nc	2	58479459	58482218
A1	NA	chr2.CM0304.290.nc	2	58495839	58496891
A1	NA	chr2.CM0304.320.nc	2	58510496	58512996
A1	NA	chr2.CM0304.350.nc	2	58521996	58524880
A1	NA	chr2.CM0304.360.nc	2	58527154	58530686
A1	NA	chr2.CM0304.370.nc	2	58532366	58533411
A1	NA	chr2.CM0304.390.nc	2	58539182	58545513
A1	NA	chr2.CM0304.510.nd	2	58658214	58658789
A1	NA	chr2.CM0304.570.nd	2	58683965	58688699
A1	NA	chr2.CM0304.580.nd	2	58690964	58691997
A1	NA	chr2.CM0304.630.nd	2	58707503	58707986
A1	NA	chr2.CM0304.690.nd	2	58739866	58741346
A1	NA	chr2.CM0304.760.nc	2	58774950	58778678
A1	NA	chr2.CM0304.810.nc	2	58808284	58810407
A1	NA	chr2.CM0304.820.nc	2	58811445	58813794
A1	NA	chr2.CM0304.840.nc	2	58828691	58833969
A1	NA	chr2.CM0304.930.nc	2	58895068	58896699
A1	NA	chr2.CM0304.970.nc	2	58924003	58927189
A1	NA	chr2.CM0304.980.nc	2	58932492	58933622
A1	NA	chr2.CM0304.1000.nc	2	58937959	58941657
A10	NA	chr2.CM0018.500.nd	2	60381720	60383348
A1	NA	chr2.CM0018.840.nc	2	60539882	60541802
A10	NA	chr2.CM0346.180.nc	2	63629011	63633098
A10	NA	chr2.CM0346.220.nc	2	63658876	63666013
A10	NA	chr2.CM0058.100.nc	2	64933446	64936802
A10	NA	chr2.CM0058.160.nc	2	64986168	64986302
A10	NA	chr2.CM0058.280.nd	2	65061419	65064570
A10	NA	chr2.LjT09A09.60.nd	2	65352422	65356693
A10	NA	chr2.LjT03F24.100.nd	2	65842513	65844339
A10	35	chr2.CM0788.150.nc	2	66041209	66044918
A10	NA	chr2.CM0011.70.nd	2	66637500	66640988
A10	NA	chr2.CM0011.530.nd	2	66818049	66821130
A10	NA	chr2.CM0405.30.nd	2	66923356	66927273
A10	NA	chr2.CM0405.70.nd	2	66942953	66944089
A10	NA	chr2.CM0405.100.nd	2	66947739	66950275
A10	NA	chr2.CM0405.170.nd	2	66968315	66968418
A10	NA	chr2.LjT13M01.20.nd	2	67135085	67136070
A10	NA	chr2.LjT13M01.200.nd	2	67221178	67225223
A10	NA	chr2.CM0002.240.nd	2	67496869	67500571
A10	NA	chr2.CM0002.270.nd	2	67518117	67518588
A10	NA	chr2.CM0002.470.nc	2	67633060	67637821
A10	NA	chr2.LjT46G02.170.nd	2	68537512	68539418
A19	NA	chr2.CM1032.30.nd	2	68693417	68697245
A10	NA	chr2.CM1032.230.nc	2	68801448	68804146
A10	NA	chr2.CM1032.270.nc	2	68827002	68828698
A10	NA	chr2.CM1032.300.nc	2	68834854	68837135
A10	NA	chr2.CM1032.310.nc	2	68842711	68843200
A10	NA	chr2.CM1032.340.nc	2	68860547	68863717
A19	NA	chr2.CM0826.20.nc	2	69292187	69292886
A19	NA	chr2.CM0826.290.nd	2	69477991	69480059
A19	NA	chr2.CM0826.430.nd	2	69524387	69526076
A19	NA	chr2.LjT24P12.10.nd	2	69627859	69634122
A19	NA	chr2.LjT24P12.140.nd	2	69695915	69700643
A19	NA	chr2.LjT24P12.150.nd	2	69702520	69705199
A19	NA	chr2.CM0545.430.nc	2	70359787	70363277
A19	NA	chr2.CM0545.530.nc	2	70494549	70500384
A10	NA	chr2.CM0031.90.nd	2	72182770	72183822
A10	NA	chr2.CM0031.190.nc	2	72239566	72241395
A10	NA	chr2.CM0308.30.nd	2	73120666	73121950
A10	NA	chr2.CM0308.60.nd	2	73131413	73133208
A10	NA	chr2.CM0308.90.nd	2	73152574	73155999
A10	NA	chr2.CM0308.200.nd	2	73201589	73202005
A10	NA	chr2.CM0308.260.nc	2	73219721	73221583
A19	NA	chr2.LjT04L10.110.nc	2	73529030	73534807
A19	NA	chr2.LjT04L10.160.nc	2	73560286	73560585
A19	NA	chr2.LjT36E17.40.nd	2	74757975	74759874
A19	NA	chr2.LjT36E17.50.nd	2	74761562	74763203
A19	NA	chr2.LjT36E17.90.nd	2	74784243	74786809
A19	NA	chr2.LjT36E17.110.nd	2	74792617	74794541
A19	NA	chr2.LjT02C03.120.nd	2	75968334	75968762
A19	NA	chr2.LjT42I05.220.nd	2	76662946	76665266
A19	NA	chr2.LjT42A12.90.nc	2	77530144	77532589
A19	NA	chr2.LjT42A12.130.nc	2	77577132	77581240
A19	NA	chr2.LjT03I05.10.nc	2	77737271	77738706
A19	NA	chr2.LjT03I05.20.nc	2	77739281	77741882
A19	NA	chr2.LjT03I05.30.nc	2	77743031	77745926
A19	NA	chr2.LjT48A12.20.nd	2	77937376	77940708
A19	NA	chr2.LjT48A12.160.nd	2	78007425	78007764
A19	NA	chr2.CM0210.30.nc	2	78238732	78241099
A19	NA	chr2.CM0210.120.nc	2	78286598	78290050
A19	NA	chr2.CM0210.140.nc	2	78305943	78306227
A19	NA	chr2.CM0210.240.nc	2	78356037	78362231
A19	NA	chr2.CM0191.60.nc	2	79383034	79386989
A19	NA	chr2.CM0191.100.nc	2	79421018	79423132
A19	NA	chr2.CM0191.140.nc	2	79445736	79449157
A19	NA	chr2.CM0191.150.nc	2	79450920	79457304
A19	NA	chr2.CM0191.230.nc	2	79498393	79503055
A19	NA	chr2.CM0191.250.nc	2	79514048	79514473
A19	NA	chr2.CM0191.490.nc	2	79711962	79712501
A19	NA	chr2.CM0191.590.nc	2	79750088	79753071
A19	NA	chr2.CM0191.740.nc	2	79839476	79846977
A19	NA	chr2.CM0191.780.nc	2	79857587	79859548
A13	NA	chr2.CM0102.10.nc	2	80625935	80641827
A13	NA	chr2.CM0102.100.nc	2	80693555	80698334
A13	NA	chr2.CM0102.220.nd	2	80775803	80776339
A13	NA	chr2.CM0102.250.nd	2	80781990	80782325
A13	61	chr2.CM0102.350.nc	2	80841794	80847205
A13	NA	chr2.CM0102.450.nc	2	80917341	80919043
A13	67	chr2.CM0102.510.nd	2	80956165	80957233
A4	NA	chr3.LjT23O13.10.nd	3	482	6209
A4	NA	chr3.LjT23O13.30.nd	3	13407	20627
A4	NA	chr3.LjT23O13.60.nd	3	29495	30481
A4	NA	chr3.LjT23O13.80.nd	3	39441	43215
A4	NA	chr3.LjT23O13.100.nd	3	45855	46829
A4	NA	chr3.LjT23O13.150.nd	3	78805	83051
A4	NA	chr3.LjT34H24.60.nd	3	498987	499695
A4	NA	chr3.LjT34H24.100.nd	3	521344	524281
A4	NA	chr3.LjT34H24.250.nd	3	577442	580746
A4	NA	chr3.CM0253.80.nd	3	1901059	1903692
A4	NA	chr3.CM0253.120.nd	3	1921398	1925162
A4	NA	chr3.CM0253.140.nc	3	1928581	1935115
A4	NA	chr3.CM0253.330.nd	3	2024381	2025176
A4	NA	chr3.CM0253.450.nd	3	2073415	2074696
A4	NA	chr3.CM0253.540.nd	3	2115569	2116111
A4	NA	chr3.CM0253.570.nd	3	2128688	2129476
A4	NA	chr3.LjT07H20.50.nd	3	2222645	2227041
A4	NA	chr3.LjT07H20.220.nd	3	2275768	2278856
A4	NA	chr3.LjT07H20.260.nd	3	2288838	2289482
A16	NA	chr3.CM0059.20.nd	3	7113148	7114714
A19	NA	chr3.CM0282.50.nd	3	8064750	8066839
A19	NA	chr3.CM0282.80.nd	3	8073120	8076424
A19	NA	chr3.CM0282.90.nd	3	8080190	8084711
A19	NA	chr3.CM0282.160.nd	3	8103596	8104619
A19	NA	chr3.CM0282.170.nd	3	8109181	8110551
A19	NA	chr3.CM0282.190.nd	3	8117369	8124289
A19	NA	chr3.CM0282.360.nc	3	8219300	8222551
A19	NA	chr3.CM0282.550.nc	3	8309761	8317438
A19	NA	chr3.CM0282.590.nc	3	8352683	8356557
A19	NA	chr3.CM0282.680.nc	3	8412407	8415495
A19	NA	chr3.CM0282.690.nc	3	8417442	8421035
A19	NA	chr3.CM0282.750.nc	3	8474711	8476928
A19	NA	chr3.CM0282.800.nc	3	8499571	8499798
A19	NA	chr3.CM0282.890.nc	3	8537850	8540992
A19	NA	chr3.CM0282.930.nc	3	8567798	8577175
A19	NA	chr3.CM0282.940.nc	3	8582930	8585027
A19	NA	chr3.CM0282.980.nc	3	8616510	8617814
A19	NA	chr3.CM0282.1000.nc	3	8629092	8631508
A19	NA	chr3.CM0282.1110.nc	3	8692064	8698137
A1	NA	chr3.CM0634.20.nc	3	8805982	8828091
A1	NA	chr3.LjT42M03.70.nd	3	11293973	11297792
A1	NA	chr3.CM0080.340.nc	3	11903527	11909240
A1	NA	chr3.CM0080.380.nd	3	11974441	11976846
A1	NA	chr3.CM0080.430.nd	3	12010050	12010343
A1	NA	chr3.CM0574.70.nc	3	13232341	13235773
A1	NA	chr3.CM0574.80.nc	3	13240367	13241035
A1	NA	chr3.CM0590.70.nc	3	13469258	13484437
A19	NA	chr3.CM0590.400.nd	3	13819631	13823195
A19	NA	chr3.CM0590.420.nd	3	13834111	13835680
A19	NA	chr3.CM0590.510.nd	3	13872282	13877471
A19	NA	chr3.CM0590.550.nd	3	13900896	13901141
A19	31	chr3.CM0590.560.nd	3	13905569	13907273
A19	NA	chr3.CM0590.630.nd	3	13988489	13991278
A19	NA	chr3.CM0590.810.nc	3	14087253	14088722
A19	NA	chr3.CM0590.970.nd	3	14206390	14213927
A19	NA	chr3.LjT01D08.50.nd	3	15013822	15015420
A10	NA	chr3.CM0070.40.nc	3	29137026	29140117
A10	NA	chr3.CM0070.120.nc	3	29166307	29167848
A10	NA	chr3.CM0070.170.nc	3	29191755	29195369
A10	NA	chr3.LjT42K05.20.nd	3	30377579	30378819
A10	NA	chr3.LjT42K05.30.nd	3	30381480	30382409
A19	NA	chr3.CM0196.320.nc	3	32405394	32410083
A19	NA	chr3.CM0155.200.nc	3	32698114	32705114
A19	NA	chr3.CM0155.210.nc	3	32706287	32707577
A19	NA	chr3.CM0155.260.nc	3	32731390	32733745
A19	NA	chr3.CM0155.320.nc	3	32779842	32780600
A19	NA	chr3.CM0155.330.nc	3	32782309	32785019
A4	NA	chr3.LjT34E16.60.nc	3	48662157	48662756
A4	NA	chr3.CM0142.140.nd	3	48809812	48810038
A4	NA	chr3.CM0142.200.nd	3	48834890	48838938
A4	NA	chr3.CM0142.210.nd	3	48840300	48842567
A4	NA	chr3.CM0142.260.nd	3	48874292	48874749
A4	NA	chr3.CM0142.310.nc	3	48891712	48892810
A4	NA	chr3.CM0142.370.nc	3	48924483	48926303
A4	NA	chr3.CM0142.400.nc	3	48947073	48947996
A4	NA	chr3.CM0142.550.nd	3	49042143	49043267
A4	53	chr3.CM0142.560.nd	3	49048290	49049453
A13	NA	chr3.CM0226.70.nd	3	49820240	49821842
A4	NA	chr3.CM0226.220.nc	3	49934292	49938012
A4	NA	chr3.CM0226.260.nc	3	49961882	49965458
A4	NA	chr3.CM0226.380.nc	3	50094806	50096176
A4	NA	chr3.CM0226.390.nc	3	50100971	50103721
A4	NA	chr3.CM0226.420.nc	3	50127352	50130140
A4	NA	chr3.CM0226.430.nc	3	50132156	50136149
A4	NA	chr3.CM0226.460.nc	3	50163941	50165616
A4	NA	chr3.CM0726.20.nd	3	50559274	50560179
A4	NA	chr3.CM0726.30.nd	3	50561352	50563428
A10	NA	chr3.CM0726.240.nd	3	50675831	50676256
A10	NA	chr3.CM0246.80.nd	3	50833317	50834621
A10	NA	chr3.CM0246.100.nd	3	50838697	50840287
A10	NA	chr3.CM0246.140.nd	3	50858047	50859954
A13	NA	chr3.CM0246.190.nd	3	50878480	50882037
A10	NA	chr3.CM0246.200.nc	3	50883419	50884840
A10	NA	chr3.CM0246.290.nc	3	50949403	50955729
A4	NA	chr3.CM0213.120.nc	3	53320712	53323636
A4	NA	chr3.LjT15F18.20.nd	3	61572412	61579426
A4	NA	chr3.LjT15F18.40.nd	3	61580815	61581363
A4	NA	chr3.LjT15F18.130.nd	3	61607315	61608932
A4	15	chr3.CM0724.80.nd	3	62823359	62824752
A4	NA	chr3.CM0724.120.nd	3	62839673	62844421
A4	NA	chr3.CM0724.180.nd	3	62865882	62866328
A4	NA	chr3.CM0049.40.nd	3	63964618	63972294
A4	NA	chr3.CM0049.260.nc	3	64061328	64066185
A4	NA	chr3.CM0049.290.nc	3	64091074	64097368
A4	NA	chr3.CM0355.170.nd	3	64623387	64626669
A4	NA	chr3.CM0355.210.nc	3	64647517	64651532
A4	44	chr3.CM1570.10.nd	3	65745487	65746065
A19	NA	chr3.CM0711.350.nc	3	67407731	67409674
A19	NA	chr3.CM0711.530.nd	3	67544002	67545189
A19	NA	chr3.CM0160.30.nc	3	68333213	68335313
A19	NA	chr3.CM0160.70.nc	3	68349769	68352879
A19	NA	chr3.CM0160.100.nc	3	68363782	68365869
A19	NA	chr3.CM0160.300.nc	3	68481061	68485116
A19	NA	chr3.CM0160.320.nc	3	68509171	68514575
A19	NA	chr3.CM0160.500.nc	3	68599059	68602017
A19	NA	chr3.CM0160.520.nc	3	68608237	68609385
A19	NA	chr3.CM0160.750.nd	3	68759727	68762587
A19	NA	chr3.CM0160.780.nd	3	68770758	68771793
A19	NA	chr3.CM0160.850.nd	3	68806948	68809344
A19	NA	chr3.CM0160.1060.nc	3	68913473	68914498
A19	NA	chr3.CM0468.20.nd	3	69043167	69043482
A19	NA	chr3.CM0468.100.nd	3	69087005	69087415
A19	NA	chr3.CM0468.110.nd	3	69088696	69089055
A19	NA	chr3.CM0152.120.nc	3	70235466	70238002
A19	NA	chr3.CM0152.130.nc	3	70238600	70240705
A19	NA	chr3.CM0152.160.nc	3	70248681	70249503
A19	NA	chr3.CM0152.170.nc	3	70252541	70255142
A19	NA	chr3.CM0152.220.nc	3	70277320	70280185
A19	NA	chr3.CM0152.330.nc	3	70345760	70348219
A19	NA	chr3.CM0152.350.nc	3	70356975	70358941
A19	NA	chr3.CM0152.380.nc	3	70372635	70376523
A19	NA	chr3.CM0152.460.nd	3	70424608	70427087
A19	NA	chr3.CM0152.480.nd	3	70441826	70443696
A19	NA	chr3.CM0243.80.nc	3	73260990	73263940
A19	NA	chr3.CM0243.230.nc	3	73365508	73373081
A10	NA	chr3.CM0396.10.nc	3	74667967	74669553
A10	NA	chr3.CM0396.20.nc	3	74671696	74678127
A10	NA	chr3.CM0396.30.nc	3	74690057	74691571
A10	NA	chr3.CM0396.200.nc	3	74820011	74822892
A10	NA	chr3.CM0396.230.nc	3	74832039	74836372
A10	NA	chr3.CM0396.240.nc	3	74841127	74843547
A10	NA	chr3.CM0396.270.nd	3	74858086	74861879
A10	NA	chr3.CM0396.280.nd	3	74865482	74870505
A10	NA	chr3.CM0396.320.nd	3	74892625	74901166
A10	NA	chr3.CM0396.350.nd	3	74916883	74922281
A10	114	chr3.CM0396.490.nd	3	74967939	74973160
A10	NA	chr3.CM0396.550.nc	3	75058370	75059238
A10	117	chr3.CM0396.590.nc	3	75083011	75084661
A10	NA	chr3.LjT44N20.150.nd	3	75332106	75333057
A10	NA	chr3.LjT33O20.90.nd	3	75925160	75929659
A10	NA	chr3.LjT33O20.160.nd	3	75953972	75956728
A10	NA	chr3.LjT33O20.200.nd	3	75991199	75992158
A10	NA	chr3.LjT39G24.80.nd	3	76784797	76785384
A10	78	chr3.LjT39G24.150.nd	3	76835836	76836875
A10	NA	chr3.CM0136.130.nc	3	78057144	78059248
A10	NA	chr3.CM0136.150.nc	3	78065907	78067528
A10	NA	chr3.CM0136.170.nd	3	78078901	78083751
A10	NA	chr3.CM0136.190.nd	3	78092482	78096763
A10	NA	chr3.CM0136.210.nd	3	78117037	78119194
A10	130	chr3.CM0792.20.nd	3	78251238	78252517
A10	NA	chr3.CM0792.210.nd	3	78338812	78342446
A10	NA	chr3.CM0792.310.nd	3	78416235	78419199
A10	NA	chr3.CM0792.360.nd	3	78433317	78437240
A13	NA	chr3.LjT23H01.120.nc	3	80916358	80917879
A13	NA	chr3.CM0091.10.nc	3	81538162	81548663
A13	NA	chr3.CM0091.70.nc	3	81605099	81608966
A13	NA	chr3.CM0091.160.nc	3	81648773	81653790
A13	NA	chr3.CM0091.180.nc	3	81654253	81654401
A13	NA	chr3.CM0091.200.nc	3	81666736	81667757
A13	NA	chr3.CM0091.230.nc	3	81683442	81684481
A13	NA	chr3.CM0091.300.nc	3	81706570	81708654
A13	NA	chr3.CM0091.340.nc	3	81731619	81734018
A13	NA	chr3.CM0091.350.nc	3	81739450	81744951
A13	NA	chr3.CM0091.360.nc	3	81746771	81749579
A13	NA	chr3.CM0091.370.nc	3	81750765	81754728
A13	NA	chr3.CM0091.380.nc	3	81758046	81768859
A13	NA	chr3.CM0091.400.nc	3	81775783	81776913
A13	NA	chr3.CM0091.580.nd	3	81952637	81955899
A13	NA	chr3.CM0091.590.nd	3	81957901	81959867
A13	NA	chr3.CM0091.700.nd	3	81995194	81998235
A13	NA	chr3.CM0216.30.nd	3	83473498	83475121
A13	NA	chr3.CM0216.60.nd	3	83485659	83491011
A13	NA	chr3.CM0216.420.nc	3	83659758	83664857
A13	93	chr3.CM0216.600.nc	3	83874842	83884844
A13	NA	chr3.CM0216.610.nc	3	83889254	83893139
A13	NA	chr3.CM0216.780.nc	3	84056381	84057750
A13	NA	chr3.CM0216.850.nc	3	84089324	84091453
A13	NA	chr3.CM0216.890.nc	3	84114684	84119015
A13	NA	chr3.CM0216.980.nd	3	84231291	84231612
A13	92	chr3.CM0216.1010.nd	3	84237987	84239708
A13	NA	chr3.CM0112.10.nc	3	84390510	84393671
A16	NA	chr3.CM0135.80.nc	3	84779251	84784829
A16	NA	chr3.CM0135.250.nd	3	84870992	84872667
A16	NA	chr3.CM0135.300.nd	3	84896872	84900022
A16	NA	chr3.CM0135.330.nd	3	84911323	84912178
A16	NA	chr3.CM0135.350.nd	3	84922935	84923981
A16	NA	chr3.CM0135.370.nd	3	84927090	84927898
A13	NA	chr3.CM0460.300.nd	3	86288997	86292249
A13	NA	chr3.CM0460.330.nd	3	86314703	86316938
A19	NA	chr4.CM0288.90.nd	4	1755539	1760151
A19	NA	chr4.CM0288.460.nc	4	1979350	1981008
A19	NA	chr4.CM0026.80.nd	4	2458477	2461663
A19	NA	chr4.CM1334.150.nc	4	3486059	3489986
A16	NA	chr4.CM0256.400.nc	4	4106412	4109105
A16	NA	chr4.CM0256.460.nc	4	4136822	4141011
A16	NA	chr4.CM0007.230.nd	4	4318602	4321865
A16	NA	chr4.CM0007.330.nc	4	4369716	4370172
A16	NA	chr4.CM0007.360.nc	4	4387952	4393560
A16	NA	chr4.CM0007.430.nc	4	4452971	4453930
A19	NA	chr4.CM0007.520.nc	4	4561589	4567939
A19	NA	chr4.CM0007.880.nd	4	4758519	4758978
A19	NA	chr4.CM0337.320.nc	4	5323826	5332079
A19	47	chr4.CM0832.80.nd	4	7623331	7623606
A13	NA	chr4.CM1616.100.nc	4	7845956	7849073
A19	NA	chr4.CM1616.370.nc	4	8035846	8039919
A19	18	chr4.CM0692.150.nc	4	8586642	8588202
A13	NA	chr4.CM0079.10.nd	4	11770933	11773056
A13	NA	chr4.CM0079.180.nc	4	11888827	11892964
A13	NA	chr4.CM0079.360.nd	4	11987925	11992352
A13	NA	chr4.CM0079.450.nd	4	12055714	12061026
A13	NA	chr4.CM0227.20.nd	4	12796961	12801157
A13	NA	chr4.CM0227.280.nd	4	12969253	12972404
A13	NA	chr4.CM0227.320.nd	4	12987236	12991461
A13	NA	chr4.CM0227.350.nc	4	13050945	13055046
A13	NA	chr4.CM0227.360.nc	4	13056260	13058668
A13	NA	chr4.CM0227.410.nc	4	13081765	13083351
A13	NA	chr4.CM0227.420.nc	4	13085619	13089566
A13	NA	chr4.CM0227.480.nc	4	13129527	13130768
A13	NA	chr4.CM0227.540.nc	4	13221974	13228381
A13	38	chr4.CM0227.570.nc	4	13252302	13252572
A16	NA	chr4.CM0229.470.nc	4	14948518	14958183
A16	NA	chr4.CM0229.510.nc	4	14971995	14975789
A16	NA	chr4.CM0229.550.nc	4	15002429	15008124
A16	NA	chr4.CM0075.230.nd	4	15255648	15255758
A13	NA	chr4.CM0128.430.nc	4	15918422	15919816
A13	NA	chr4.CM0128.650.nc	4	16075937	16079632
A13	NA	chr4.CM0536.50.nd	4	16188153	16188303
A13	NA	chr4.CM0536.220.nd	4	16251861	16254392
A13	NA	chr4.CM0536.270.nc	4	16296285	16299638
A13	81	chr4.CM0659.60.nd	4	17828040	17832819
A13	NA	chr4.CM0659.250.nd	4	17959551	17960573
A13	NA	chr4.CM0165.100.nd	4	18107158	18110128
A13	NA	chr4.CM0165.120.nd	4	18115226	18115600
A13	NA	chr4.CM0165.430.nc	4	18296480	18298499
A13	NA	chr4.CM0165.470.nd	4	18319967	18328758
A13	NA	chr4.CM0165.560.nd	4	18390660	18392994
A13	NA	chr4.CM0283.160.nc	4	19055069	19059569
A13	NA	chr4.CM0283.210.nd	4	19102369	19105169
A13	NA	chr4.CM0283.270.nd	4	19130294	19131000
A13	NA	chr4.CM0131.150.nc	4	19387499	19391341
A13	NA	chr4.CM0131.160.nc	4	19392928	19394038
A13	NA	chr4.CM0131.230.nd	4	19487994	19492016
A13	NA	chr4.CM0131.240.nd	4	19492634	19494630
A13	NA	chr4.CM0131.520.nc	4	19609696	19611026
A13	NA	chr4.CM0131.570.nc	4	19634844	19643599
A13	NA	chr4.CM0119.20.nd	4	21984665	21984859
A13	NA	chr4.CM0119.120.nd	4	22060927	22063657
A13	NA	chr4.CM0119.200.nc	4	22099036	22107080
A13	119	chr4.CM0119.400.nd	4	22236687	22237511
A1	NA	chr4.CM0831.120.nd	4	23962353	23966467
A1	NA	chr4.CM0831.260.nd	4	24039677	24040730
A1	NA	chr4.CM0831.270.nd	4	24042826	24044434
A1	NA	chr4.CM0281.10.nd	4	25019910	25020089
A1	NA	chr4.CM0281.170.nc	4	25111281	25117438
A1	NA	chr4.CM0281.200.nc	4	25131150	25134732
A1	NA	chr4.LjB20H09.70.nc	4	28203022	28204385
A1	NA	chr4.CM0126.460.nd	4	28538153	28540063
A1	NA	chr4.CM0126.560.nc	4	28610890	28614074
A1	NA	chr4.CM0126.580.nc	4	28620659	28621779
A1	NA	chr4.CM0126.590.nc	4	28627234	28633779
A1	NA	chr4.CM0126.740.nd	4	28810664	28813217
A1	NA	chr4.CM0126.800.nd	4	28870641	28875736
A16	NA	chr4.CM0170.230.nc	4	30974510	30979091
A16	NA	chr4.CM0170.250.nc	4	30985854	30987662
A16	NA	chr4.CM0170.320.nc	4	31021588	31024650
A16	NA	chr4.CM0170.370.nc	4	31048245	31054287
A16	NA	chr4.CM0087.30.nd	4	31789055	31790915
A16	NA	chr4.CM0087.70.nd	4	31813697	31816915
A16	NA	chr4.CM0087.510.nd	4	32123261	32125224
A16	NA	chr4.CM0087.600.nc	4	32162064	32167104
A16	NA	chr4.CM0087.680.nc	4	32202975	32204624
A16	NA	chr4.CM0087.740.nc	4	32224072	32224562
A16	NA	chr4.CM0087.760.nc	4	32227770	32232042
A16	NA	chr4.CM0087.800.nd	4	32282862	32284353
[truncated: 508 more rows]

## Sheet: Soybean
Ancestor	Ancestral order	Soybean1	Soybean1_chr	Soybean1_start	Soybean1_end
[truncated: 5,470 more rows]

[truncated: 4 more sheets: Cacao, Arabidopsis, Papaya, All]
