# Supplementary material for: Karyotype and Gene Order Evolution from Reconstructed Extinct Ancestors Highlight Contrasts in Genome Plasticity of Modern Rosid Crops
Source: Genome Biol Evol. 2015 Jan 28;7(3):735–49. doi: 10.1093/gbe/evv014 (PMC5322550; doi:10.1093/gbe/evv014)
Supplement: Supplementary Data [file supp_evv014_Murat_et_al_G_Biol_2014-TableS4.xlsx]

## Sheet: LEGEND
Table S4: The table provides the ARK chromosomes (first colomn) with the ordered protogenes (second column) and their representatives in the modern rosid crops (last column).

## Sheet: Table S4
Ancestral_chromosome	Order	Genes in modern rosids
A1	1	GSVIVP00000518001	estExt_fgenesh4_pg.C_LG_I0729	eugene3.00031196	MDP0000151442	Tc03p022870
A1	2	GSVIVP00000516001	estExt_Genewise1_v1.C_LG_I8330	Tc03p022850
A1	3	GSVIVP00000513001	estExt_fgenesh4_pm.C_LG_I0267	fgenesh4_pg.C_LG_III001240	MDP0000310704	Tc03p022810	AT4G24140
A1	4	GSVIVP00000511001	gw1.I.8338.1	eugene3.00031200	Tc03p022790	AT1G64680	evm.TU.supercontig_15.119
A1	5	GSVIVP00000512001	MDP0000286698	Tc03p022800	AT5G41890	evm.TU.supercontig_15.123
A1	6	GSVIVP00000509001	fgenesh4_pm.C_LG_I000270	eugene3.00031202	Tc03p022770	AT5G42090	evm.TU.supercontig_15.116
A1	7	GSVIVP00000505001	gw1.I.5479.1
A1	8	GSVIVP00000498001	eugene3.00012890	gw1.XI.932.1
A1	9	GSVIVP00000495001	gw1.I.5511.1	fgenesh4_pm.C_LG_XI000425	evm.TU.supercontig_37.95
A1	10	GSVIVP00000496001	evm.TU.supercontig_37.94
A1	11	GSVIVP00000489001	grail3.0051002101	Tc03p021730	AT1G64720
A1	12	GSVIVP00000501001	gw1.I.5494.1	gw1.XI.942.1	MDP0000278916	Tc03p022690	AT1G32780
A1	13	GSVIVP00000492001	estExt_fgenesh4_pg.C_LG_I3141	eugene3.00111290	Tc03p022640	AT1G32900	evm.TU.supercontig_37.97
A1	14	GSVIVP00000503001	gw1.I.5492.1	gw1.XI.944.1	MDP0000776908	MDP0000811769	Tc03p022710	evm.TU.supercontig_37.90
A1	15	GSVIVP00001077001	gw1.III.1750.1	MDP0000138071	chr4.CM0126.740.nd	Glyma17g14150.1	Tc03p019200	Tc03p026590	AT4G11820	evm.TU.supercontig_29.22
A1	16	GSVIVP00001069001	AT4G11910	AT4G22920
A1	17	GSVIVP00001080001	chr4.CM0126.800.nd	Glyma11g02930.1
A1	18	GSVIVP00001066001	evm.TU.supercontig_29.36
A1	19	GSVIVP00015716001	Glyma09g33900.1	Tc03p029720	evm.TU.supercontig_90.15
A1	20	GSVIVP00015692001	Glyma09g34020.1	Tc03p029920
A1	21	GSVIVP00015734001	Tc03p029620
A1	22	GSVIVP00015715001	Tc03p029740
A1	23	GSVIVP00015690001	Tc03p029910	evm.TU.supercontig_90.3
A1	24	GSVIVP00015666001	fgenesh4_pg.C_LG_III000762	chr2.LjT41P23.50.nc	Tc03p030050
A1	25	GSVIVP00015619001	chr2.CM0020.240.nc	Tc03p030340
A1	26	GSVIVP00038714001	estExt_Genewise1_v1.C_LG_III1192	gene13527	Glyma09g34530.1
A1	27	GSVIVP00038743001	gw1.III.955.1	gene13534
A1	28	GSVIVP00038752001	gene13663
A1	29	GSVIVP00015638001	gene13695	MDP0000229070	Glyma09g30230.1	Tc03p030130
A1	30	GSVIVP00015714001	Tc03p029750
A1	31	GSVIVP00015682001	gw1.III.1384.1	Tc03p029880	evm.TU.supercontig_90.6
A1	32	GSVIVP00015634001	gene13694	MDP0000232788	chr2.CM0020.100.nd	Glyma01g01460.1	Glyma09g34310.1	Tc03p030140
A1	33	GSVIVP00015630001	gw1.III.1040.1	gene13693	MDP0000232790	chr2.CM0020.110.nd	Glyma01g01440.1	Glyma09g34330.1	Tc03p030160
A1	34	GSVIVP00015678001	Tc03p029850	evm.TU.supercontig_90.8
A1	35	GSVIVP00015676001	estExt_Genewise1_v1.C_LG_III1005	Glyma01g01820.1	Tc03p029980
A1	36	GSVIVP00015673001	Glyma01g01800.1	Glyma09g34110.1	Tc03p029990
A1	37	GSVIVP00015672001	gw1.III.1046.1	Glyma01g01790.1	Glyma09g34120.1	Tc03p030000
A1	38	GSVIVP00015670001	grail3.0018003901	chr2.LjT41P23.30.nc	Glyma01g01770.1	Glyma09g34140.1	Tc03p030020
A1	39	GSVIVP00015643001	gene13707	Glyma01g01490.1	Glyma09g34270.1	Tc03p030090
A1	40	GSVIVP00015641001	gene13699	Tc03p030110
A1	41	GSVIVP00015640001	gene13698	Glyma01g01480.1	Glyma09g34280.1	Tc03p030120
A1	42	GSVIVP00015667001	gw1.III.1049.1	MDP0000285566	Glyma01g01600.1	Glyma09g34230.1	Tc03p030030
A1	43	GSVIVP00015683001	gw1.III.2514.1	MDP0000123097	Glyma01g01850.1	Glyma09g34070.1	Tc03p029900	evm.TU.supercontig_90.5
A1	44	GSVIVP00015732001	MDP0000347048	Glyma01g02090.1	Glyma09g33850.1	Tc03p029650
A1	45	GSVIVP00015727001	MDP0000286528	Glyma01g02060.1	Glyma09g33880.1	Tc03p029700	evm.TU.supercontig_90.56
A1	46	GSVIVP00015711001	MDP0000136102	Glyma01g01890.1	Tc03p029930
A1	47	GSVIVP00015778001	evm.TU.supercontig_6.406
A1	48	GSVIVP00015775001	gene13140	MDP0000260603	chr2.CM0021.710.nc	Glyma01g40860.1	Glyma11g04490.1	Tc03p023530	evm.TU.supercontig_6.408
A1	49	GSVIVP00015763001	gene10501	MDP0000029168	Tc03p023110
A1	50	GSVIVP00015760001	Glyma01g02240.1	Glyma09g33740.1
A1	51	GSVIVP00015731001	Glyma01g02080.1
A1	52	GSVIVP00015761001	gene10499	MDP0000569693	Tc03p023090	evm.TU.supercontig_90.40
A1	53	GSVIVP00015824001	Glyma05g06070.1	Glyma17g16360.1	Tc03p023630
A1	54	GSVIVP00015795001	evm.TU.supercontig_71.55
A1	55	GSVIVP00015793001	gene10713	Glyma05g23740.1	Glyma17g16580.1	Tc03p023340	AT2G35320	evm.TU.supercontig_71.51
A1	56	GSVIVP00015789001	gene10720	chr2.CM0021.640.nc	Glyma05g23780.1	Tc03p023370
A1	57	GSVIVP00015790001	gene10718	MDP0000446222	Glyma05g23770.1	Glyma17g16560.1	Tc03p023360
A1	58	GSVIVP00015787001	gene10722	Glyma05g23840.1	Glyma17g16500.1	Tc03p023390
A1	59	GSVIVP00015786001	chr2.CM0021.660.nc	Tc03p023400
A1	60	GSVIVP00015796001	gene10711	MDP0000776161	Tc03p023320
A1	61	GSVIVP00015784001	gene10725	MDP0000811272	Glyma05g23860.1	Glyma17g16470.1	Tc03p023410	evm.TU.supercontig_90.45
A1	62	GSVIVP00015783001	gene10726	MDP0000148788	Glyma05g23870.1	Glyma17g16460.1	Tc03p023420
A1	63	GSVIVP00015782001	MDP0000346800	Glyma05g23880.1	Glyma17g16450.1	Tc03p023430	AT2G35360	evm.TU.supercontig_90.48
A1	64	GSVIVP00015704001	MDP0000243576
A1	65	GSVIVP00015791001	gene10716	MDP0000230316	Glyma17g16570.1	Tc03p023350
A1	66	GSVIVP00015788001	gene10721	MDP0000921005	Glyma17g16510.1	Tc03p023380	evm.TU.supercontig_90.42
A1	67	GSVIVP00015766001	MDP0000125850	Glyma09g33700.1	Tc03p023150
A1	68	GSVIVP00015802001	gene10699	chr2.CM0021.600.nc	Glyma01g40700.1	Tc03p023270
A1	69	GSVIVP00015781001	gene10728	AT1G32470	AT2G35370
A1	70	GSVIVP00015805001	gene10682	Glyma01g40680.1	Glyma11g04630.1	Tc03p023240
A1	71	GSVIVP00015804001	gene10681	Tc03p023250
A1	72	GSVIVP00015771001	gene10695	chr2.CM0021.510.nc	Glyma11g04650.1	Tc03p023220	evm.TU.supercontig_239.6
A1	73	GSVIVP00038751001	eugene3.00030735
A1	74	GSVIVP00015770001	gene10696	MDP0000163330	chr2.CM0021.500.nc	Glyma01g40650.1	Glyma11g04660.1	Tc03p023200	AT2G35260	AT4G17840	evm.TU.supercontig_239.7
A1	75	GSVIVP00015808001	chr4.CM0831.270.nd	Glyma05g05870.1
A1	76	GSVIVP00015809001	MDP0000906812	chr4.CM0831.260.nd	Tc03p023720
A1	77	GSVIVP00015828001	gene10758	chr2.CM0021.730.nc	Tc03p023600	AT2G35380	evm.TU.supercontig_6.421
A1	78	GSVIVP00015827001	gene10759	Glyma01g40880.1	Glyma11g04460.1	Tc03p023610	AT4G18010
A1	79	GSVIVP00015826001	chr2.CM0021.750.nc	Glyma01g40890.1	Tc03p023620
A1	80	GSVIVP00015831001	MDP0000212527	Tc03p023570	evm.TU.supercontig_6.416
A1	81	GSVIVP00015835001	gene10631	Glyma01g41110.1	Glyma11g04310.1	Tc03p023790	AT5G47010	evm.TU.supercontig_29.1
A1	82	GSVIVP00015855001	gene10640	MDP0000471520	Tc03p023850
A1	83	GSVIVP00015819001	gene10520	MDP0000034413	chr2.CM0021.930.nd
A1	84	GSVIVP00015820001	chr2.CM0021.920.nd	Glyma01g40940.1	Tc03p023670	evm.TU.supercontig_6.398
A1	85	GSVIVP00015856001	gene10643	chr2.CM0021.1120.nd	Glyma01g41170.1	Glyma11g04250.1
A1	86	GSVIVP00015837001	gene10637	MDP0000233072	chr2.CM0021.1040.nc	Glyma01g41140.1	Glyma11g04290.1	Tc03p023820	AT5G47020	evm.TU.supercontig_98.16
A1	87	GSVIVP00015754001	MDP0000134838	evm.TU.supercontig_71.45
A1	88	GSVIVP00015876001	gene10663	MDP0000144784	Glyma01g41250.1	Glyma11g04170.1	Tc03p023980	AT4G17620	evm.TU.supercontig_98.49
A1	89	GSVIVP00015857001	MDP0000237619	chr2.CM0021.1110.nc	evm.TU.supercontig_98.45
A1	90	GSVIVP00015860001	gene10648	MDP0000245145	Glyma17g16030.1	Tc03p023900	AT4G17100
A1	91	GSVIVP00015859001	MDP0000629052	chr2.CM0021.1080.nc	evm.TU.supercontig_98.32
A1	92	GSVIVP00015875001	gene10662	Glyma05g05610.1	Tc03p023970	AT5G47090	evm.TU.supercontig_98.58
A1	93	GSVIVP00015866001	Glyma05g05710.1	Glyma17g15990.1
A1	94	GSVIVP00015854001	chr2.CM0021.1170.nd
A1	95	GSVIVP00015863001	MDP0000129541	Glyma05g05740.1	Glyma17g16010.1
A1	96	GSVIVP00001145001	estExt_Genewise1_v1.C_LG_I9035	gw1.III.588.1	gene32434	Glyma05g38030.1	Glyma08g01540.1	Tc03p027080	AT1G63250
A1	97	GSVIVP00001143001	estExt_Genewise1_v1.C_LG_I9028	chr4.CM0558.500.nd	Glyma05g38020.1	Glyma08g01550.1	Tc03p027090	AT1G63260	evm.TU.supercontig_98.20
A1	98	GSVIVP00001101001	chr4.CM0558.520.nd	Glyma05g38090.1	Glyma08g01490.1	Tc03p027040	AT1G63220
A1	99	GSVIVP00001082001	Tc03p026640	evm.TU.supercontig_29.13
A1	100	GSVIVP00001142001	Tc03p027100
A1	101	GSVIVP00001147001	grail3.0008051601	gene32427	chr2.CM0304.810.nc	chr4.CM0558.430.nd	Glyma11g02750.1	Tc03p027060
A1	102	GSVIVP00000504001	MDP0000762302	MDP0000140229	Tc03p022720
A1	103	GSVIVP00001023001	evm.TU.supercontig_29.62
A1	104	GSVIVP00000510001	Tc03p022780
A1	105	GSVIVP00000387001	grail3.0005059901
A1	106	GSVIVP00000386001	eugene3.00151212	chr2.CM0304.840.nc	chr4.CM0558.460.nd
A1	107	GSVIVP00000383001	grail3.0039003901	estExt_fgenesh4_pm.C_LG_XIV0110	chr2.CM0304.820.nc	Glyma05g37990.1	Glyma08g01590.1
A1	108	GSVIVP00000382001	fgenesh4_pg.C_LG_II001453	estExt_Genewise1_v1.C_LG_XIV1157	Tc01p036340
A1	109	GSVIVP00001119001	Tc03p026900	evm.TU.supercontig_74.65
A1	110	GSVIVP00000385001	gene32439
A1	111	GSVIVP00001122001	estExt_fgenesh4_pg.C_LG_III1005	gene32410	Glyma05g03440.1	Glyma17g13990.1	Tc03p026850	AT1G63160	evm.TU.supercontig_74.71
A1	112	GSVIVP00000396001	estExt_fgenesh4_pm.C_LG_XV0458	gene32451	Tc03p020500
A1	113	GSVIVP00001117001	gw1.I.9085.1	grail3.0018027201	Tc03p026920	AT1G12770	evm.TU.supercontig_74.67
A1	114	GSVIVP00001078001	gw1.I.9187.1	fgenesh4_pm.C_LG_III000374	Tc03p026600
A1	115	GSVIVP00000488001	MDP0000149254	MDP0000149719
A1	116	GSVIVP00001124001	estExt_fgenesh4_pg.C_LG_I0956	estExt_fgenesh4_pm.C_LG_III0384
A1	117	GSVIVP00001121001	chr2.CM0304.760.nc	Glyma01g42630.1	Glyma11g02830.1	AT1G12760
A1	118	GSVIVP00001133001	chr2.CM0304.630.nd
A1	119	GSVIVP00001129001	MDP0000174114	Tc03p026800	AT4G11720	evm.TU.supercontig_29.187
A1	120	GSVIVP00001130001	fgenesh4_pg.C_LG_I000970	fgenesh4_pm.C_LG_III000386	gene32398	MDP0000010597	chr2.CM0304.690.nd	Glyma01g42580.1	Glyma11g02860.1	Tc03p026790	AT1G12740	evm.TU.supercontig_74.75
A1	121	GSVIVP00000425001	gene32492
A1	122	GSVIVP00001131001	gw1.I.9112.1	gene32392	Glyma05g03470.1	Glyma17g14010.1	AT1G63110
A1	123	GSVIVP00001139001	gw1.I.9123.1	eugene3.00030951	gene32389	MDP0000915100	Glyma05g03490.1	Glyma17g14030.1	Tc03p026770	evm.TU.supercontig_74.79
A1	124	GSVIVP00007272001	gene32272
A1	125	GSVIVP00001020001	gw1.III.1399.1	Glyma05g04040.1	Glyma17g14520.1
A1	126	GSVIVP00007253001	eugene3.00030873	gene32291	MDP0000949790	Glyma05g03920.1
A1	127	GSVIVP00001098001	AT1G63090
A1	128	GSVIVP00001095001	estExt_fgenesh4_pg.C_LG_I0971	fgenesh4_pm.C_LG_III000383	gene32386	MDP0000077736	Glyma05g03510.1	Glyma17g14070.1	AT1G63050	AT1G12640	evm.TU.supercontig_29.6
A1	129	GSVIVP00001096001	grail3.0008054001	Tc03p026740
A1	130	GSVIVP00001094001	gw1.XII.1638.1	gw1.XV.3131.1	MDP0000130647	chr2.CM0304.510.nd	evm.TU.supercontig_74.86
A1	131	GSVIVP00000405001	estExt_Genewise1_v1.C_LG_III2138	gene32452	MDP0000264835	Tc03p027280	AT1G63440
A1	132	GSVIVP00000412001	estExt_Genewise1_v1.C_LG_I8952	MDP0000673264	Glyma01g42880.1	Glyma11g02590.1
A1	133	GSVIVP00000408001	eugene3.00010915	gw1.III.577.1	MDP0000775334	chr2.CM0304.930.nc	Glyma01g42830.1	Glyma11g02640.1	Tc03p027310	evm.TU.supercontig_74.19
A1	134	GSVIVP00000418001	estExt_Genewise1_v1.C_LG_I8937	estExt_fgenesh4_pm.C_LG_III0405	gene32478	chr2.CM0304.970.nc	Glyma05g37850.1	Glyma08g01750.1	Tc03p027390	AT4G23100	evm.TU.supercontig_74.46
A1	135	GSVIVP00000420001	eugene3.00030998	gene32479	chr2.CM0304.980.nc	Glyma05g37840.1	Glyma08g01760.1	Tc03p027400	AT4G11570	evm.TU.supercontig_74.47
A1	136	GSVIVP00000421001	gw1.I.8957.1	gw1.III.607.1	chr2.CM0304.1000.nc	Glyma08g01770.1	Tc03p027430	AT4G11560	evm.TU.supercontig_74.52
A1	137	GSVIVP00000427001	gw1.I.8947.1	estExt_fgenesh4_pg.C_LG_III1049	gene32494	Tc03p027500
A1	138	GSVIVP00000431001	Glyma05g37740.1	Glyma08g01850.1	Tc03p027540
A1	139	GSVIVP00000426001	estExt_fgenesh4_pg.C_LG_I0914	chr4.CM0558.10.nd	Glyma05g37790.1	Tc03p027490
A1	140	GSVIVP00000424001	gw1.I.8953.1	fgenesh4_pg.C_LG_III001054	gene32491	Glyma05g37800.1	Glyma08g01800.1	Tc03p027470	AT1G63640
A1	141	GSVIVP00000429001	gw1.III.614.1	Glyma05g37760.1	Glyma08g01820.1	Tc03p027520	AT1G63660	evm.TU.supercontig_74.57
A1	142	GSVIVP00000428001	eugene3.00031009	Tc03p027510	AT4G23340	AT5G51310
A1	143	GSVIVP00000434001	eugene3.00121084	gw1.XV.3431.1	gene32504	MDP0000312571	AT4G23420	evm.TU.supercontig_74.4
A1	144	GSVIVP00000409001	evm.TU.supercontig_74.20
A1	145	GSVIVP00000406001	gw1.I.9007.1	estExt_fgenesh4_pg.C_LG_III1026	gene32453	chr4.CM0558.270.nc	Tc03p027300	AT5G41210
A1	146	GSVIVP00000392001	estExt_Genewise1_v1.C_LG_I9010	eugene3.00030972	gene32449	chr4.CM0558.400.nc	Glyma05g37960.1	Tc03p027220	AT1G63430	AT5G41180
A1	147	GSVIVP00000393001	estExt_fgenesh4_pm.C_LG_III0392	MDP0000549807	Tc03p027230
A1	148	GSVIVP00000395001	eugene3.00010922	gene32450	MDP0000492722	chr4.CM0558.340.nc	Glyma05g37930.1	Glyma08g01670.1	Tc03p027260	AT4G11640	evm.TU.supercontig_74.12
A1	149	GSVIVP00000432001	gw1.I.8935.1	gene32502	gene19307	MDP0000899331	Glyma11g02540.1	Tc01p035890	Tc03p027560
A1	150	GSVIVP00000463001	gw1.XI.816.1	MDP0000258343	Tc03p022320	evm.TU.supercontig_37.113
A1	151	GSVIVP00001092001	eugene3.00010960
A1	152	GSVIVP00001086001	fgenesh4_pg.C_LG_I000992	chr2.CM0304.580.nd	Glyma01g42490.1	Glyma11g02910.1
A1	153	GSVIVP00000486001	gw1.I.5555.1
A1	154	GSVIVP00000485001	AT1G32980
A1	155	GSVIVP00000483001	gw1.I.5571.1	gw1.XI.877.1
A1	156	GSVIVP00000479001	gw1.I.5581.1
A1	157	GSVIVP00000472001	grail3.0051003801	eugene3.00111259	Tc03p022450	evm.TU.supercontig_37.108
A1	158	GSVIVP00000470001	gw1.I.5635.1	eugene3.00111256
A1	159	GSVIVP00000484001	estExt_Genewise1_v1.C_LG_I5551	fgenesh4_pg.C_LG_XI001299	MDP0000122512	Tc03p022570
A1	160	GSVIVP00000454001	gw1.I.5637.1	gw1.XI.829.1	Tc03p022400
A1	161	GSVIVP00000452001	Glyma05g36550.1	AT1G33170
A1	162	GSVIVP00000450001	gw1.I.5709.1
A1	163	GSVIVP00007306001	Tc03p025410
A1	164	GSVIVP00015772001	Tc03p023230
A1	165	GSVIVP00015680001	Tc03p029860
A1	166	GSVIVP00000449001	gw1.I.5712.1	gw1.XI.772.1	MDP0000220481	chr2.CM0018.840.nc	Glyma11g01480.1	Tc03p022230	AT1G33250
A1	167	GSVIVP00000451001	gw1.I.5701.1	gw1.XI.782.1	MDP0000240256	Tc03p022260	AT1G33230	AT4G10430	evm.TU.supercontig_37.116
A1	168	GSVIVP00000448001	gw1.I.5722.1	gw1.XI.769.1	evm.TU.supercontig_37.119
A1	169	GSVIVP00000446001	estExt_Genewise1_v1.C_LG_I5715	estExt_fgenesh4_pg.C_LG_XI1253	Tc03p022200	AT4G10380	evm.TU.supercontig_37.123
A1	170	GSVIVP00000442001	gw1.I.8913.1	gw1.III.609.1	gene32515	Glyma05g37690.1	Glyma08g01900.1	Tc03p027620	AT5G41330	evm.TU.supercontig_214.16
A1	171	GSVIVP00000435001	estExt_Genewise1_v1.C_LG_I8903	gene32511	Tc03p027590
A1	172	GSVIVP00000444001	eugene3.00010884	estExt_fgenesh4_pm.C_LG_III0416	gene32517	MDP0000051968	Glyma05g37670.1	Glyma08g01920.1	Tc03p027640	AT1G63770	evm.TU.supercontig_214.14
A1	173	GSVIVP00001064001	gw1.I.9237.1	grail3.0018022902	gene32348	chr2.CM0304.360.nc	chr4.CM0126.560.nc	Glyma05g03730.1	Tc03p026430	AT4G22890	AT4G11960	evm.TU.supercontig_29.38
A1	174	GSVIVP00001058001	gw1.I.9252.1
A1	175	GSVIVP00007269001	Tc03p025730
A1	176	GSVIVP00001067001	gw1.I.9225.1	gw1.III.2532.1	chr2.CM0304.390.nc	chr4.CM0126.590.nc	Glyma11g02990.1	Tc03p026460
A1	177	GSVIVP00001065001	gw1.I.9233.1	chr2.CM0304.370.nc	chr4.CM0126.580.nc	Glyma11g03000.1	Tc03p026440	AT1G12560	evm.TU.supercontig_29.37
A1	178	GSVIVP00001055001	gene32339	chr2.CM0304.320.nc	Glyma01g42320.1	Glyma11g03040.1
A1	179	GSVIVP00001025001	evm.TU.supercontig_29.60
A1	180	GSVIVP00001063001	gw1.I.9239.1	grail3.0018022801	gene32347	MDP0000788934	chr2.CM0304.350.nc	Glyma01g42350.1	Glyma11g03010.1	Tc03p026420	evm.TU.supercontig_29.39
A1	181	GSVIVP00001071001	gw1.I.9213.1	fgenesh4_pm.C_LG_III000371	evm.TU.supercontig_29.30
A1	182	GSVIVP00001050001	fgenesh4_pg.C_LG_I001025	gw1.III.445.1	gene32338	Glyma05g04170.1	Tc03p026310	AT1G12520	evm.TU.supercontig_29.45
A1	183	GSVIVP00001072001	MDP0000313776
A1	184	GSVIVP00000423001	evm.TU.supercontig_74.54
A1	185	GSVIVP00000414001	evm.TU.supercontig_74.33
A1	186	GSVIVP00001073001	GSVIVP00026323001	gene32358
A1	187	GSVIVP00001049001	eugene3.00030908	gene32337	Glyma05g04150.1	Tc03p026300	AT4G11980	evm.TU.supercontig_29.46
A1	188	GSVIVP00001039001	chr2.CM0304.290.nc	Glyma05g04140.1	Glyma17g14610.1
A1	189	GSVIVP00001075001	gene32367	MDP0000210373	Tc03p026570
A1	190	GSVIVP00001035001	fgenesh4_pg.C_LG_I001030	grail3.0018021901
A1	191	GSVIVP00001029001	grail3.0008058401	estExt_fgenesh4_pg.C_LG_III0949	Glyma05g04110.1	Glyma17g14590.1	Tc03p026190	evm.TU.supercontig_29.56
A1	192	GSVIVP00001037001	gw1.I.9288.1	gene32325	MDP0000413940	Tc03p026230	AT1G12480	evm.TU.supercontig_29.52
A1	193	GSVIVP00001030001	gw1.I.9291.1	eugene3.00030901	gene32322	MDP0000812001	chr2.CM0304.260.nc	Glyma01g42280.1	Glyma11g03080.1	Tc03p026200	AT1G62950	AT1G12460	evm.TU.supercontig_29.55
A1	194	GSVIVP00001038001	Tc03p026240
A1	195	GSVIVP00001022001	gene32314	MDP0000633267	Glyma17g14550.1	Tc03p026100	evm.TU.supercontig_29.63
A1	196	GSVIVP00001028001	gw1.III.321.1	MDP0000237864	chr2.CM0304.190.nc	Glyma01g42260.1	Glyma11g03100.1	Tc03p026170	AT4G12030	AT4G22840	evm.TU.supercontig_29.57
A1	197	GSVIVP00001021001	eugene3.00030889	gene32309	MDP0000382050	chr2.CM0304.40.nd	Glyma01g42200.1	Tc03p026080	evm.TU.supercontig_29.67
A1	198	GSVIVP00007255001	fgenesh4_pg.C_LG_III000929	gene32289	Glyma01g42100.1	Glyma11g03270.1	evm.TU.supercontig_29.88
A1	199	GSVIVP00007254001	gene32290	MDP0000262667	Glyma01g42120.1	Glyma11g03250.1	Tc03p025900	evm.TU.supercontig_29.87
A1	200	GSVIVP00007257001	estExt_fgenesh4_pg.C_LG_III0921	gene32288	MDP0000380330	Glyma11g03280.1	AT1G12310	evm.TU.supercontig_29.89
A1	201	GSVIVP00007276001	gw1.III.861.1	gene21264	Glyma05g03780.1	Glyma17g14290.1	Tc03p025710
A1	202	GSVIVP00007277001	grail3.0018018701	gene32266	chr4.CM0126.460.nd	Glyma05g03770.1	Glyma17g14280.1	Tc03p025700
A1	203	GSVIVP00007288001	gene32254	Glyma05g04250.1	Tc03p025530	Tc03p018220
A1	204	GSVIVP00007285001	gene32256	MDP0000122571	Glyma05g04230.1	Glyma17g14680.1	AT1G62710	evm.TU.supercontig_29.112
A1	205	GSVIVP00007283001	estExt_Genewise1_v1.C_LG_III0383	gene32259	Glyma05g04210.1	Glyma17g14650.1	Tc03p025580	AT1G62750	evm.TU.supercontig_29.103
A1	206	GSVIVP00007279001	gene32263	MDP0000178270	Tc03p025680	AT1G62780
A1	207	GSVIVP00007280001	gene32262	MDP0000490200	Tc03p025670	evm.TU.supercontig_29.107
A1	208	GSVIVP00007289001	eugene3.00030850	gene32252	MDP0000244441	Glyma11g03350.1	Tc03p025520	AT1G12250	evm.TU.supercontig_29.117
A1	209	GSVIVP00007295001	MDP0000925483
A1	210	GSVIVP00007251001	gw1.III.2135.1	Tc03p025930	evm.TU.supercontig_29.84
A1	211	GSVIVP00007292001	estExt_fgenesh4_pg.C_LG_III0903	gene32248	MDP0000120008	Tc03p018210	Tc03p025500	AT5G48450	evm.TU.supercontig_29.120
A1	212	GSVIVP00007296001	gw1.III.870.1	gene21227	Tc03p018180	Tc03p025470	AT4G12430
A1	213	GSVIVP00007299001	gw1.III.1824.1	gene32240	Tc03p025440	AT1G62640	evm.TU.supercontig_29.129
A1	214	GSVIVP00007303001	AT1G62600
A1	215	GSVIVP00009620001	Glyma05g04510.1	Glyma17g14940.1	Tc03p025270	AT5G47570
A1	216	GSVIVP00009610001	Glyma05g04570.1
A1	217	GSVIVP00009623001	gw1.III.1613.1	gene31762
A1	218	GSVIVP00009628001	eugene3.00030833	gene32228	chr2.CM0304.570.nd	chr4.LjB20H09.70.nc	Glyma05g04350.1	Glyma17g14830.1	Tc03p025320
A1	219	GSVIVP00009617001	fgenesh4_pm.C_LG_III000325	Glyma05g04530.1	Tc03p025200	AT4G16510
A1	220	GSVIVP00007298001	gw1.III.881.1	gene32241	Tc03p025450	evm.TU.supercontig_29.128
A1	221	GSVIVP00007284001	estExt_Genewise1_v1.C_LG_III1848	Glyma01g42010.1	Glyma11g03330.1	AT4G12400	evm.TU.supercontig_29.102
A1	222	GSVIVP00007311001	grail3.0018017101	gene32233	evm.TU.supercontig_29.134
A1	223	GSVIVP00009597001	estExt_fgenesh4_pg.C_LG_III0563	gene08937	chr4.CM0281.200.nc	Glyma05g04650.1	Glyma17g15080.1	Tc03p025010
A1	224	GSVIVP00009605001	gw1.III.2050.1	Glyma01g41880.1	Glyma11g03490.1	Tc03p025090	AT5G47510
A1	225	GSVIVP00013757001	fgenesh4_pg.C_LG_III000569	gene08921	Glyma05g04700.1	Tc03p024940	evm.TU.supercontig_29.161
A1	226	GSVIVP00009604001	fgenesh4_pg.C_LG_III000559	gene08952	Glyma17g15020.1	Tc03p025080	evm.TU.supercontig_29.147
A1	227	GSVIVP00009601001	eugene3.00030501	gene08948	MDP0000232260	Glyma01g41850.1	Glyma11g03520.1	Tc03p025050	evm.TU.supercontig_29.151
A1	228	GSVIVP00009599001	grail3.0096007601	gene08940	MDP0000169375	chr4.CM0281.170.nc	Glyma11g03550.1	Tc03p025030	evm.TU.supercontig_29.154
A1	229	GSVIVP00009598001	gw1.III.2269.1	gene08938	MDP0000474161	Glyma17g15070.1	Tc03p025020	AT5G47500	evm.TU.supercontig_29.155
A1	230	GSVIVP00009603001	estExt_fgenesh4_pm.C_LG_III0166	gene08950	MDP0000328670	Glyma11g03510.1	Tc03p025070	AT4G16566
A1	231	GSVIVP00009602001	eugene3.00030500	gene08949	MDP0000171750	chr4.CM0281.10.nd	Glyma05g04600.1	Tc03p025060	AT4G16570	evm.TU.supercontig_29.150
A1	232	GSVIVP00013756001	gene08920
A1	233	GSVIVP00015872001	GSVIVP00019032001	estExt_fgenesh4_pm.C_LG_II0625
A1	234	GSVIVP00015870001	GSVIVP00019031001	gw1.II.3174.1
A1	235	GSVIVP00015869001	GSVIVP00019030001	grail3.0033024301
A2	1	GSVIVP00029197001	Tc02p015040
A2	2	GSVIVP00029229001	estExt_Genewise1_v1.C_LG_XIII0069	gene02007	Tc02p014640
A2	3	GSVIVP00029225001	gene30739	MDP0000310335	Tc02p014660	AT1G11360	evm.TU.supercontig_34.54
A2	4	GSVIVP00029182001	estExt_Genewise1_v1.C_LG_XIII3472	Tc02p015090	AT1G12470	evm.TU.supercontig_34.83
A2	5	GSVIVP00029202001	grail3.0092005701	gw1.XIX.2946.1	Tc02p014990	evm.TU.supercontig_34.74
A2	6	GSVIVP00029203001	MDP0000171640	evm.TU.supercontig_34.72
A2	7	GSVIVP00029214001	gene01993	evm.TU.supercontig_34.65
A2	8	GSVIVP00029215001	gene01994	evm.TU.supercontig_34.64
A2	9	GSVIVP00029223001	gw1.XIII.50.1	gene02004	evm.TU.supercontig_34.55
A2	10	GSVIVP00029224001	gw1.XIII.62.1
A2	11	GSVIVP00031524001	Glyma05g24890.1	Glyma08g07990.1
A2	12	GSVIVP00031522001	Glyma05g24880.1
A2	13	GSVIVP00031526001	Glyma08g08010.1
A2	14	GSVIVP00031525001	Glyma08g08000.1
A2	15	GSVIVP00026600001	MDP0000271851	Glyma15g05360.1
A3	1	GSVIVP00019017001	Glyma03g25190.1	Glyma07g13470.1	Tc01p039900	Tc03p023830
A3	2	GSVIVP00019025001	grail3.0033024401	Glyma03g25390.1	Glyma07g13380.1	Tc01p039860
A3	3	GSVIVP00019037001	Tc01p039800
A3	4	GSVIVP00019041001	gene03025
A3	5	GSVIVP00019044001	gw1.II.3649.1	Glyma03g25630.1	Glyma07g13210.1
A3	6	GSVIVP00019047001	gw1.II.1455.1	Tc01p039740
A3	7	GSVIVP00019117001	estExt_fgenesh4_pm.C_LG_II0606
A3	8	GSVIVP00026348001	Tc01p037590
A3	9	GSVIVP00019043001	gene05326	MDP0000248652
A3	10	GSVIVP00018979001	gw1.II.1283.1	MDP0000166259
A3	11	GSVIVP00019006001	gw1.II.3123.1	MDP0000364484	chr3.CM0574.70.nc	Glyma03g24900.1	Glyma07g12980.1	Tc01p039940
A3	12	GSVIVP00019011001	fgenesh4_pg.C_LG_II001239	MDP0000467245	chr3.CM0574.80.nc	Glyma03g24950.1	Glyma07g13070.1	Tc01p039930
A3	13	GSVIVP00018992001	estExt_Genewise1_v1.C_LG_II2939	chr1.CM0393.430.nd
A3	14	GSVIVP00018998001	gene03078	chr1.CM0393.350.nd	Glyma09g38270.1	Glyma18g48100.1	Tc01p039990
A3	15	GSVIVP00019019001	gene03055	Tc01p039890
A3	16	GSVIVP00019054001	Glyma03g25640.1
A3	17	GSVIVP00019055001	gw1.II.1459.1	gene05311	MDP0000246737	Glyma03g25670.1	Glyma07g13170.1	Tc01p039530
A3	18	GSVIVP00019059001	estExt_fgenesh4_pg.C_LG_II1253	gene05309	Glyma03g25680.1	Glyma07g13150.1	Tc01p039520
A3	19	GSVIVP00019153001	Tc01p038450
A3	20	GSVIVP00019087001	fgenesh4_pg.C_LG_II001252	gene04899	MDP0000377663	chr3.CM0080.380.nd	Glyma07g13960.1	Tc01p039270
A3	21	GSVIVP00019088001	fgenesh4_pg.C_LG_II001251	chr3.CM0080.340.nc	Glyma18g48680.1	Tc01p039260
A3	22	GSVIVP00026329001	Tc01p037010
A3	23	GSVIVP00019090001	MDP0000317079	Glyma18g48700.1
A3	24	GSVIVP00019091001	fgenesh4_pm.C_LG_II000624	gene04908	MDP0000319051	Tc01p039240
A3	25	GSVIVP00019057001	estExt_Genewise1_v1.C_LG_II2783	Glyma09g37930.1	Tc01p039500
A3	26	GSVIVP00019093001	eugene3.00021268	gene04922	Tc01p039150
A3	27	GSVIVP00019138001	Tc01p038630
A3	28	GSVIVP00019084001	MDP0000180492	Glyma09g37840.1	Glyma18g48630.1
A3	29	GSVIVP00019061001	MDP0000322880
A3	30	GSVIVP00019062001	estExt_fgenesh4_pg.C_LG_II1249	MDP0000289460	Glyma09g37920.1	Tc01p039380
A3	31	GSVIVP00019086001	MDP0000925081	chr3.CM0080.430.nd
A3	32	GSVIVP00019064001	gw1.II.1456.1	gene04871	MDP0000138109	Tc01p039390
A3	33	GSVIVP00026346001	fgenesh4_pm.C_LG_XIV000062	Tc01p037600	evm.TU.supercontig_18.110
A3	34	GSVIVP00026413001	fgenesh4_pg.C_LG_XIV000138	Tc01p037790	AT2G45320	evm.TU.supercontig_18.104
A3	35	GSVIVP00026409001	eugene3.00021350	gw1.XIV.746.1	gene03903	Glyma01g33660.1	Glyma03g03190.1	Tc01p037810	AT2G45300	evm.TU.supercontig_18.102
A3	36	GSVIVP00026404001	eugene3.00021349	estExt_Genewise1_v1.C_LG_XIV0740	Glyma03g03200.1	Tc01p037820	AT2G45290	AT3G60750
A3	37	GSVIVP00026401001	gw1.XIV.733.1	gene03905	MDP0000952113	Glyma03g03250.1	Tc01p037840	AT2G45270	evm.TU.supercontig_18.98
A3	38	GSVIVP00026402001	fgenesh4_pg.C_LG_XIV000134	MDP0000141352	Glyma03g03210.1	Tc01p037830	AT2G45280	evm.TU.supercontig_18.99
A3	39	GSVIVP00026399001	eugene3.00021348	eugene3.00140133	gene03912
A3	40	GSVIVP00026398001	fgenesh4_pg.C_LG_II001336	gene03914	MDP0000178402	Glyma03g03280.1
A3	41	GSVIVP00026395001	grail3.0033028701	gw1.XIV.727.1	gene03918	Glyma01g33600.1	Glyma03g03310.1	Tc01p037860	AT2G45260
A3	42	GSVIVP00026393001	gw1.XIV.724.1	Tc01p037890	AT3G60740
A3	43	GSVIVP00026397001	gene03917	MDP0000766106	Glyma01g33620.1	Glyma03g03290.1
A3	44	GSVIVP00026391001	estExt_Genewise1_v1.C_LG_XIV0718	MDP0000264421	Glyma01g33520.1	Glyma03g03350.1	Tc01p037900	AT2G45240
A3	45	GSVIVP00026390001	gw1.XIV.713.1	MDP0000212712
A3	46	GSVIVP00019105001	chr1.CM0051.310.nd
A3	47	GSVIVP00026386001	fgenesh4_pm.C_LG_II000668	gw1.XIV.699.1	gene03935	Tc01p037950
A3	48	GSVIVP00026375001	gene03953	Glyma01g33340.1	Tc01p038090	AT3G60660
A3	49	GSVIVP00026387001	gw1.II.3159.1	gw1.XIV.704.1	gene03930	MDP0000136166	Glyma01g33430.1	AT3G60720
A3	50	GSVIVP00026384001	gw1.II.3163.1	eugene3.00140123	gene03936	MDP0000262738	Glyma01g33380.1	Glyma03g03490.1	Tc01p037970	AT2G45200
A3	51	GSVIVP00026382001	eugene3.00021337	gw1.XIV.688.1	gene03941	MDP0000928940	Tc01p037990
A3	52	GSVIVP00026303001	grail3.0033032901	estExt_fgenesh4_pg.C_LG_XIV0181	Glyma03g02290.1	Glyma07g09020.1
A3	53	GSVIVP00026294001	fgenesh4_pm.C_LG_II000697	gw1.XIV.883.1	gene19452	Glyma03g02370.1	Tc01p037210	AT3G61050	evm.TU.supercontig_18.144
A3	54	GSVIVP00026288001	eugene3.00021398
A3	55	GSVIVP00026270001	grail3.0033032401	gw1.XIV.876.1	gene19341	MDP0000160446	Glyma09g40330.1	Glyma18g45630.1	Tc01p037220	AT2G45540	AT3G60920	evm.TU.supercontig_18.141
A3	56	GSVIVP00019106001	estExt_fgenesh4_pg.C_LG_II1233	gene04935	chr1.CM0051.350.nd	Glyma09g37720.1	Glyma18g48840.1
A3	57	GSVIVP00019109001	fgenesh4_pg.C_LG_II001246	gene04936	chr1.CM0051.290.nd	Glyma09g37700.1	Glyma18g48860.1	Tc01p039090
A3	58	GSVIVP00019120001	Tc01p039020
A3	59	GSVIVP00026302001	gene19448
A3	60	GSVIVP00026259001	MDP0000163752
A3	61	GSVIVP00026338001	grail3.0035011501	gene18939	chr1.CM0284.20.nd	Glyma09g39990.1	Glyma18g46230.1	Tc01p036890
A3	62	GSVIVP00026334001	eugene3.00140235	gene18945
A3	63	GSVIVP00018975001	Glyma03g24270.1
A3	64	GSVIVP00018984001	estExt_fgenesh4_pg.C_LG_II1218	gene03094	chr3.CM0590.70.nc	Glyma03g24630.1
A3	65	GSVIVP00026305001	gene19438	MDP0000136940
A3	66	GSVIVP00019146001	gene04863	Tc01p038590
A3	67	GSVIVP00026260001	estExt_Genewise1_v1.C_LG_XIV0856	gene19378	Glyma09g40410.1	Glyma18g45440.1	AT2G45500	evm.TU.supercontig_18.137
A3	68	GSVIVP00026257001	estExt_Genewise1_v1.C_LG_XIV0850	gene19388	MDP0000658332	chr2.LjT45I07.100.nd	Glyma09g40420.1	Glyma18g45420.1	Tc01p037350	AT2G45470	AT3G60900	evm.TU.supercontig_18.131
A3	69	GSVIVP00026255001	estExt_Genewise1_v1.C_LG_II0068	estExt_Genewise1_v1.C_LG_XIV0848	Glyma01g34630.1	Tc01p037380	AT1G01940
A3	70	GSVIVP00026256001	gw1.II.1377.1
A3	71	GSVIVP00026263001	gene19370	MDP0000156442	Glyma07g09170.1	Tc01p037280	AT2G44890	evm.TU.supercontig_18.138
A3	72	GSVIVP00019097001	Glyma18g48780.1	Tc01p039120
A3	73	GSVIVP00019100001	gene04930	Glyma18g48820.1	Tc01p039130
A3	74	GSVIVP00026350001	estExt_fgenesh4_pm.C_LG_II0671	estExt_fgenesh4_pg.C_LG_XIV0148	Tc01p037560	AT3G60820
A3	75	GSVIVP00026349001	estExt_fgenesh4_pg.C_LG_II1341	gene19397	MDP0000291249	chr1.CM1255.200.nc	Tc01p037570	AT3G60810
A3	76	GSVIVP00026355001	eugene3.00140158	gene19357	Glyma01g34520.1	Glyma03g02650.1	Tc01p037510	AT3G60850	evm.TU.supercontig_18.112
A3	77	GSVIVP00026359001	gw1.II.1242.1	gene19355	MDP0000254224	Glyma01g34540.1	Glyma03g02620.1	Tc01p037470	AT2G45420
A3	78	GSVIVP00019121001	gene04947	Glyma09g38290.1	Glyma18g48080.1	Tc01p039030
A3	79	GSVIVP00026362001	gw1.XIV.821.1	gene19352
A3	80	GSVIVP00026367001	gene19390	chr1.LjT06I14.40.nc	Glyma09g40440.1	Glyma18g45400.1
A3	81	GSVIVP00026360001	gw1.XIV.814.1	gene19354	chr1.CM1255.10.nc	Glyma09g40490.1	Glyma18g45330.1	Tc01p037460	AT1G01970	evm.TU.supercontig_18.116
A3	82	GSVIVP00026361001	grail3.0033031301	eugene3.00140162	gene19353	Glyma09g40480.1	Glyma18g45360.1	Tc01p037450	AT3G60860	evm.TU.supercontig_18.117
A3	83	GSVIVP00019158001	gene04786
A3	84	GSVIVP00026363001	eugene3.00021378	MDP0000857626
A3	85	GSVIVP00026365001	estExt_fgenesh4_pg.C_LG_II1351	grail3.0035005702	gene19393	MDP0000169985	chr1.LjT06I14.10.nc	Glyma09g40460.1	Glyma18g45380.1	Tc01p037410	AT2G45440	AT3G60880	evm.TU.supercontig_18.124
A3	86	GSVIVP00026340001	chr1.CM1255.320.nc	Glyma09g40570.1
A3	87	GSVIVP00026345001	eugene3.00021367	fgenesh4_pg.C_LG_XIV000147	gene19404	MDP0000293925	chr1.CM1255.270.nc	Glyma09g40560.1	Glyma18g45270.1	Tc01p037630	AT4G00090	evm.TU.supercontig_18.107
A3	88	GSVIVP00019174001	gene04858	Tc01p038550	AT2G45010
A3	89	GSVIVP00019145001	gene04840	AT2G44980
A3	90	GSVIVP00019141001	gene04833	Glyma03g27110.1	Glyma07g14570.1	AT2G44970
A3	91	GSVIVP00019173001	MDP0000844500	Tc01p038540	AT2G45030
A3	92	GSVIVP00019156001	Glyma03g27210.1	Glyma07g14670.1	Tc01p038470
A3	93	GSVIVP00019130001	eugene3.00021302	gene04801	Glyma03g26840.1	Tc01p038800
A3	94	GSVIVP00019176001	estExt_Genewise1_v1.C_LG_II0017
A3	95	GSVIVP00019136001	chr3.LjT42M03.70.nd	Glyma03g27030.1	Glyma07g14540.1	Tc01p038650
A3	96	GSVIVP00019150001	estExt_fgenesh4_pg.C_LG_II1290	Tc01p038440
A3	97	GSVIVP00019155001	estExt_fgenesh4_pm.C_LG_II0638	Glyma03g27220.1	Tc01p038460
A3	98	GSVIVP00019180001	eugene3.00021319	Tc01p038410
A3	99	GSVIVP00019147001	gene04861	MDP0000346219
A3	100	GSVIVP00019181001	grail3.0033027202	gene04794	MDP0000846874	chr3.CM0634.20.nc	Glyma03g27270.1	Glyma07g14770.1	Tc01p038400
A3	101	GSVIVP00019139001	estExt_fgenesh4_pm.C_LG_II0632	Tc01p038620
A3	102	GSVIVP00019157001	fgenesh4_pg.C_LG_II001303
A3	103	GSVIVP00019195001	Glyma01g32960.1	Glyma03g03970.1	Tc01p038310
A3	104	GSVIVP00026243001	grail3.0039000401	grail3.0035010801
A3	105	GSVIVP00019190001	gene03982	MDP0000775949	Glyma01g32920.1	Glyma03g03990.1	Tc01p038360	AT2G45080	AT3G60550
A3	106	GSVIVP00026246001	grail3.0039000201	eugene3.00140225	gene18890	chr1.CM0284.10.nd	Glyma09g40050.1	Tc01p036810	AT2G45720	evm.TU.supercontig_18.187
A3	107	GSVIVP00026241001	eugene3.00021435	MDP0000299010	Tc01p036750	AT2G45750	evm.TU.supercontig_18.215
A3	108	GSVIVP00026373001	gene19420	Glyma05g03850.1	Tc01p037770	AT4G00100
A3	109	GSVIVP00026247001	gw1.II.2943.1	gw1.XIV.1029.1	gene18891	Glyma03g01920.1
A3	110	GSVIVP00026238001	estExt_Genewise1_v1.C_LG_II1288	estExt_fgenesh4_pg.C_LG_XIV0200	gene19132	MDP0000904859	Glyma03g01880.1	Glyma07g08370.1	Tc01p036710	AT3G61140	evm.TU.supercontig_18.212
A3	111	GSVIVP00026250001	fgenesh4_pg.C_LG_II001409	estExt_fgenesh4_pg.C_LG_XIV0215	gene18894	MDP0000153470	MDP0000213244	chr1.CM0284.40.nd	Glyma09g40020.1	Glyma18g46200.1	Tc01p036830	evm.TU.supercontig_18.189
A3	112	GSVIVP00026253001	gw1.II.808.1	gene18895	MDP0000172289	Glyma03g01960.1	Tc01p036850	AT3G61080	evm.TU.supercontig_18.191
A3	113	GSVIVP00019053001	Glyma18g48310.1	Tc01p039700
A3	114	GSVIVP00026254001	gw1.XIV.1034.1	chr1.CM0284.30.nd	Glyma09g40000.1	Glyma18g46220.1	Tc01p036870	AT1G01860	evm.TU.supercontig_18.193
A3	115	GSVIVP00026240001	Tc01p036760
A3	116	GSVIVP00019110001	eugene3.00021264	Glyma03g26680.1	Glyma07g14250.1
A3	117	GSVIVP00019114001	estExt_fgenesh4_pm.C_LG_II0607	Glyma03g26690.1	Glyma07g14260.1	Tc01p039050
A3	118	GSVIVP00026237001	fgenesh4_pg.C_LG_XIV000203	gene19131	Glyma03g01870.1	Tc01p036700	AT4G00740	evm.TU.supercontig_18.211
A3	119	GSVIVP00026372001	estExt_Genewise1_v1.C_LG_XIV0762	gene19419	MDP0000469664
A3	120	GSVIVP00026236001	eugene3.00021438	fgenesh4_pg.C_LG_XIV000202	gene19130	Glyma09g40130.1	AT4G00730
A3	121	GSVIVP00026234001	fgenesh4_pm.C_LG_II000716
A3	122	GSVIVP00026233001	fgenesh4_pm.C_LG_II000717	AT3G61180
A3	123	GSVIVP00026228001	Glyma03g01790.1
A3	124	GSVIVP00026227001	gw1.II.1103.1	eugene3.00140246	gene19123	Glyma03g01770.1	Glyma07g08240.1	Tc01p036630	AT2G45770	evm.TU.supercontig_18.205
A3	125	GSVIVP00026380001	gene03944
A3	126	GSVIVP00026318001	gw1.II.807.1	eugene3.00140203	gene18968	Glyma09g40210.1	Tc01p037040	AT4G00230
A3	127	GSVIVP00019111001	MDP0000882752	Tc01p039070
A3	128	GSVIVP00026327001	estExt_fgenesh4_pg.C_LG_II1383	fgenesh4_pg.C_LG_XIV000233	MDP0000908071	Glyma03g02080.1	Glyma07g08700.1	Tc01p036980	evm.TU.supercontig_18.169
A3	129	GSVIVP00026330001	gw1.XIV.1066.1	Glyma03g02070.1	Glyma07g08690.1	Tc01p036970	AT2G45695	AT3G61113
A3	130	GSVIVP00026331001	estExt_fgenesh4_pg.C_LG_II1384	estExt_fgenesh4_pm.C_LG_XIV0093	gene18950	MDP0000222437	Glyma03g02060.1	Glyma07g08650.1	Tc01p036960	AT1G01910	evm.TU.supercontig_18.170
A3	131	GSVIVP00026315001	gw1.XIV.946.1	gene18969	MDP0000941354	Glyma16g02790.1	Tc01p037050	AT4G31010	evm.TU.supercontig_18.159
A3	132	GSVIVP00019039001	Tc01p039790
A3	133	GSVIVP00019186001	Tc01p038380
A3	134	GSVIVP00026357001	gene19356	evm.TU.supercontig_18.113
A3	135	GSVIVP00026314001	gw1.II.814.1	gw1.XIV.942.1	gene18973	MDP0000137593	Glyma03g02170.1	Glyma07g08810.1	Tc01p037060	AT2G45670	evm.TU.supercontig_18.158
A3	136	GSVIVP00026311001	gw1.II.2580.1	Glyma09g40240.1	Glyma18g45770.1
A3	137	GSVIVP00026312001	grail3.0033033502	gw1.XIV.941.1	gene19425	MDP0000314765	Glyma09g40230.1	Glyma18g45780.1	Tc01p037070	AT2G45660
A3	138	GSVIVP00026420001	evm.TU.supercontig_49.151
A3	139	GSVIVP00026400001	Tc01p037850
A3	140	GSVIVP00026308001	eugene3.00140196
A3	141	GSVIVP00026310001	gw1.XIV.931.1	MDP0000399816	Glyma03g02210.1	Glyma07g08890.1	Tc01p037090	AT2G45650	AT3G61120
A3	142	GSVIVP00026422001	gene03961	Glyma01g33200.1	Glyma03g03810.1	Tc01p038170	AT3G60590
A3	143	GSVIVP00026421001	Glyma01g33220.1	Glyma03g03800.1
A3	144	GSVIVP00026304001	gene19441	Tc01p037130
A3	145	GSVIVP00026419001	gene03958	MDP0000164976	Tc01p038140	AT2G45150	AT3G60620	evm.TU.supercontig_49.152
A3	146	GSVIVP00026423001	gw1.II.1029.1	gene03963	MDP0000572989	Glyma01g33170.1	Glyma03g03820.1	Tc01p038180	AT2G45130	evm.TU.supercontig_49.146
A3	147	GSVIVP00019197001	MDP0000187595
A3	148	GSVIVP00019198001	MDP0000204777	Glyma03g03920.1	evm.TU.supercontig_49.145
A3	149	GSVIVP00019199001	MDP0000153612	Glyma03g03890.1	evm.TU.supercontig_49.142
A3	150	GSVIVP00026135001	fgenesh4_pm.C_LG_II000817	eugene3.00140486	gene18656	Glyma07g05800.1	Glyma16g02390.1	Tc01p033980
A3	151	GSVIVP00026168001	fgenesh4_pm.C_LG_II000834	gene18623	evm.TU.supercontig_193.10
A3	152	GSVIVP00026157001	gw1.II.774.1	gw1.XIV.1896.1	AT3G60961
A3	153	GSVIVP00026159001	fgenesh4_pg.C_LG_II001646	gw1.XIV.1905.1	Tc01p033780
A3	154	GSVIVP00026156001	grail3.0039022701	grail3.0035035401	gene18637	Tc01p033790
A3	155	GSVIVP00026147001	gene18648	Tc01p033880	evm.TU.supercontig_29.83	evm.TU.supercontig_141.18
A3	156	GSVIVP00026140001	gw1.II.3755.1	chr1.CM0105.410.nc	Glyma03g42090.1	Glyma19g44820.1	Tc01p033920	AT1G08340	evm.TU.supercontig_144.3
A3	157	GSVIVP00026139001	MDP0000712645	MDP0000612088
A3	158	GSVIVP00026137001	MDP0000525094	MDP0000209900
A3	159	GSVIVP00026142001	eugene3.00021640	fgenesh4_pm.C_LG_XIV000216	MDP0000255864	Tc01p033910	evm.TU.supercontig_141.21
A3	160	GSVIVP00026145001	fgenesh4_pg.C_LG_II001636	fgenesh4_pg.C_LG_XIV000458	gene18650	MDP0000390429	Glyma07g05730.1	Tc01p033900	evm.TU.supercontig_141.20
A3	161	GSVIVP00026146001	Glyma07g05720.1
A3	162	GSVIVP00026155001	gw1.II.673.1	gene18638	MDP0000167886	chr1.CM0105.470.nc	Glyma16g02270.1	Tc01p033820	AT2G46750	evm.TU.supercontig_141.14
A3	163	GSVIVP00026160001	chr1.CM0105.490.nc	Glyma07g05600.1	Glyma16g02140.1	Tc01p033750	evm.TU.supercontig_141.2
A3	164	GSVIVP00026153001	fgenesh4_pm.C_LG_II000826	gw1.XIV.1890.1	gene18641	MDP0000798745	chr1.CM0105.460.nc	Glyma03g42150.1	Glyma19g44860.1	Tc01p033830	AT4G00830	evm.TU.supercontig_141.15
A3	165	GSVIVP00026170001	eugene3.00140512	gene18614	chr1.CM0105.540.nc	Glyma03g42210.1	Glyma19g44960.1	Tc01p033660	AT4G01400	evm.TU.supercontig_193.11
A3	166	GSVIVP00026169001	gw1.XIV.1924.1
A3	167	GSVIVP00026211001	estExt_fgenesh4_pm.C_LG_XIV0228	chr1.CM0105.840.nc	Glyma07g05300.1	Tc01p033370	AT2G46890	evm.TU.supercontig_57.62
A3	168	GSVIVP00026206001	estExt_Genewise1_v1.C_LG_XIV1980	Tc01p033440
A3	169	GSVIVP00026186001	Tc01p033550
A3	170	GSVIVP00026215001	gw1.II.731.1	Tc01p033300
A3	171	GSVIVP00026214001	eugene3.00021708	Tc01p033310	AT2G46910	evm.TU.supercontig_57.58
A3	172	GSVIVP00026213001	gw1.II.873.1	Tc01p033320	AT3G62000	evm.TU.supercontig_57.59
A3	173	GSVIVP00026212001	grail3.0039026401	grail3.0061002701	Glyma07g05290.1	Glyma16g01840.1	Tc01p033340
A3	174	GSVIVP00026205001	Glyma07g05340.1	Glyma16g01890.1
A3	175	GSVIVP00026165001	evm.TU.supercontig_193.6
A3	176	GSVIVP00026179001	MDP0000164000
A3	177	GSVIVP00026176001	estExt_fgenesh4_pg.C_LG_II1640	grail3.0061001101	gene18607	Glyma07g05490.1	Glyma16g02010.1	Tc01p033600	evm.TU.supercontig_57.81
A3	178	GSVIVP00026189001	eugene3.00021687	gene18596	chr1.CM0105.760.nc	Glyma03g42290.1	Glyma19g45060.1	Tc01p033520	AT1G01040	evm.TU.supercontig_57.72
A3	179	GSVIVP00026185001	eugene3.00021682
A3	180	GSVIVP00026182001	chr1.CM0105.600.nc
A3	181	GSVIVP00026172001	eugene3.00021671	gw1.XIV.1929.1	chr1.CM0105.570.nc	Tc01p033640
A3	182	GSVIVP00026187001	fgenesh4_pg.C_LG_II001668	gene18599	MDP0000232725	Glyma03g42270.1	Glyma19g45040.1	Tc01p033540
A4	1	GSVIVP00032785001	eugene3.00061955	grail3.0007035201	Glyma06g06440.1	Tc09p001390	evm.TU.supercontig_148.16
A4	2	GSVIVP00032786001	fgenesh4_pg.C_LG_VI001908	gene15003	Glyma06g06430.1	Tc09p001380	AT4G31850	evm.TU.supercontig_148.17
A4	3	GSVIVP00032789001	gene15001
A4	4	GSVIVP00032783001	grail3.0013047901	grail3.0007035102	MDP0000191805	Tc09p002630
A4	5	GSVIVP00032782001	fgenesh4_pg.C_LG_XVIII000501	MDP0000943336	Glyma14g11770.1	Glyma17g34030.1	Tc09p001410	AT4G31830
A4	6	GSVIVP00032778001	gw1.VI.247.1	gw1.XVIII.1885.1	AT4G31810
A4	7	GSVIVP00032780001	fgenesh4_pg.C_LG_VI001903	estExt_fgenesh4_pg.C_LG_XVIII0493	gene15007	MDP0000191854	chr5.CM0040.610.nd	Glyma14g11850.1	Glyma17g33970.1	Tc09p001440	evm.TU.supercontig_127.34
A4	8	GSVIVP00032774001	fgenesh4_pg.C_LG_XVIII000491	chr5.CM0040.650.nd
A4	9	GSVIVP00032706001	MDP0000865703	chr5.LjT32I14.90.nd	evm.TU.supercontig_127.10
A4	10	GSVIVP00032775001	estExt_Genewise1_v1.C_LG_XVIII1865	chr1.CM0433.60.nd	Glyma04g06440.1	Glyma06g06480.1	Tc09p001480	evm.TU.supercontig_127.29
A4	11	GSVIVP00032779001	grail3.0007034901	gene15008	chr1.CM0433.20.nd	Tc09p001460	evm.TU.supercontig_127.33
A4	12	GSVIVP00032628001	Glyma06g07310.1	AT4G32400
A4	13	GSVIVP00032630001	fgenesh4_pg.C_LG_VI001793	gene11660	chr5.CM0345.1350.nc	Glyma17g31700.1	Tc09p002460
A4	14	GSVIVP00032634001	eugene3.00061840
A4	15	GSVIVP00032631001	fgenesh4_pm.C_LG_VI000789	gw1.XVIII.1556.1	gene11659	chr5.CM0345.1330.nc	Tc09p002450
A4	16	GSVIVP00032621001	MDP0000284896
A4	17	GSVIVP00032614001	MDP0000876872
A4	18	GSVIVP00032597001	MDP0000198536
A4	19	GSVIVP00032655001	chr5.CM0345.1240.nc
A4	20	GSVIVP00032657001	gw1.VI.182.1	eugene3.00180434
A4	21	GSVIVP00032649001	eugene3.00061849	estExt_fgenesh4_pg.C_LG_XVIII0397	gene11639	MDP0000130057	chr5.CM0345.1250.nc	Glyma06g07260.1	Tc09p002360
A4	22	GSVIVP00032651001	eugene3.00061850	fgenesh4_pg.C_LG_XVIII000403	gene11638	MDP0000524927	Glyma04g07150.1	Glyma06g07250.1	Tc09p002340
A4	23	GSVIVP00032659001	eugene3.00061861	gw1.XVIII.1617.1	gene11629	MDP0000635687	Glyma14g14390.1	Glyma17g32000.1	Tc09p002220	AT4G32300	evm.TU.supercontig_217.2
A4	24	GSVIVP00032575001	GSVIVP00034512001	gene34715
A4	25	GSVIVP00032661001	Tc09p002200
A4	26	GSVIVP00032662001	gw1.VI.184.1	gene11626	chr1.LjT04O21.50.nd	Glyma14g14370.1	Glyma17g32020.1	Tc09p002190
A4	27	GSVIVP00032664001	eugene3.00061865	estExt_fgenesh4_pg.C_LG_XVIII0410	Tc09p002170
A4	28	GSVIVP00032667001	gw1.VI.2059.1	estExt_fgenesh4_pg.C_LG_XVIII0412	MDP0000321430	MDP0000224848	chr1.LjT04O21.110.nd	chr5.CM0345.1150.nc
A4	29	GSVIVP00032593001	gene01054
A4	30	GSVIVP00032673001	gw1.VI.193.1	eugene3.00180449
A4	31	GSVIVP00032674001	MDP0000477771	MDP0000265942
A4	32	GSVIVP00032663001	eugene3.00061864	estExt_fgenesh4_pm.C_LG_XVIII0135	gene11625	MDP0000748324	MDP0000578891	chr1.LjT04O21.220.nd	Glyma04g07050.1	Glyma06g07140.1	AT2G25430	AT4G32285
A4	33	GSVIVP00032676001	fgenesh4_pm.C_LG_VI000807	estExt_Genewise1_v1.C_LG_XVIII1645	Tc09p011950	Tc09p002080	AT4G32150	evm.TU.supercontig_217.14	evm.TU.supercontig_46.47
A4	34	GSVIVP00032669001	gw1.VI.2058.1	gw1.XVIII.1630.1
A4	35	GSVIVP00032670001	AT4G32250
A4	36	GSVIVP00032679001	eugene3.00061879	eugene3.00180455	gene11610	MDP0000308808	MDP0000209776	chr1.LjT04O21.240.nd	Glyma04g06960.1	Glyma06g07050.1	Tc09p002060	evm.TU.supercontig_217.16
A4	37	GSVIVP00032672001	chr1.LjT04O21.230.nd
A4	38	GSVIVP00032680001	gw1.VI.192.1	gw1.XVIII.1664.1	gene11609	Glyma14g14040.1	Tc09p002050
A4	39	GSVIVP00032693001	evm.TU.supercontig_127.18
A4	40	GSVIVP00032677001	eugene3.00061877	eugene3.00180453	gene11611	MDP0000190656	Tc09p002070	evm.TU.supercontig_217.15
A4	41	GSVIVP00032562001	fgenesh4_pg.C_LG_VI001761	fgenesh4_pg.C_LG_XVIII000365	gene11699	Glyma06g07500.1
A4	42	GSVIVP00032686001	gw1.XVIII.1683.1	Glyma06g07030.1	Tc09p002010	AT5G11100
A4	43	GSVIVP00032681001	gene11608	MDP0000174532	Glyma06g07040.1	Tc09p002040	evm.TU.supercontig_217.18	evm.TU.supercontig_46.55
A4	44	GSVIVP00032690001	estExt_Genewise1_v1.C_LG_VI2708	estExt_fgenesh4_pg.C_LG_XVIII0479	Glyma04g06520.1	Glyma06g06550.1	Tc09p001540	AT5G10930	evm.TU.supercontig_127.21
A4	45	GSVIVP00032696001	estExt_fgenesh4_pg.C_LG_VI1876	estExt_fgenesh4_pm.C_LG_XVIII0163	Glyma04g06580.1	Glyma06g06660.1	Tc09p001580
A4	46	GSVIVP00032691001	eugene3.00061942	estExt_fgenesh4_pm.C_LG_XVIII0164	chr1.CM0433.130.nd	Glyma04g06540.1	Tc09p001550	evm.TU.supercontig_127.19
A4	47	GSVIVP00032697001	chr1.CM0433.320.nd
A4	48	GSVIVP00032699001	eugene3.00061932	fgenesh4_pg.C_LG_XVIII000474	evm.TU.supercontig_127.14
A4	49	GSVIVP00032705001	gw1.VI.203.1	gw1.XVIII.1816.1	Tc09p001620
A4	50	GSVIVP00032705001	gw1.VI.203.1	gw1.XVIII.1816.1	Tc09p001620
A4	51	GSVIVP00032717001	eugene3.00061922	gw1.XVIII.1798.1	MDP0000297646	Tc09p001690
A4	52	GSVIVP00032763001	fgenesh4_pm.C_LG_XVIII000153	gene11599	MDP0000861205	Glyma04g06910.1	Glyma06g06990.1
A4	53	GSVIVP00032723001	grail3.0013044701	estExt_fgenesh4_pm.C_LG_XVIII0158	Glyma14g13480.1	Glyma17g33050.1	Tc09p001710
A4	54	GSVIVP00032724001	GSVIVP00033295001	fgenesh4_pm.C_LG_VI000821	gw1.XVIII.1779.1
A4	55	GSVIVP00032727001	grail3.0013044301	grail3.0007031301	MDP0000840325	chr5.CM0345.750.nc	Glyma17g33020.1	Tc09p001770	AT5G11040	evm.TU.supercontig_187.30
A4	56	GSVIVP00032729001	gw1.XVIII.3403.1	estExt_fgenesh4_pg.C_LG_XVIII0454	Glyma14g13750.1	Glyma17g32980.1	AT5G11060	evm.TU.supercontig_187.28	evm.TU.supercontig_46.92
A4	57	GSVIVP00032682001	gene11607	AT5G11130
A4	58	GSVIVP00032732001	gw1.XVIII.1760.1	chr5.CM0345.800.nc	Glyma14g13790.1	Glyma17g32900.1	evm.TU.supercontig_187.21
A4	59	GSVIVP00032741001	chr5.CM0345.130.nc
A4	60	GSVIVP00032730001	gw1.XVIII.1770.1	MDP0000167289
A4	61	GSVIVP00032749001	gene11582	Tc09p001900	AT2G25290	AT4G32070	evm.TU.supercontig_187.13	evm.TU.supercontig_46.72
A4	62	GSVIVP00032751001	grail3.0013043201	estExt_fgenesh4_pg.C_LG_XVIII0441	gene11584	chr5.CM0345.890.nc	Glyma14g13970.1	Tc09p001910	AT2G25280	evm.TU.supercontig_187.14
A4	63	GSVIVP00032753001	Tc09p001920
A4	64	GSVIVP00032731001	MDP0000271791
A4	65	GSVIVP00032765001	estExt_Genewise1_v1.C_LG_VI2521	grail3.0007029201	MDP0000554812	Glyma04g06920.1	Glyma06g07000.1	Tc09p001970	AT2G25310	AT4G32130	evm.TU.supercontig_187.3
A4	66	GSVIVP00032764001	gw1.VI.1987.1	fgenesh4_pm.C_LG_XVIII000152	gene11602	MDP0000295772	chr5.CM0345.920.nc	Glyma14g14000.1	Glyma17g32180.1	Tc09p001960	AT2G25300	AT4G32120	evm.TU.supercontig_187.4
A4	67	GSVIVP00032766001	estExt_fgenesh4_pg.C_LG_VI1820	estExt_Genewise1_v1.C_LG_XVIII1684	chr5.CM0345.1000.nc	Glyma06g07010.1	AT4G32140	evm.TU.supercontig_187.2	evm.TU.supercontig_148.37
A4	68	GSVIVP00032768001	evm.TU.supercontig_187.1	evm.TU.supercontig_46.61
A4	69	GSVIVP00032735001	GSVIVP00033253001	MDP0000405002	Glyma06g06930.1	Tc09p001840	evm.TU.supercontig_187.23
A4	70	GSVIVP00032743001	MDP0000805690	chr5.CM0345.870.nc	Glyma04g06880.1	Tc09p001880	AT4G32060	evm.TU.supercontig_187.15
A4	71	GSVIVP00032523001	grail3.0013034101	eugene3.00180370	Tc09p013080	evm.TU.supercontig_91.18
A4	72	GSVIVP00032526001	eugene3.00061782	gw1.XVIII.1416.1
A4	73	GSVIVP00032529001	gw1.VI.25.1	gw1.XVIII.1405.1	Glyma04g07570.1
A4	74	GSVIVP00032531001	gw1.VI.26.1	grail3.0007019501	gene01047	chr1.CM0760.200.nd	Glyma04g07590.1	Glyma06g07710.1	Tc09p013020	evm.TU.supercontig_91.11
A4	75	GSVIVP00032533001	grail3.0013033101	gene01045	MDP0000340790	chr1.CM0760.260.nd	Glyma04g07610.1	Glyma06g07730.1	Tc09p012990	AT5G11450	evm.TU.supercontig_91.5
A4	76	GSVIVP00032639001	gene11641	Glyma04g07170.1	Glyma06g07270.1
A4	77	GSVIVP00032534001	grail3.0007019301	gene01044	MDP0000782534	chr1.CM0760.190.nd	Glyma14g16220.1	Tc09p012980	evm.TU.supercontig_91.8
A4	78	GSVIVP00032545001	gw1.VI.2075.1	gene01039	chr1.CM0760.90.nc	Glyma17g29850.1	Tc09p012920	evm.TU.supercontig_91.3
A4	79	GSVIVP00032618001	gene11669
A4	80	GSVIVP00032558001	evm.TU.supercontig_205.14
A4	81	GSVIVP00032761001	gene11598
A4	82	GSVIVP00032546001	grail3.0013032601	gene01037	MDP0000314135	chr1.CM0760.70.nc	Glyma04g07700.1	Glyma06g07790.1	Tc09p012900	evm.TU.supercontig_205.33
A4	83	GSVIVP00032538001	eugene3.00061774	grail3.0007019001
A4	84	GSVIVP00032550001	fgenesh4_pm.C_LG_VI000755	MDP0000189560	MDP0000262309	Glyma04g07750.1	Glyma06g07840.1	Tc09p003340	evm.TU.supercontig_205.29	evm.TU.supercontig_334.1
A4	85	GSVIVP00032551001	estExt_fgenesh4_pg.C_LG_VI1705	eugene3.00180353	MDP0000569397	Glyma04g07760.1	Glyma06g07850.1	Tc09p003350	evm.TU.supercontig_205.22
A4	86	GSVIVP00032568001	estExt_fgenesh4_pg.C_LG_VI1742	gene11706	Glyma04g07410.1	Glyma06g07520.1	Tc09p013460	evm.TU.supercontig_91.31
A4	87	GSVIVP00032570001	fgenesh4_pg.C_LG_VI001754	estExt_fgenesh4_pg.C_LG_XVIII0354	gene11708	chr5.CM0345.1480.nc	Glyma14g15290.1	Tc09p013440	AT5G11330	evm.TU.supercontig_91.29
A4	88	GSVIVP00032585001	gw1.VI.1821.1	gw1.XVIII.1433.1	gene11728	Glyma14g15820.1	AT5G11320
A4	89	GSVIVP00032590001	fgenesh4_pg.C_LG_VI001745	fgenesh4_pg.C_LG_XVIII000349
A4	90	GSVIVP00032592001	gw1.VI.2741.1	eugene3.00180373	Tc09p013130
A4	91	GSVIVP00032594001	gw1.VI.2886.1	eugene3.00180371	Glyma17g30780.1	Tc09p013090
A4	92	GSVIVP00032574001	gw1.VI.2022.1	gw1.XVIII.1444.1	gene11716	MDP0000222170	Glyma04g07430.1	Glyma06g07550.1	Tc09p013330
A4	93	GSVIVP00032569001	grail3.0013035501	estExt_Genewise1_v1.C_LG_XVIII1452	gene11707	MDP0000190479	Tc09p013450	AT5G11340	evm.TU.supercontig_91.30
A4	94	GSVIVP00032588001	MDP0000289508	AT4G32551	evm.TU.supercontig_91.26
A4	95	GSVIVP00032567001	gw1.XVIII.1466.1	MDP0000308578
A4	96	GSVIVP00032635001	gw1.XVIII.1564.1	gene11648	MDP0000205199
A4	97	GSVIVP00032595001	gw1.VI.2744.1	estExt_Genewise1_v1.C_LG_XVIII1471	gene11698	MDP0000282213	Glyma04g07400.1	Glyma06g07490.1	Tc09p015050	AT5G11380	evm.TU.supercontig_91.34
A4	98	GSVIVP00032598001	estExt_fgenesh4_kg.C_LG_VI0074	fgenesh4_pg.C_LG_XVIII000372	gene11695	Glyma14g15170.1	Glyma17g31280.1	Tc09p014980	AT4G32470
A4	99	GSVIVP00032599001	GSVIVP00034550001	estExt_fgenesh4_pm.C_LG_VI0765	estExt_fgenesh4_pg.C_LG_XVIII0369	chr1.CM0442.380.nd	chr5.CM0345.1400.nc	Glyma06g07440.1	Tc09p014970	AT5G11420
A4	100	GSVIVP00032603001	eugene3.00061819	Tc09p014960
A4	101	GSVIVP00032604001	gw1.VI.1119.1	Tc09p014950	evm.TU.supercontig_91.37
A4	102	GSVIVP00032620001	estExt_Genewise1_v1.C_LG_VI0997	fgenesh4_pm.C_LG_XVIII000127	gene11666	Tc09p014790	AT5G11260
A4	103	GSVIVP00032137001	eugene3.00180133	gene09026	MDP0000300962	chr1.CM0233.370.nd	Tc09p004430	evm.TU.supercontig_7.228
A4	104	GSVIVP00032138001	eugene3.00180130	Tc09p004440
A4	105	GSVIVP00032139001	estExt_fgenesh4_pm.C_LG_VI0704	gw1.XVIII.762.1	gene09027	MDP0000134760	MDP0000166224	Tc09p004450	evm.TU.supercontig_7.231
A4	106	GSVIVP00032134001	gene09022	AT2G25880
A4	107	GSVIVP00032129001	MDP0000140991	evm.TU.supercontig_7.220
A4	108	GSVIVP00032130001	GSVIVP00034283001	MDP0000299245
A4	109	GSVIVP00032093001	estExt_fgenesh4_pg.C_LG_VI1620	estExt_fgenesh4_pg.C_LG_XVIII0237	gene09004	MDP0000340257
A4	110	GSVIVP00032126001	gw1.XVIII.791.1	gene09016	MDP0000210489	MDP0000274030	Tc09p004350	AT2G25870	evm.TU.supercontig_7.217
A4	111	GSVIVP00032257001	MDP0000125216	MDP0000256936
A4	112	GSVIVP00032264001	MDP0000210851
A4	113	GSVIVP00032252001	estExt_fgenesh4_pg.C_LG_VI1497	gene15409	MDP0000141635	MDP0000147527	chr1.CM0133.510.nc	AT5G12040
A4	114	GSVIVP00032220001	GSVIVP00016518001	gene15430
A4	115	GSVIVP00032225001	gw1.VI.1753.1	gene15426	chr1.CM0133.360.nc	Glyma04g05620.1	Glyma06g05650.1	Tc09p005250	AT4G33090	evm.TU.supercontig_7.149
A4	116	GSVIVP00032231001	gw1.VI.355.1	gene15419	chr1.CM0133.400.nc	Glyma04g05710.1	Glyma06g05730.1	Tc09p005300
A4	117	GSVIVP00032227001	gw1.VI.341.1	estExt_fgenesh4_pg.C_LG_XVIII0095	gene15423	MDP0000828170	chr1.CM0133.380.nc	Glyma04g05690.1	Glyma06g05710.1	Tc09p005270	AT4G33110
A4	118	GSVIVP00032249001	fgenesh4_pm.C_LG_VI000661	eugene3.00180201	Glyma06g05750.1	Tc09p005360
A4	119	GSVIVP00032280001	gw1.VI.454.1	estExt_Genewise1_v1.C_LG_XVIII1050	gene15492	chr1.CM0133.680.nc	Glyma04g05900.1	Glyma06g05890.1	Tc09p005690
A4	120	GSVIVP00032276001	eugene3.00061544	gene15495	chr1.CM0133.640.nc	Glyma04g05870.1	Glyma06g05860.1	Tc09p005660
A4	121	GSVIVP00032274001	fgenesh4_pg.C_LG_VI001491	gw1.XVIII.1028.1	gene15497	MDP0000176927	MDP0000122624	Glyma06g05840.1	Tc09p005640	AT4G33210
A4	122	GSVIVP00032275001	gene15496	chr1.CM0133.630.nc	Glyma06g05850.1	Tc09p005650	AT2G26340
A4	123	GSVIVP00032271001	MDP0000510228
A4	124	GSVIVP00032256001	chr1.CM0133.590.nc
A4	125	GSVIVP00032273001	gw1.VI.2253.1	gene15382	MDP0000238100	Glyma14g11280.1	Glyma17g34330.1	Tc09p005630
A4	126	GSVIVP00032218001	Tc09p005190
A4	127	GSVIVP00032254001	Glyma14g11330.1
A4	128	GSVIVP00032282001	eugene3.00061539	gw1.XVIII.1052.1	MDP0000144320	chr5.CM0034.80.nc	Tc09p005700	AT2G26330
A4	129	GSVIVP00032255001	gw1.VI.358.1
A4	130	GSVIVP00032261001	estExt_Genewise1_v1.C_LG_VI0901	gene15398	Glyma14g11290.1	Tc09p005530	AT2G26350
A4	131	GSVIVP00032285001	eugene3.00061537	gene15490	MDP0000795254	chr5.CM0034.90.nc	Glyma06g05910.1	Tc09p005720	AT4G33200
A4	132	GSVIVP00032294001	MDP0000889818	chr5.CM0040.170.nd	Glyma14g12700.1	Glyma17g33480.1
A4	133	GSVIVP00032291001	MDP0000129498
A4	134	GSVIVP00032217001	gw1.VI.366.1	gene15433	MDP0000242150	Tc09p005170	AT5G11980
A4	135	GSVIVP00032251001	Tc09p005380
A4	136	GSVIVP00032297001	estExt_fgenesh4_pg.C_LG_VI1454	eugene3.00180242	gene15483	chr5.CM0040.130.nd	Glyma14g12570.1
A4	137	GSVIVP00032289001	gw1.VI.504.1	gw1.XVIII.1034.1	chr5.CM0034.130.nc	Glyma14g11150.1	Glyma17g34430.1
A4	138	GSVIVP00032290001	fgenesh4_pg.C_LG_VI001473	estExt_Genewise1_v1.C_LG_XVIII1021	chr5.CM0034.150.nc	Glyma04g05960.1	Tc09p005770	AT2G26300
A4	139	GSVIVP00032224001	gene15427	MDP0000265371	MDP0000647467	Glyma14g13020.1	Glyma17g33410.1	Tc09p005230	evm.TU.supercontig_7.144	evm.TU.supercontig_371.5
A4	140	GSVIVP00032298001	Glyma04g06020.1	Glyma06g06050.1
A4	141	GSVIVP00032302001	gw1.XVIII.1087.1	gene15481	chr1.CM0133.900.nd	Tc09p005840
A4	142	GSVIVP00032306001	fgenesh4_pg.C_LG_VI001455	gene18262	MDP0000370644	chr1.CM0133.1020.nc	Tc09p005910
A4	143	GSVIVP00032305001	gw1.VI.320.1	gene08692	chr1.CM0133.970.nc	Tc09p005860	AT2G26260
A4	144	GSVIVP00032303001	estExt_Genewise1_v1.C_LG_VI2430	gene08693	MDP0000308157	chr1.CM0133.930.nd	Glyma04g06070.1	Glyma06g06070.1	Tc09p005850
A4	145	GSVIVP00032307001	MDP0000118949	Glyma06g06090.1	Tc09p005870
A4	146	GSVIVP00032309001	eugene3.00061514	MDP0000235280	chr1.CM0133.1050.nc	Glyma04g06110.1	Glyma06g06110.1	Tc09p005920	AT2G26250
A4	147	GSVIVP00032296001	Tc09p005820
A4	148	GSVIVP00032173001	gw1.VI.730.1	gw1.XVIII.880.1	gene02675	MDP0000264639	Glyma06g05440.1	Tc09p004740	AT2G26040
A4	149	GSVIVP00032159001	estExt_fgenesh4_pm.C_LG_XVIII0040	gene02668	Tc09p004620	AT2G25950	evm.TU.supercontig_7.193
A4	150	GSVIVP00032187001	chr1.CM0133.200.nc	Glyma04g05530.1	Glyma06g05550.1	Tc09p005080
A4	151	GSVIVP00032199001	chr1.CM0133.10.nc	Tc09p004980	evm.TU.supercontig_7.181
A4	152	GSVIVP00032194001	eugene3.00061603	gw1.XVIII.650.1	gene02703	MDP0000275026	MDP0000482107	chr1.CM0133.90.nc	Glyma04g05480.1	Glyma06g05500.1	Tc09p005020	evm.TU.supercontig_7.186
A4	153	GSVIVP00032191001	gw1.VI.124.1	gw1.XVIII.665.1	gene02706	MDP0000215198	chr1.CM0133.170.nc	Glyma17g34530.1	Tc09p005050	AT2G26170	evm.TU.supercontig_7.160
A4	154	GSVIVP00032196001	estExt_fgenesh4_pg.C_LG_VI1536
A4	155	GSVIVP00032198001	chr1.CM0133.30.nc
A4	156	GSVIVP00032206001	estExt_Genewise1_v1.C_LG_VI2851	MDP0000345464
A4	157	GSVIVP00032193001	gw1.VI.81.1	gw1.XVIII.658.1	MDP0000579840	chr1.CM0133.100.nc	Glyma14g11010.1	Tc09p005030	AT4G33040	evm.TU.supercontig_7.185
A4	158	GSVIVP00032192001	fgenesh4_pg.C_LG_VI001544	gene02705	MDP0000489886	MDP0000243895	Glyma14g11030.1	Glyma17g34540.1	Tc09p005040	evm.TU.supercontig_7.159
A4	159	GSVIVP00032135001	Tc09p004410
A4	160	GSVIVP00032183001	fgenesh4_pg.C_LG_VI001537	Glyma14g11090.1	Glyma17g34500.1	Tc09p005110
A4	161	GSVIVP00032197001	fgenesh4_pg.C_LG_VI001551	Tc09p004990
A4	162	GSVIVP00032203001	eugene3.00061614	chr5.CM0019.90.nd	Tc09p004930	evm.TU.supercontig_7.176
A4	163	GSVIVP00032201001	estExt_fgenesh4_pg.C_LG_VI1540	gene02699	MDP0000161147	Tc09p004950	AT4G33030
A4	164	GSVIVP00032136001	Tc09p004420
A4	165	GSVIVP00032165001	grail3.0013021201	estExt_fgenesh4_pg.C_LG_XVIII0149	evm.TU.supercontig_7.197
A4	166	GSVIVP00032172001	estExt_Genewise1_v1.C_LG_VI0194	fgenesh4_pg.C_LG_XVIII000155
A4	167	GSVIVP00032166001	eugene3.00061644	gw1.XVIII.857.1	gene02671	Glyma14g10680.1	Tc09p004680	evm.TU.supercontig_7.198
A4	168	GSVIVP00032175001	gw1.VI.738.1	chr5.CM0569.300.nc	Glyma17g34770.1	Tc09p004770	evm.TU.supercontig_7.162
A4	169	GSVIVP00032174001	Glyma17g34790.1
A4	170	GSVIVP00032219001	grail3.0103003701	MDP0000190966	MDP0000772001	Glyma17g33430.1	evm.TU.supercontig_7.147
A4	171	GSVIVP00032208001	estExt_fgenesh4_pm.C_LG_XVIII0049	gene02690	MDP0000586314	Glyma14g10840.1	evm.TU.supercontig_7.165
A4	172	GSVIVP00032147001	Glyma14g10510.1	Glyma17g35000.1	Tc09p004500
A4	173	GSVIVP00032157001	estExt_fgenesh4_pg.C_LG_VI1587	estExt_Genewise1_v1.C_LG_XVIII0719	gene02667	Tc09p004600	evm.TU.supercontig_7.189
A4	174	GSVIVP00032155001	grail3.0013022501	estExt_Genewise1_v1.C_LG_XVIII0730	gene02665	Glyma06g05350.1	Tc09p004580	AT2G25940
A4	175	GSVIVP00032158001	grail3.0103003501	gene33894	Glyma06g05380.1	Tc09p004610	AT4G32960	evm.TU.supercontig_7.192
A4	176	GSVIVP00032189001	gene02709	MDP0000392177	MDP0000480014	Tc09p005060
A4	177	GSVIVP00032141001	Glyma04g05290.1	Glyma06g05300.1	Tc09p004470
A4	178	GSVIVP00032161001	Tc09p004650
A4	179	GSVIVP00032209001	gw1.VI.92.1	gw1.XVIII.911.1	Glyma13g34630.1	Tc09p004860
A4	180	GSVIVP00032213001	eugene3.00061626	gene02684	chr5.CM0569.240.nc	Glyma14g10780.1	Tc09p004810	AT5G11840	evm.TU.supercontig_7.172
A4	181	GSVIVP00032214001	fgenesh4_pg.C_LG_VI001572	fgenesh4_pm.C_LG_XVIII000048	gene02683	chr5.CM0569.250.nc	Glyma14g10770.1	Glyma17g34740.1	Tc09p004800	AT2G26070	evm.TU.supercontig_7.174
A4	182	GSVIVP00032212001	estExt_Genewise1_v1.C_LG_VI2808	fgenesh4_pg.C_LG_XVIII000160	gene02685
A4	183	GSVIVP00032151001	gw1.VI.737.1	gene02658	Glyma17g34970.1	Tc09p004530
A4	184	GSVIVP00032152001	estExt_fgenesh4_pg.C_LG_VI1594	gene02659	MDP0000871371	Glyma17g34940.1	Tc09p004540	AT4G32930	evm.TU.supercontig_78.11
A4	185	GSVIVP00032417001	eugene3.00061704	Glyma04g08950.1	Glyma06g09040.1	Tc09p004100
A4	186	GSVIVP00032422001	eugene3.00061707	gene08840	Glyma04g08920.1	Glyma06g09010.1	Tc09p004050	AT2G25830
A4	187	GSVIVP00032425001	MDP0000763443
A4	188	GSVIVP00032423001	eugene3.00061708	gw1.XVIII.1171.1	gene08839	MDP0000227870	Glyma04g08910.1	Glyma06g09000.1	Tc09p004040	AT4G32810
A4	189	GSVIVP00032487001	eugene3.00180342	evm.TU.supercontig_205.2
A4	190	GSVIVP00032488001	grail3.0007018201	gene08776	Tc09p003440	evm.TU.supercontig_78.80
A4	191	GSVIVP00032434001	gene08830	MDP0000271304	Glyma06g08950.1	Tc09p003960
A4	192	GSVIVP00032448001	gene08822
A4	193	GSVIVP00032518001	estExt_Genewise1_v1.C_LG_VI2079	eugene3.00180347	gene08771	MDP0000320419	Tc09p003400	AT4G32690	evm.TU.supercontig_205.11
A4	194	GSVIVP00032474001	gw1.VI.2004.1	grail3.0007017101
A4	195	GSVIVP00032481001	Glyma04g08410.1	Glyma06g08540.1
A4	196	GSVIVP00032516001	gene08773	Glyma04g08400.1	Glyma06g08520.1	evm.TU.supercontig_205.9
A4	197	GSVIVP00032477001	gw1.VI.478.1	eugene3.00180337	gene08781	MDP0000544509	Tc09p003490	AT5G11480
A4	198	GSVIVP00032476001	estExt_fgenesh4_pg.C_LG_VI1688	MDP0000801244	Glyma04g08480.1	Glyma06g08590.1	Tc09p003520	AT5G11490	evm.TU.supercontig_78.75
A4	199	GSVIVP00032459001	gw1.VI.65.1	gw1.XVIII.1272.1	Glyma04g08600.1	Glyma06g08710.1	Tc09p003700	AT4G32760	evm.TU.supercontig_78.64
A4	200	GSVIVP00032461001	estExt_fgenesh4_pm.C_LG_VI0728	eugene3.00180326	gene08796	Glyma04g08580.1	Glyma06g08690.1	Tc09p003680	AT4G32750	evm.TU.supercontig_78.65
A4	201	GSVIVP00032470001	gw1.XVIII.1325.1
A4	202	GSVIVP00032515001	gene08774
A4	203	GSVIVP00032471001	gw1.XVIII.1336.1	gene08789	MDP0000777436	Tc09p003560	AT5G25752	evm.TU.supercontig_78.73
A4	204	GSVIVP00032429001	fgenesh4_pg.C_LG_VI001658	gw1.XVIII.1197.1	gene08834	Tc09p003990
A4	205	GSVIVP00032469001	grail3.0013029702	estExt_fgenesh4_kg.C_LG_XVIII0006	MDP0000057919	Glyma04g08530.1	Glyma06g08640.1	Tc09p003600	AT5G11500	evm.TU.supercontig_78.70
A4	206	GSVIVP00032439001	gw1.VI.132.1	gene08829	Tc09p003910
A4	207	GSVIVP00032441001	eugene3.00061718	gene08828	MDP0000271305	Tc09p003900	AT2G25810	evm.TU.supercontig_7.255
A4	208	GSVIVP00032456001	estExt_Genewise1_v1.C_LG_VI2858	chr1.LjT04O06.30.nc	Glyma04g08620.1	Tc09p003750	AT5G25770	evm.TU.supercontig_7.245
A4	209	GSVIVP00032457001	estExt_Genewise1_v1.C_LG_VI0122	estExt_fgenesh4_pm.C_LG_XVIII0083	gene08799	chr1.LjT04O06.40.nc	Glyma04g08610.1	Glyma06g08720.1	Tc09p003720	AT5G25760
A4	210	GSVIVP00032451001	fgenesh4_pm.C_LG_VI000737	eugene3.00180314	gene08812	MDP0000666176	MDP0000173007	Glyma04g08710.1	Glyma06g08810.1	Tc09p003820	AT5G11560	evm.TU.supercontig_7.250
A4	211	GSVIVP00032452001	eugene3.00061725
A4	212	GSVIVP00032449001	gw1.VI.134.1	gene08819	MDP0000123045	MDP0000276176	Glyma04g08750.1	Glyma06g08850.1	Tc09p003840	AT4G32770	evm.TU.supercontig_7.252
A4	213	GSVIVP00032444001	grail3.0007013601	AT4G32785
A4	214	GSVIVP00032460001	eugene3.00180323	gene08797	Tc09p003690
A4	215	GSVIVP00032424001	gw1.XVIII.2541.1	gw1.XVIII.1182.1	gene08838	Tc09p004030	AT5G11590	evm.TU.supercontig_7.260
A4	216	GSVIVP00032453001	fgenesh4_pm.C_LG_XVIII000083	gene08810	MDP0000296859	MDP0000911607	Tc09p003800	AT5G11540
A4	217	GSVIVP00032465001	Tc09p003630
A4	218	GSVIVP00032409001	gw1.XVIII.1137.1	gene08998	MDP0000138715	Glyma04g09010.1	Glyma06g09120.1	Tc09p004160
A4	219	GSVIVP00032419001	estExt_fgenesh4_pg.C_LG_XVIII0251	gene08986	Tc09p004090	evm.TU.supercontig_78.3
A4	220	GSVIVP00032420001	estExt_fgenesh4_pg.C_LG_XVIII0252	gene08984	MDP0000217893	Tc09p004080	AT4G32910	evm.TU.supercontig_78.1
A4	221	GSVIVP00032413001	estExt_fgenesh4_pm.C_LG_VI0714	gene09001	Tc09p004140	evm.TU.supercontig_78.14
A4	222	GSVIVP00032416001	eugene3.00061703	Glyma06g09050.1	Tc09p004110	AT4G32900
A4	223	GSVIVP00032438001	eugene3.00180298	Tc09p003920
A4	224	GSVIVP00032406001	eugene3.00061695
A4	225	GSVIVP00032407001	gw1.VI.1970.1	gw1.XVIII.1123.1	gene08996	Tc09p004190	AT5G11650
A4	226	GSVIVP00032391001	gene15459	chr5.LjT32I14.210.nd	Glyma14g16820.1	Tc09p000140	AT4G31150	evm.TU.supercontig_148.12
A4	227	GSVIVP00032389001	gene15452	MDP0000346933	Glyma04g07790.1	Glyma06g07870.1
A4	228	GSVIVP00032390001	gene15458	MDP0000148908	chr5.LjT32I14.260.nd	Tc09p000130	evm.TU.supercontig_148.11
A4	229	GSVIVP00032373001	MDP0000236150	chr1.LjT36G06.50.nc	Glyma04g08150.1	Glyma06g08220.1	Tc09p000020	AT4G31240	evm.TU.supercontig_148.7
A4	230	GSVIVP00032396001	gene15464	MDP0000742567	Tc09p000170	AT4G31120
A4	231	GSVIVP00032397001	MDP0000123462
A4	232	GSVIVP00032399001	MDP0000560122	Glyma17g29580.1
A4	233	GSVIVP00032394001	MDP0000162856	Glyma04g07830.1	Tc09p000160	AT4G31130	evm.TU.supercontig_148.14
A4	234	GSVIVP00032371001	gene08744	Tc09p000230	evm.TU.supercontig_148.5
A4	235	GSVIVP00032372001	Tc09p000010	evm.TU.supercontig_148.6
A4	236	GSVIVP00032374001	gene08740	Tc09p000030	AT4G31230	evm.TU.supercontig_148.8
A4	237	GSVIVP00032368001	gene08748	MDP0000551192	chr1.LjT36G06.150.nc	Glyma04g08190.1	Glyma06g08250.1	Tc09p000250	AT4G31290
A4	238	GSVIVP00032364001	MDP0000153381	Tc09p000310
A4	239	GSVIVP00032366001	gene08750	MDP0000153378	MDP0000205434	Glyma04g08210.1	Glyma06g08270.1	Tc09p000270	AT2G24390	AT4G31310	evm.TU.supercontig_10.44	evm.TU.supercontig_148.20
A4	240	GSVIVP00032359001	gene08755	MDP0000210917	MDP0000179318	chr1.LjT35C22.130.nc	Glyma06g08360.1	Tc09p000340	AT4G31330	AT5G10580
A4	241	GSVIVP00032356001	MDP0000933839	Glyma04g08310.1	Glyma06g08430.1
A4	242	GSVIVP00032357001	gene08763	MDP0000757768	Tc09p000400	AT5G24810
A4	243	GSVIVP00032354001	gene08766	MDP0000299955	MDP0000919562	chr1.LjT35C22.40.nc	Glyma04g08330.1	Glyma06g08450.1	AT5G24840
A4	244	GSVIVP00032355001	gene08765	MDP0000690168	MDP0000232008	chr1.LjT35C22.60.nc	Glyma04g08320.1	Glyma06g08440.1	Tc09p000420
A4	245	GSVIVP00032402001	MDP0000164366	MDP0000858176	chr5.CM0072.430.nd	Glyma14g17070.1	Tc09p000200
A4	246	GSVIVP00032320001	fgenesh4_pg.C_LG_XVIII000582	gene08721	MDP0000917699	MDP0000247480	Glyma14g17690.1	Glyma17g29210.1	Tc09p000770	AT4G31540	evm.TU.supercontig_23.25
A4	247	GSVIVP00032322001	MDP0000284531	Glyma14g17650.1	Glyma17g29240.1	Tc09p000690	AT5G10690	evm.TU.supercontig_23.17
A4	248	GSVIVP00032325001	Glyma17g29270.1	evm.TU.supercontig_23.13
A4	249	GSVIVP00032318001	fgenesh4_pm.C_LG_XVIII000205	gene08727	MDP0000250525	Glyma04g08040.1	Glyma06g08080.1	Tc09p000750
A4	250	GSVIVP00032386001	MDP0000122676	chr5.CM0040.770.nc	Glyma14g11710.1	Glyma17g34070.1	Tc09p000100
A4	251	GSVIVP00032323001	eugene3.00061918	estExt_fgenesh4_pg.C_LG_XVIII0586	gene08729	MDP0000514812	Tc09p000700	evm.TU.supercontig_23.18
A4	252	GSVIVP00032327001	gw1.XVIII.2244.1	MDP0000163777	Glyma04g07960.1	Glyma06g08010.1	Tc09p000630	AT5G10710
A4	253	GSVIVP00032339001	eugene3.00180612	gene08696	chr5.CM0072.130.nc	Glyma14g17300.1	Glyma17g29740.1	Tc09p000550	AT4G31390
A4	254	GSVIVP00032346001	Tc09p000500	AT4G31350
A4	255	GSVIVP00032340001	MDP0000184480
A4	256	GSVIVP00032337001	estExt_fgenesh4_pm.C_LG_XVIII0207	gene08699	MDP0000431239	chr5.CM0072.110.nc	Glyma17g29510.1	Tc09p000580	evm.TU.supercontig_23.4
A4	257	GSVIVP00032342001	chr5.CM0072.270.nd
A4	258	GSVIVP00032349001	gene15472	chr5.CM0072.240.nd	Glyma14g17090.1	Glyma17g29650.1	Tc09p000470	AT5G10620
A4	259	GSVIVP00032344001	gene15480	MDP0000328563	MDP0000284776	chr5.CM0072.380.nd	Glyma04g07900.1
A4	260	GSVIVP00032347001	gene15474	MDP0000207225	chr5.CM0072.360.nd	Glyma17g29660.1	Tc09p000490
A4	261	GSVIVP00032351001	MDP0000348394	Glyma04g07870.1	Tc09p000460
A4	262	GSVIVP00032313001	estExt_fgenesh4_pm.C_LG_VI0622	chr5.CM0040.300.nc	Glyma14g12380.1	Glyma17g33630.1
A4	263	GSVIVP00032312001	estExt_Genewise1_v1.C_LG_VI2617	gene08683	chr5.CM0040.260.nc	Glyma17g33600.1
A4	264	GSVIVP00032313001	estExt_fgenesh4_pm.C_LG_VI0622	chr5.CM0040.300.nc	Glyma14g12380.1	Glyma17g33630.1
A4	265	GSVIVP00032380001	MDP0000848275
A4	266	GSVIVP00032381001	MDP0000169601	MDP0000201427	Glyma14g18340.1	Glyma17g29030.1
A5	1	GSVIVP00034124001	Tc06p008980	evm.TU.supercontig_25.70
A5	2	GSVIVP00034132001	gene07488	Glyma08g20330.1	Tc06p009060	AT1G72700	evm.TU.supercontig_25.77
A5	3	GSVIVP00034130001	Glyma13g42470.1	evm.TU.supercontig_25.76
A5	4	GSVIVP00000293001	chr3.CM0142.210.nd	Glyma07g03270.1	Glyma08g22830.1	Tc06p003150	evm.TU.supercontig_67.37
A5	5	GSVIVP00000283001	gene15999	chr3.CM0142.200.nd	Glyma07g03260.1	Glyma08g22840.1	Tc06p003200
A5	6	GSVIVP00000296001	chr3.CM0142.260.nd	Glyma08g22820.1	Tc06p003120
A5	7	GSVIVP00000292001	Tc06p003160	evm.TU.supercontig_67.26
A5	8	GSVIVP00033254001	gene15956
A5	9	GSVIVP00000290001	gene15714	MDP0000257646
A5	10	GSVIVP00000291001	gene15716	Tc06p003170
A5	11	GSVIVP00033228001	chr3.LjT34E16.60.nc	Tc06p003500
A5	12	GSVIVP00000298001	gene15724	MDP0000307975	chr3.LjT23O13.10.nd	Glyma13g44310.1	Glyma15g00950.1	Tc06p002980	AT1G80030	evm.TU.supercontig_67.39
A5	13	GSVIVP00000289001	gene16000	MDP0000126939
A5	14	GSVIVP00000320001	chr3.CM0142.370.nc	Glyma07g03370.1	Glyma08g22730.1	Tc06p001920	evm.TU.supercontig_10.244
A5	15	GSVIVP00000367001	evm.TU.supercontig_10.214
A5	16	GSVIVP00000318001	gene15739	chr3.CM0142.310.nc	Glyma07g03350.1	Glyma08g22750.1	Tc06p001940	evm.TU.supercontig_10.246
A5	17	GSVIVP00000369001	gw1.I.9408.1	estExt_fgenesh4_pg.C_LG_III0303	Glyma07g03540.1	Glyma08g22560.1	evm.TU.supercontig_10.213
A5	18	GSVIVP00034594001	gw1.I.9422.1	MDP0000931355	Glyma07g03570.1	evm.TU.supercontig_10.209
A5	19	GSVIVP00034569001	MDP0000240686
A5	20	GSVIVP00000349001	gene15702
A5	21	GSVIVP00033226001	gene15966	Tc06p003480
A5	22	GSVIVP00000366001	gw1.I.9407.1	fgenesh4_pm.C_LG_III000078	gene15710	MDP0000891893	AT1G80150	evm.TU.supercontig_10.215
A5	23	GSVIVP00000364001	gene15708	MDP0000125950	Glyma13g44130.1	Glyma15g01180.1	evm.TU.supercontig_10.218
A5	24	GSVIVP00000352001	MDP0000186401	Glyma13g44150.1	Glyma15g01160.1	Tc06p001580
A5	25	GSVIVP00000350001	MDP0000186398	Glyma08g22580.1	Tc06p001610
A5	26	GSVIVP00000338001	gene15687	MDP0000810486	Tc06p001710
A5	27	GSVIVP00000333001	GSVIVP00016929001	gene15685	MDP0000946566	chr3.CM0142.560.nd
A5	28	GSVIVP00000327001	gene15748	MDP0000241187	chr3.CM0142.550.nd	Glyma07g03410.1	Tc06p001760	AT1G80120	evm.TU.supercontig_10.242
A5	29	GSVIVP00000311001	MDP0000919280	Glyma08g22770.1
A5	30	GSVIVP00034322001	Tc06p007600
A5	31	GSVIVP00000309001	chr3.LjT23O13.30.nd	evm.TU.supercontig_67.45
A5	32	GSVIVP00000316001	gene15737	chr3.LjT23O13.80.nd	Glyma13g44260.1	Glyma15g01000.1
A5	33	GSVIVP00000310001	chr3.LjT23O13.150.nd	evm.TU.supercontig_67.46
A5	34	GSVIVP00000313001	gene15734	MDP0000131687	chr3.LjT23O13.100.nd	Glyma13g44270.1	AT1G80080
A5	35	GSVIVP00034370001	GSVIVP00016739001	Tc06p008510
A5	36	GSVIVP00034588001	fgenesh4_pm.C_LG_I000446	fgenesh4_pg.C_LG_III000308	gene05872	evm.TU.supercontig_10.205
A5	37	GSVIVP00034593001	gw1.I.9423.1	gene05877	Glyma15g01250.1	evm.TU.supercontig_10.208
A5	38	GSVIVP00000351001	Tc06p001590
A5	39	GSVIVP00034482001	Glyma13g43850.1	evm.TU.supercontig_10.164
A5	40	GSVIVP00034484001	eugene3.00011084	Tc06p007210
A5	41	GSVIVP00000321001	chr3.LjT23O13.60.nd	chr3.CM0142.400.nc	Glyma08g22720.1	Tc06p001910	AT1G80100	evm.TU.supercontig_10.243
A5	42	GSVIVP00034483001	estExt_fgenesh4_pm.C_LG_I0455	gene06007	MDP0000156973	Glyma07g03800.1
A5	43	GSVIVP00034525001	eugene3.00011076	gene06016	MDP0000186932
A5	44	GSVIVP00034530001	gw1.I.9514.1	gw1.III.1319.1	gene06020	MDP0000846861	Glyma13g43890.1	Glyma15g01450.1
A5	45	GSVIVP00034480001	eugene3.00011089	estExt_fgenesh4_pg.C_LG_III0348	gene06000	MDP0000304032	chr3.CM0226.260.nc	Glyma08g22210.1	AT1G80350	evm.TU.supercontig_10.162
A5	46	GSVIVP00034528001	chr3.CM0226.380.nc	AT1G80310
A5	47	GSVIVP00034468001	estExt_Genewise1_v1.C_LG_I9550	gene05993	MDP0000253285	Glyma13g43800.1	Glyma15g01550.1	evm.TU.supercontig_10.158
A5	48	GSVIVP00034473001	estExt_fgenesh4_pm.C_LG_I0460	gw1.III.2150.1	gene05994	MDP0000142597	chr3.CM0253.80.nd	chr3.CM0226.220.nc	Glyma13g43820.1	Glyma15g01540.1	AT1G80380	evm.TU.supercontig_10.159
A5	49	GSVIVP00034420001	chr3.CM0253.540.nd
A5	50	GSVIVP00034589001	gene05874	evm.TU.supercontig_10.206
A5	51	GSVIVP00034459001	eugene3.00011100	eugene3.00030327	gene05984	MDP0000916748	chr3.CM0253.140.nc	Glyma07g03850.1	AT1G80410	evm.TU.supercontig_10.156
A5	52	GSVIVP00034423001	gw1.I.9654.1	eugene3.00030336	gene05956
A5	53	GSVIVP00034413001	gene05546	MDP0000230919	chr3.CM0253.330.nd	Glyma13g43590.1	Glyma15g01790.1
A5	54	GSVIVP00034440001	gw1.I.9626.1	gene05979	MDP0000204168	Glyma13g43720.1	Glyma15g01640.1
A5	55	GSVIVP00034479001	gw1.III.2149.1	gene05545	AT1G80360
A5	56	GSVIVP00034460001	MDP0000156211	chr3.CM0253.120.nd
A5	57	GSVIVP00034422001	chr3.CM0253.450.nd	Glyma13g43640.1	AT3G16010
A5	58	GSVIVP00034410001	fgenesh4_pg.C_LG_I001363	MDP0000230918	chr3.CM0253.570.nd	Tc06p008650
A5	59	GSVIVP00034393001	fgenesh4_pm.C_LG_I000538
A5	60	GSVIVP00034394001	fgenesh4_pg.C_LG_I001374	gw1.III.906.1
A5	61	GSVIVP00034398001	estExt_fgenesh4_pm.C_LG_I0526	fgenesh4_pg.C_LG_III000389	chr3.CM0726.30.nd	Glyma13g43570.1	Tc06p008580	AT1G79900
A5	62	GSVIVP00034397001	MDP0000543224	chr3.CM0726.20.nd	Tc06p008570
A5	63	GSVIVP00034391001	gw1.I.192.1	gw1.III.910.1	MDP0000127515	MDP0000127029
A5	64	GSVIVP00034419001	eugene3.00030342	Glyma13g43620.1
A5	65	GSVIVP00034421001	estExt_fgenesh4_pg.C_LG_III0370
A5	66	GSVIVP00034383001	estExt_Genewise1_v1.C_LG_III1082	gene25837	MDP0000909197	MDP0000142895	Glyma13g43370.1	Tc06p008350
A5	67	GSVIVP00034385001	fgenesh4_pm.C_LG_I000546	estExt_fgenesh4_pg.C_LG_III0408	gene25833	MDP0000233235	MDP0000142893	Glyma08g21890.1	Tc06p008310
A5	68	GSVIVP00033285001	Tc06p003970
A5	69	GSVIVP00034376001	grail3.0052001801	estExt_fgenesh4_pm.C_LG_III0115	gene25847	MDP0000482160	MDP0000261563	Glyma13g43420.1	Glyma15g01890.1
A5	70	GSVIVP00034375001	gw1.I.206.1	gene25846	MDP0000233444	Glyma13g43430.1	Glyma15g01880.1	Tc06p008460	AT1G52260	AT3G16110
A5	71	GSVIVP00034368001	eugene3.00030371	MDP0000181352	Glyma07g02190.1	Glyma08g21850.1	Tc06p008200
A5	72	GSVIVP00034348001	estExt_fgenesh4_pm.C_LG_I0548	gene25763	chr3.LjT07H20.50.nd	Glyma13g43270.1	Glyma15g02070.1	Tc06p007970	AT1G52160	AT3G16260
A5	73	GSVIVP00034458001	gene05983
A5	74	GSVIVP00034344001	estExt_Genewise1_v1.C_LG_I0325	Glyma07g02020.1	Glyma08g21690.1	Tc06p007920
A5	75	GSVIVP00034343001	gw1.I.329.1	MDP0000129618	MDP0000277205	Glyma07g02010.1	Glyma08g21670.1	Tc06p007910
A5	76	GSVIVP00034347001	estExt_Genewise1_v1.C_LG_I0319	gene25762	MDP0000050893	MDP0000817919	Glyma07g02040.1	Glyma08g21720.1	Tc06p007940
A5	77	GSVIVP00034349001	gw1.I.313.1	gene25766	MDP0000280246	MDP0000817915	chr3.LjT07H20.260.nd	Tc06p007980
A5	78	GSVIVP00034292001	evm.TU.supercontig_25.25
A5	79	GSVIVP00034358001	grail3.0052004301	grail3.0037014501	gene25820	Glyma07g02110.1	Glyma08g21760.1	Tc06p008070
A5	80	GSVIVP00034359001	grail3.0052004202	grail3.0037014402	gene25821
A5	81	GSVIVP00034361001	fgenesh4_pg.C_LG_I001417	Glyma08g21800.1	AT1G52190	AT3G16180
A5	82	GSVIVP00034363001	MDP0000135890	Glyma08g21780.1	AT3G16190
A5	83	GSVIVP00034354001	fgenesh4_pm.C_LG_I000553	estExt_fgenesh4_pm.C_LG_III0124	gene25816	MDP0000211849	MDP0000155087	chr3.LjT07H20.220.nd	Glyma13g43300.1	Glyma15g02050.1	Tc06p008020	AT3G16200
A5	84	GSVIVP00034353001	eugene3.00030383	MDP0000121454	Glyma13g43290.1	Tc06p008010
A5	85	GSVIVP00034352001	gw1.I.303.1	gw1.III.1342.1	MDP0000949412	Glyma15g02100.1	Tc06p008000
A5	86	GSVIVP00034301001	eugene3.00030405	MDP0000912759	Tc06p007380	evm.TU.supercontig_25.4
A5	87	GSVIVP00034279001	MDP0000278904	evm.TU.supercontig_25.29
A5	88	GSVIVP00034291001	gene25713	MDP0000165726	Tc06p007260
A5	89	GSVIVP00034270001	gw1.I.464.1	Glyma13g42960.1	Glyma15g02430.1
A5	90	GSVIVP00034296001	gw1.I.410.1	gene25725	MDP0000705106	Glyma08g21470.1	Tc06p007340
A5	91	GSVIVP00034555001	fgenesh4_pg.C_LG_III000326	gene06044	MDP0000174367	Glyma08g22400.1
A5	92	GSVIVP00034559001	grail3.0037006501	gene05851	MDP0000899294
A5	93	GSVIVP00034280001	gene25702
A5	94	GSVIVP00034294001	Tc06p007330
A5	95	GSVIVP00034587001	fgenesh4_pg.C_LG_III000309	gene05871
A5	96	GSVIVP00034585001	grail3.0037005701	gene05869	MDP0000180593
A5	97	GSVIVP00034350001	grail3.0037015101	gene25767	Glyma13g43250.1	Tc06p007990	AT3G16240
A5	98	GSVIVP00034568001	gw1.I.9454.1	gene05859	chr3.LjT34H24.100.nd	Glyma13g44030.1	Glyma15g01310.1
A5	99	GSVIVP00034560001	chr3.LjT34H24.250.nd	Glyma07g03660.1
A5	100	GSVIVP00034563001	Glyma07g03650.1
A5	101	GSVIVP00034567001	chr3.LjT34H24.60.nd
A5	102	GSVIVP00033287001	Tc06p003960
A5	103	GSVIVP00034209001	evm.TU.supercontig_131.29
A5	104	GSVIVP00034489001	MDP0000862750
A5	105	GSVIVP00034533001	gw1.I.9506.1	estExt_fgenesh4_pg.C_LG_III0338	gene06024	MDP0000948690	chr3.CM0226.430.nc	Glyma15g01420.1	Tc06p006840
A5	106	GSVIVP00034537001	estExt_fgenesh4_pm.C_LG_I0448	gw1.III.688.1	MDP0000171453	chr3.CM0226.460.nc	Glyma15g01410.1	Tc06p006810
A5	107	GSVIVP00034532001	gw1.I.9510.1	gw1.III.685.1	gene06023	MDP0000175481	chr3.CM0226.420.nc	Glyma07g03740.1	Glyma08g22340.1	Tc06p006850
A5	108	GSVIVP00034536001	fgenesh4_pm.C_LG_I000456	eugene3.00030304	gene06030	MDP0000934674	Tc06p006820
A5	109	GSVIVP00034531001	gw1.III.690.1	MDP0000846860	chr3.CM0226.390.nc	Glyma07g03750.1	Tc06p006880
A5	110	GSVIVP00034326001	Glyma15g02200.1	Tc06p007700
A5	111	GSVIVP00034338001	gw1.III.941.1	gene25623	MDP0000138643	Glyma13g43180.1	Glyma15g02170.1	Tc06p007800	AT3G16290
A5	112	GSVIVP00034332001	fgenesh4_pg.C_LG_I001440	eugene3.00030390	Glyma07g01980.1
A5	113	GSVIVP00034330001	eugene3.00011347	gene25653	MDP0000120436	MDP0000307520	Glyma13g43170.1	Glyma15g02180.1	Tc06p007780	AT3G16310
A5	114	GSVIVP00034251001	gene22903	chr3.CM0213.120.nc	Glyma08g21290.1	Tc06p006990	evm.TU.supercontig_131.1
A5	115	GSVIVP00034229001	Glyma08g21220.1
A5	116	GSVIVP00034221001	gene23128	MDP0000319660
A5	117	GSVIVP00034222001	gene23130	Glyma13g42890.1	Glyma15g02550.1	evm.TU.supercontig_131.17
A5	118	GSVIVP00034112001	eugene3.00030268	chr3.CM0724.120.nd
A5	119	GSVIVP00034212001	estExt_fgenesh4_pg.C_LG_I1502	gene23124	MDP0000262149	Glyma13g42840.1	Glyma15g02600.1	Tc06p009180	evm.TU.supercontig_131.21
A5	120	GSVIVP00034208001	grail3.0052010901	Glyma07g01520.1	Glyma08g20940.1
A5	121	GSVIVP00034211001	gene23122	Glyma07g01550.1	Glyma08g20980.1	AT1G73020
A5	122	GSVIVP00034276001	gw1.I.445.1
A5	123	GSVIVP00034204001	gene23110	MDP0000831007	Glyma07g01480.1	Glyma08g20900.1	Tc06p009330	evm.TU.supercontig_131.35
A5	124	GSVIVP00034207001	fgenesh4_pg.C_LG_I001502	gene23112	MDP0000330267	Tc06p009290	evm.TU.supercontig_131.30
A5	125	GSVIVP00034140001	Tc06p010090
A5	126	GSVIVP00034142001	gene07500	Tc06p010070
A5	127	GSVIVP00034227001	gw1.I.477.1
A5	128	GSVIVP00034146001	gene07511	MDP0000292636	Tc06p010010
A5	129	GSVIVP00034191001	gene23085	chr3.CM0355.170.nd	Glyma08g20710.1	Tc06p009470	evm.TU.supercontig_131.48
A5	130	GSVIVP00034193001	gene23087	Tc06p009490
A5	131	GSVIVP00034213001	AT1G73040
A5	132	GSVIVP00034073001	fgenesh4_pm.C_LG_III000064	AT1G72560
A5	133	GSVIVP00034094001	Tc06p009730	AT1G72570	evm.TU.supercontig_25.115
A5	134	GSVIVP00034092001	Glyma07g04290.1	Glyma16g00970.1	Tc06p009710
A5	135	GSVIVP00034056001	gw1.III.1412.1
A5	136	GSVIVP00034072001	MDP0000499284
A5	137	GSVIVP00034214001	MDP0000154458
A5	138	GSVIVP00034068001	fgenesh4_pg.C_LG_III000259	gene05306	MDP0000755511	Glyma07g04480.1	AT1G72520	AT1G17420	evm.TU.supercontig_25.127
A5	139	GSVIVP00034062001	Glyma07g04520.1	Glyma16g01100.1	evm.TU.supercontig_25.133
A5	140	GSVIVP00034079001	fgenesh4_pg.C_LG_I001045	eugene3.00030247	evm.TU.supercontig_25.124
A5	141	GSVIVP00034080001	gw1.I.9336.1	gw1.III.2224.1	MDP0000308434	evm.TU.supercontig_25.123
A5	142	GSVIVP00034050001	Glyma07g04610.1	Glyma16g01200.1
A5	143	GSVIVP00034107001	gene07404	MDP0000279205	Glyma07g04170.1	Glyma16g00880.1	Tc06p009840	AT1G72660	evm.TU.supercontig_25.106
A5	144	GSVIVP00034103001	gw1.III.2689.1	gene07407	MDP0000303340	Glyma07g04030.1	Glyma16g00670.1	Tc06p009820	evm.TU.supercontig_25.109
A5	145	GSVIVP00034077001	gene05295
A5	146	GSVIVP00034109001	fgenesh4_pg.C_LG_I001063	grail3.0037004801	chr3.CM0724.180.nd	Tc06p009910	evm.TU.supercontig_25.102
A5	147	GSVIVP00034110001	GSVIVP00016484001	chr3.CM0724.80.nd	Glyma07g04090.1	Glyma16g00800.1	Tc06p009920	AT3G14000	evm.TU.supercontig_25.101
A5	148	GSVIVP00034076001	gene05296	MDP0000929403	Glyma07g04450.1	Glyma16g01040.1
A5	149	GSVIVP00034125001	Tc06p008990
A5	150	GSVIVP00034129001	Glyma07g01010.1	Glyma08g20380.1
A5	151	GSVIVP00034186001	GSVIVP00016543001	gene07328
A5	152	GSVIVP00034123001	MDP0000264959	Glyma07g01070.1	Tc06p008970	AT1G72880
A5	153	GSVIVP00034177001	chr3.CM0049.40.nd	AT3G13860
A5	154	GSVIVP00034187001	gene07330	MDP0000158245	Glyma13g42500.1	Tc06p009610	evm.TU.supercontig_25.57
A5	155	GSVIVP00034003001	grail3.0096003301
A5	156	GSVIVP00034158001	gene23082	Glyma13g42690.1	Glyma15g02720.1	Tc06p009440	evm.TU.supercontig_25.67
A5	157	GSVIVP00034159001	gene23076	chr3.CM0355.210.nc	Glyma07g01280.1	Glyma08g20690.1	Tc06p009430	AT3G13730	evm.TU.supercontig_25.66
A5	158	GSVIVP00034160001	Tc06p009420
A5	159	GSVIVP00034165001	Tc06p009600	evm.TU.supercontig_25.58
A5	160	GSVIVP00034184001	gene23036	MDP0000817895	chr3.CM0049.260.nc	Glyma07g01110.1	Glyma08g20510.1	Tc06p008830	AT3G13800	evm.TU.supercontig_25.52
A5	161	GSVIVP00034185001	gene06912	MDP0000561738	chr3.CM0049.290.nc	Glyma15g02850.1	AT3G13790	evm.TU.supercontig_25.54
A5	162	GSVIVP00034035001	gw1.III.1059.1
A5	163	GSVIVP00034182001	gene23038	Glyma13g42560.1	Tc06p008850	AT1G72990	evm.TU.supercontig_25.48
A5	164	GSVIVP00034183001	Glyma13g42550.1	Glyma15g02840.1	Tc06p008840
A5	165	GSVIVP00034172001	gene23056	Glyma13g42650.1	Tc06p008950	AT3G13870
A5	166	GSVIVP00034174001	gene23054	MDP0000158474	Glyma08g20600.1	Tc06p008940	AT1G72970
A5	167	GSVIVP00034028001	evm.TU.supercontig_25.165
A5	168	GSVIVP00034032001	grail3.0096001601	evm.TU.supercontig_25.158
A5	169	GSVIVP00034058001	gene05279	MDP0000641719
A5	170	GSVIVP00033985001	evm.TU.supercontig_25.203
A5	171	GSVIVP00033988001	evm.TU.supercontig_25.201
A5	172	GSVIVP00034026001	Glyma07g04830.1	Glyma16g01410.1	Tc06p010460
A5	173	GSVIVP00034027001	gene05408
A5	174	GSVIVP00034019001	MDP0000186777	Glyma07g04900.1	Glyma16g01470.1
A5	175	GSVIVP00034034001	grail3.0096001501	gene05397	MDP0000853195	chr1.CM0105.1070.nc	Tc06p010400
A5	176	GSVIVP00034005001	gw1.III.1300.1	gene05457	MDP0000316345	chr1.CM0105.1090.nc	Glyma07g05070.1	Tc06p010700	AT1G72340	evm.TU.supercontig_25.186
A5	177	GSVIVP00033998001	eugene3.00030457	Tc06p010750	AT1G53850	AT3G14290
A5	178	GSVIVP00034023001	chr3.LjT15F18.20.nd	Glyma07g04870.1	Glyma16g01450.1	AT1G72440	evm.TU.supercontig_25.174
A5	179	GSVIVP00034024001	estExt_Genewise1_v1.C_LG_III1704	gene05417	chr3.LjT15F18.40.nd	Glyma07g04860.1	Glyma16g01440.1
A5	180	GSVIVP00034029001	Glyma07g04800.1
A5	181	GSVIVP00034011001	gene05444	MDP0000309125	Tc06p010600
A5	182	GSVIVP00034004001	fgenesh4_pg.C_LG_III000515	Glyma07g05090.1	Glyma16g01580.1	Tc06p010710
A5	183	GSVIVP00033996001	fgenesh4_pm.C_LG_III000147	gene05463	MDP0000168682	Glyma07g05140.1	Glyma16g01640.1	evm.TU.supercontig_25.194
A5	184	GSVIVP00033997001	gw1.III.1304.1	gene05462	MDP0000168683	Glyma07g05130.1	Glyma16g01630.1	Tc06p010760	AT1G72330	evm.TU.supercontig_25.193
A5	185	GSVIVP00034009001	eugene3.00030450	gene05450	Tc06p010630	AT3G14240
A5	186	GSVIVP00034021001	chr3.LjT15F18.130.nd	Tc06p010510	evm.TU.supercontig_25.175
A5	187	GSVIVP00034064001	gene05276	Glyma07g04500.1	Glyma16g01090.1
A5	188	GSVIVP00034037001	GSVIVP00016391001	MDP0000262028
A5	189	GSVIVP00034036001	estExt_fgenesh4_pm.C_LG_III0135	MDP0000337232	Glyma07g04740.1	Glyma16g01330.1	Tc06p010380	evm.TU.supercontig_25.154
A5	190	GSVIVP00033992001	eugene3.00030464	gene05467	chr1.CM0105.1190.nc	Tc06p010780	evm.TU.supercontig_25.196
A5	191	GSVIVP00034052001	gw1.III.1405.1	gene05283	Glyma07g04590.1	Glyma16g01180.1	Tc06p010160	AT1G72480	evm.TU.supercontig_25.142
A5	192	GSVIVP00034054001	eugene3.00030220	Tc06p010140	evm.TU.supercontig_25.140
A5	193	GSVIVP00034055001	estExt_Genewise1_v1.C_LG_III1530	Glyma07g04560.1	Glyma16g01140.1	Tc06p010120
A5	194	GSVIVP00034059001	estExt_fgenesh4_pg.C_LG_III0255	gene05278	Glyma07g04540.1	Glyma16g01120.1	AT3G14075
A5	195	GSVIVP00034046001	MDP0000147537	Glyma07g04650.1	Glyma16g01240.1	Tc06p010230	AT3G14110	evm.TU.supercontig_25.147
A5	196	GSVIVP00034051001	fgenesh4_pm.C_LG_III000051	gene05285	MDP0000565693	Glyma07g04600.1	Glyma16g01190.1	Tc06p010170	AT1G54090	AT3G14090	evm.TU.supercontig_25.143
A5	197	GSVIVP00034017001	gene05426
A5	198	GSVIVP00034033001	Glyma16g01350.1	Tc06p010410
A6	1	GSVIVP00016613001	grail3.0151001401	chr4.CM0004.140.nd	Glyma05g36150.1	Glyma08g03490.1	Tc09p008400	AT4G26240
A6	2	GSVIVP00016611001	AT5G56710	evm.TU.supercontig_78.56
A6	3	GSVIVP00016610001	gene11373	MDP0000314814	chr4.CM0004.190.nd	Glyma05g36170.1	Glyma08g03470.1	Tc09p008380	AT5G56730	evm.TU.supercontig_78.58
A6	4	GSVIVP00016590001	eugene3.00061070	gene11413	Tc09p008170
A6	5	GSVIVP00016589001	gene11414	MDP0000390627	Tc09p008160	AT5G56760
A6	6	GSVIVP00016587001	AT5G56790
A6	7	GSVIVP00016608001	gene11375	MDP0000211193	MDP0000224377	Tc09p008340
A6	8	GSVIVP00016602001	estExt_fgenesh4_pg.C_LG_VI0961	gene11389	Glyma01g00710.1	Glyma07g15360.1	Tc09p008280
A6	9	GSVIVP00016606001	MDP0000655868	Glyma01g00730.1
A6	10	GSVIVP00016601001	fgenesh4_pg.C_LG_VI000967	gene11392	chr4.CM0004.370.nd	Glyma08g03400.1	Tc09p008260	AT4G26200
A6	11	GSVIVP00016599001	grail3.0112005001	gene11393	chr4.CM0004.460.nd	Glyma05g36260.1	Tc09p008250	AT4G29490	evm.TU.supercontig_78.61
A6	12	GSVIVP00016603001	gw1.VI.937.1
A6	13	GSVIVP00016597001	gene11396	MDP0000401899	chr2.CM0373.10.nd	Glyma01g00680.1	Glyma07g15400.1	Tc09p008230
A6	14	GSVIVP00016598001	gw1.VI.2849.1	MDP0000183523	Glyma01g00690.1	Glyma07g15390.1	Tc09p008240	AT2G19670	AT4G29510	evm.TU.supercontig_7.242
A6	15	GSVIVP00016586001	estExt_fgenesh4_pg.C_LG_VI0968	chr2.CM0373.110.nd	Glyma01g00620.1	Glyma07g15460.1	Tc09p008130	AT4G29540
A6	16	GSVIVP00016591001	gene11411	MDP0000138692	chr2.CM0373.50.nd	Tc09p008180	AT4G26180
A6	17	GSVIVP00016595001	gene11405	MDP0000847719
A6	18	GSVIVP00016549001	Glyma17g06210.1
A6	19	GSVIVP00016550001	gw1.VI.977.1	gene12649	Glyma17g06220.1	Tc09p007770
A6	20	GSVIVP00016477001	gene12728	MDP0000656639	Tc09p007210
A6	21	GSVIVP00016479001	MDP0000309530	MDP0000258621	Glyma09g07900.1	Glyma15g19320.1	Tc09p007230
A6	22	GSVIVP00016482001	gene12722	MDP0000260590	Glyma09g07920.1	Tc09p007260	AT2G06530	evm.TU.supercontig_25.104
A6	23	GSVIVP00016584001	gene11420	MDP0000818940	chr4.CM0004.510.nd	Glyma05g36300.1	Tc09p008110	AT2G19600
A6	24	GSVIVP00016583001	fgenesh4_pg.C_LG_VI000988	gene11421	MDP0000200896	chr2.CM0373.240.nc	Glyma05g36310.1	Tc09p008060	AT2G19590
A6	25	GSVIVP00016580001	gw1.VI.1042.1	gene11426	chr2.CM0373.270.nc	Glyma01g00590.1	Glyma07g15500.1	Tc09p008030	AT4G29590
A6	26	GSVIVP00016581001	grail3.0112005901	gene11425	MDP0000142574	chr2.CM0373.260.nc	Glyma07g15490.1	Tc09p008040
A6	27	GSVIVP00016576001	gw1.VI.1032.1	gene11430	MDP0000279178	chr2.CM0373.320.nc	Glyma01g00570.1	Glyma07g15550.1
A6	28	GSVIVP00016577001	MDP0000618484	Tc09p008000	AT4G29660
A6	29	GSVIVP00016575001	grail3.0112006601	gene11431	MDP0000250558	chr2.CM0373.330.nc	Glyma08g03270.1	Tc09p007980	AT4G29680
A6	30	GSVIVP00016582001	fgenesh4_pm.C_LG_VI000430	Tc09p008050
A6	31	GSVIVP00016571001	gene11433	MDP0000610308	Tc09p007960	AT2G19540
A6	32	GSVIVP00016574001	gene11432	MDP0000190033	chr4.CM0244.680.nd	Glyma17g06310.1	Tc09p007970	AT2G19560
A6	33	GSVIVP00016527001	eugene3.00061002
A6	34	GSVIVP00016514001	estExt_fgenesh4_pm.C_LG_VI0403	eugene3.00180195	gene12692	MDP0000320149	chr4.CM0297.320.nc	Glyma15g18860.1	Tc09p007430	AT4G26070	AT5G56580	evm.TU.supercontig_78.29	evm.TU.supercontig_371.4
A6	35	GSVIVP00016513001	estExt_fgenesh4_pg.C_LG_VI0927	eugene3.00180197	gene12694	Glyma09g07670.1	Tc09p007420	AT4G29820	evm.TU.supercontig_371.3
A6	36	GSVIVP00016515001	MDP0000231674	MDP0000893203	Glyma09g07650.1	Glyma15g18850.1
A6	37	GSVIVP00016508001	eugene3.00060987	MDP0000290529	MDP0000145046	chr4.CM0297.530.nd	Glyma13g16700.1	Glyma17g05990.1	Tc09p007380	AT4G29830
A6	38	GSVIVP00016542001	MDP0000188011	MDP0000272485	Glyma09g07420.1	Glyma15g18610.1	Tc09p007700
A6	39	GSVIVP00016536001	estExt_fgenesh4_pg.C_LG_VI0944	gene12668	MDP0000384036	Glyma09g07440.1	Tc09p007660	evm.TU.supercontig_61.2
A6	40	GSVIVP00016534001	estExt_fgenesh4_pg.C_LG_VI0942	gene12671	Glyma17g06150.1	evm.TU.supercontig_25.73
A6	41	GSVIVP00016535001	gw1.VI.880.1
A6	42	GSVIVP00016609001	Tc09p008350
A6	43	GSVIVP00016520001	Glyma13g16600.1	Glyma17g06070.1
A6	44	GSVIVP00016519001	gene12686	MDP0000327504	chr4.CM0297.210.nc	Glyma13g16610.1	Glyma17g06060.1	Tc09p007490	AT5G57040
A6	45	GSVIVP00016529001	gene12680	MDP0000276109	chr4.CM0297.150.nc	Glyma13g16580.1	Glyma17g06100.1	Tc09p007580
A6	46	GSVIVP00016526001	grail3.0112002701	gene12683	MDP0000158790	Glyma09g07590.1	Glyma15g18810.1	Tc09p007550	AT5G57030
A6	47	GSVIVP00016524001	gw1.VI.1923.1
A6	48	GSVIVP00016531001	estExt_Genewise1_v1.C_LG_VI1174	chr4.CM0297.140.nc	chr6.LjT10I04.90.nd	Glyma09g07510.1	Tc09p007600	AT2G19450
A6	49	GSVIVP00016537001	gw1.VI.883.1
A6	50	GSVIVP00016544001	estExt_Genewise1_v1.C_LG_VI2051	gene12660	chr4.CM0297.60.nd	Glyma15g18590.1	AT3G32920	evm.TU.supercontig_61.9
A6	51	GSVIVP00016561001	eugene3.00061049	gene29468	Glyma17g06270.1	Tc09p007890	evm.TU.supercontig_61.45
A6	52	GSVIVP00016523001	MDP0000299015
A6	53	GSVIVP00016532001	MDP0000452677	MDP0000804946
A6	54	GSVIVP00016618001	chr4.CM0004.130.nd	Glyma01g00760.1	Glyma07g15300.1
A6	55	GSVIVP00016629001	evm.TU.supercontig_78.45
A6	56	GSVIVP00016630001	eugene3.00061026	MDP0000240073	Glyma01g00850.1	Glyma07g15150.1	Tc09p008550	AT4G29210	evm.TU.supercontig_78.44
A6	57	GSVIVP00016631001	estExt_Genewise1_v1.C_LG_VI1998	MDP0000240072	MDP0000230447	chr4.CM0617.110.nd	Glyma01g00860.1	Glyma07g15160.1	Tc09p008560	AT2G19790	evm.TU.supercontig_78.42
A6	58	GSVIVP00016487001	gw1.XVIII.558.1	Glyma13g16760.1	Glyma17g05930.1	Tc09p007310	AT5G20520
A6	59	GSVIVP00016636001	gene11344	MDP0000124509	MDP0000618650	Glyma08g03590.1	Tc09p008620	AT5G56620	evm.TU.supercontig_78.38
A6	60	GSVIVP00016616001	Glyma05g04670.1	Tc09p008420	AT2G19750
A6	61	GSVIVP00016634001	Glyma05g05030.1	Tc09p008580	evm.TU.supercontig_78.40
A6	62	GSVIVP00016637001	gene11343	MDP0000256824	Glyma17g15400.1
A6	63	GSVIVP00016638001	gw1.VI.2172.1	gene11341	MDP0000162064	chr2.CM0783.390.nd	chr4.CM0617.50.nd	Glyma05g36010.1	Tc09p008640	evm.TU.supercontig_78.36
A6	64	GSVIVP00016640001	gene11339	MDP0000186557	MDP0000120025	chr2.CM0783.370.nd	chr4.CM0617.40.nd	Glyma05g36000.1	Glyma08g03620.1	AT4G29310	evm.TU.supercontig_78.34
A6	65	GSVIVP00016639001	gw1.VI.932.1	gene11340	MDP0000186556	MDP0000120022	chr2.CM0783.380.nd	Tc09p008650	evm.TU.supercontig_78.35
A6	66	GSVIVP00016644001	gene11332	MDP0000232219	MDP0000630545	chr4.CM0617.310.nd	Glyma05g35950.1	Glyma08g03670.1	Tc09p008700	AT5G56590	evm.TU.supercontig_78.30
A6	67	GSVIVP00016648001	gene11328	MDP0000340127	chr2.CM0783.310.nd	Tc09p008730	evm.TU.supercontig_78.27
A6	68	GSVIVP00016649001	grail3.0151000801	chr2.CM0783.200.nd	Glyma01g00990.1	Glyma07g14940.1	Tc09p008750	AT4G29380	evm.TU.supercontig_78.24
A6	69	GSVIVP00016651001	gw1.VI.693.1	MDP0000163798	chr2.CM0783.90.nd	Glyma01g01000.1	Tc09p008770
A6	70	GSVIVP00016680001	eugene3.00180746	Glyma01g01190.1	Glyma16g08450.1	Tc09p009130
A6	71	GSVIVP00016655001	gene11315	MDP0000843033	MDP0000858452	chr4.CM0617.360.nd	Glyma08g03720.1	Tc09p008830	evm.TU.supercontig_78.22
A6	72	GSVIVP00016659001	gw1.XVIII.2623.1	gene11310	MDP0000235230	chr4.CM0617.410.nd	Glyma05g35880.1	Glyma08g03740.1	AT4G29120	evm.TU.supercontig_78.19
A6	73	GSVIVP00016660001	chr2.CM0065.80.nd	Glyma01g01110.1	evm.TU.supercontig_78.18
A6	74	GSVIVP00016665001	gw1.XVIII.2608.1	gene11295	MDP0000126194	chr2.CM0065.140.nc	chr4.CM0617.450.nd	Glyma05g35850.1	Glyma08g03770.1	Tc09p008940
A6	75	GSVIVP00016666001	fgenesh4_pm.C_LG_XVIII000268	gene11294	MDP0000244993	chr4.CM0617.460.nd	Glyma05g35840.1	Tc09p008950
A6	76	GSVIVP00016667001	gw1.XVIII.2596.1	gene11293	MDP0000260433	MDP0000273904	chr2.CM0065.170.nc	Tc09p008960
A6	77	GSVIVP00016670001	gw1.XVIII.2586.1	gene11287	chr2.CM0065.230.nc	chr4.CM0617.480.nd	Tc09p009020	AT3G46500
A6	78	GSVIVP00016669001	MDP0000437033	chr4.CM0617.470.nd	Glyma05g35830.1	Glyma08g03780.1	Tc09p009000
A6	79	GSVIVP00016676001	gene11893	MDP0000178934	Glyma01g01260.1	Tc09p009090
A6	80	GSVIVP00016675001	fgenesh4_pg.C_LG_XVIII000734	MDP0000865961	evm.TU.supercontig_7.200	evm.TU.supercontig_40.54
A6	81	GSVIVP00016677001	estExt_fgenesh4_pm.C_LG_XVIII0257	gene11892	MDP0000297805	Tc09p009100	AT2G20000	evm.TU.supercontig_40.48
A6	82	GSVIVP00016678001	Glyma08g03870.1	Tc09p009110	evm.TU.supercontig_40.46
A6	83	GSVIVP00016681001	eugene3.00180745	gene11885	Glyma01g01270.1	Glyma16g08410.1	Tc09p009140	AT5G19690	evm.TU.supercontig_40.45
A6	84	GSVIVP00016874001	Tc09p011140
A6	85	GSVIVP00016679001	eugene3.00180747	gene11887	MDP0000711195	Glyma05g35770.1	Glyma08g03880.1	Tc09p009120	AT5G19680	evm.TU.supercontig_40.47
A6	86	GSVIVP00016662001	gene12632	chr4.CM0617.420.nd	evm.TU.supercontig_40.88
A6	87	GSVIVP00016674001	grail3.0020010802	Tc09p009060	evm.TU.supercontig_40.56
A6	88	GSVIVP00016902001	Tc09p011380
A6	89	GSVIVP00016683001	fgenesh4_pg.C_LG_XVIII000726	MDP0000896981	MDP0000231257	chr4.CM0617.660.nd	Tc09p009160
A6	90	GSVIVP00016837001	evm.TU.supercontig_75.59
A6	91	GSVIVP00016844001	MDP0000152520	Glyma06g24600.1	Tc09p010810	evm.TU.supercontig_75.63
A6	92	GSVIVP00016834001	MDP0000151697
A6	93	GSVIVP00016845001	MDP0000724419	Glyma05g08300.1	Glyma17g12680.1	Tc09p010820	evm.TU.supercontig_75.64
A6	94	GSVIVP00016685001	Tc09p009180	evm.TU.supercontig_40.38
A6	95	GSVIVP00016689001	fgenesh4_pm.C_LG_XVIII000256	gene11877	MDP0000240921	chr4.CM0617.590.nd	Glyma01g34890.1	Tc09p009220	evm.TU.supercontig_40.33	evm.TU.supercontig_46.107
A6	96	GSVIVP00016693001	estExt_fgenesh4_pm.C_LG_XVIII0251	gene11873	MDP0000203069	MDP0000309094	Glyma01g34840.1	Glyma09g32680.1	AT2G20050	evm.TU.supercontig_40.29
A6	97	GSVIVP00016696001	gw1.XVIII.2504.1	gene11870	Glyma08g03980.1
A6	98	GSVIVP00016713001	gene11843	MDP0000519575	MDP0000705110	Glyma07g09240.1	Glyma09g32540.1	Tc09p009460
A6	99	GSVIVP00016715001	fgenesh4_pm.C_LG_XVIII000248	gene11841	MDP0000408586	MDP0000303768	chr4.CM0617.830.nd	Glyma07g09260.1	Glyma09g32520.1	Tc09p009480	AT4G28980	evm.TU.supercontig_23.63
A6	100	GSVIVP00016709001	MDP0000319502	Glyma07g09200.1	AT4G28940
A6	101	GSVIVP00016721001	Tc09p009560	evm.TU.supercontig_23.72
A6	102	GSVIVP00016708001	chr4.CM0617.790.nd	Glyma05g35610.1	Glyma08g04110.1	evm.TU.supercontig_23.55
A6	103	GSVIVP00016759001	eugene3.00180669
A6	104	GSVIVP00016697001	gene11866	gene08825	MDP0000151935	Tc09p009300	Tc09p003870
A6	105	GSVIVP00016707001	gene11848	MDP0000253030	MDP0000321186	chr4.CM0617.840.nd	Glyma05g35620.1	Tc09p009410	evm.TU.supercontig_23.54
A6	106	GSVIVP00016710001	eugene3.00180717	MDP0000164019	MDP0000230799	Glyma08g04140.1	Tc09p009440	evm.TU.supercontig_23.56
A6	107	GSVIVP00016718001	gw1.XVIII.2449.1	MDP0000404198	chr2.LjT43I20.20.nd	Glyma07g09380.1	Tc09p009530	AT2G20110	AT4G29000	evm.TU.supercontig_23.69
A6	108	GSVIVP00016719001	estExt_fgenesh4_pg.C_LG_XVIII0682	MDP0000155324	chr2.LjT43I20.160.nd	Glyma07g09370.1	Glyma09g32430.1	Tc09p009550	AT4G29010
A6	109	GSVIVP00016706001	chr2.CM0660.150.nc	chr4.CM0617.860.nd	Glyma09g32570.1	Tc09p009400
A6	110	GSVIVP00016701001	Glyma01g34740.1	Tc09p009360
A6	111	GSVIVP00016704001	estExt_Genewise1_v1.C_LG_XVIII2468	gene11862	chr2.CM0660.140.nc	Glyma01g34690.1	Tc09p009380	AT4G28830
A6	112	GSVIVP00016699001	fgenesh4_pg.C_LG_XVIII000708	MDP0000264061	MDP0000151934	chr2.CM0660.70.nc	chr4.CM0617.760.nd	Glyma01g34770.1	Tc09p009340	AT4G28850
A6	113	GSVIVP00016900001	AT5G20150
A6	114	GSVIVP00016911001	MDP0000497396	chr4.LjT07P17.130.nc	Glyma13g23530.1	Glyma17g12290.1	AT5G20180	evm.TU.supercontig_46.6
A6	115	GSVIVP00016686001	gene11880	AT5G19670
A6	116	GSVIVP00016903001	gene31041	MDP0000275460	chr4.LjT07P17.80.nc	Glyma13g23560.1	Glyma17g12320.1	Tc09p011390
A6	117	GSVIVP00016913001	MDP0000165656	MDP0000230402	Glyma17g12270.1	AT2G25490
A6	118	GSVIVP00016935001	MDP0000255415	MDP0000261432	evm.TU.supercontig_46.14
A6	119	GSVIVP00016691001	eugene3.00180734	Tc09p009250
A6	120	GSVIVP00016827001	Tc09p010610	evm.TU.supercontig_75.76
A6	121	GSVIVP00016821001	evm.TU.supercontig_75.86
A6	122	GSVIVP00016732001	MDP0000232493	Glyma05g35480.1	Glyma08g04250.1	Tc09p009660	AT3G24590	evm.TU.supercontig_23.78
A6	123	GSVIVP00016736001	gw1.XVIII.2413.1	gene30899	Glyma07g09400.1	Glyma09g32410.1	Tc09p009690	evm.TU.supercontig_23.81
A6	124	GSVIVP00016794001	evm.TU.supercontig_23.122
A6	125	GSVIVP00016738001	fgenesh4_pg.C_LG_XVIII000676	gene30894	MDP0000715815	Glyma07g09410.1	Glyma09g32400.1	Tc09p009700	AT5G19660	evm.TU.supercontig_23.82
A6	126	GSVIVP00016746001	gw1.XVIII.2385.1	Glyma07g09510.1	Glyma09g32300.1
A6	127	GSVIVP00016793001	evm.TU.supercontig_23.121
A6	128	GSVIVP00016740001	gw1.XVIII.2398.1	gene30892	MDP0000330372	Glyma07g09430.1	Glyma09g32370.1	Tc09p009730	evm.TU.supercontig_23.84
A6	129	GSVIVP00016741001	eugene3.00180691	gene30891	MDP0000465675	MDP0000242420	Glyma07g09440.1	Glyma09g32360.1	Tc09p009740	AT3G24530	evm.TU.supercontig_23.85
A6	130	GSVIVP00016742001	fgenesh4_pg.C_LG_XVIII000672	gene30888	MDP0000773013	Glyma07g09450.1	Glyma09g32350.1	Tc09p009750	AT5G19540	evm.TU.supercontig_23.86
A6	131	GSVIVP00016871001	Tc09p011110	AT2G25570
A6	132	GSVIVP00016760001	grail3.0020003201	gene02095	MDP0000267538	chr2.LjT41F02.130.nc	Tc09p010030	AT3G24500	evm.TU.supercontig_23.98
A6	133	GSVIVP00016743001	gene30886	MDP0000239167	Glyma07g09480.1	Glyma09g32340.1	Tc09p009770	evm.TU.supercontig_23.89
A6	134	GSVIVP00016764001	eugene3.00180657	gene02092	MDP0000565847	chr2.LjT41F02.160.nc	Glyma09g32140.1	Tc09p010050	AT5G19610	evm.TU.supercontig_23.100
A6	135	GSVIVP00016754001	gw1.XVIII.2371.1
A6	136	GSVIVP00016778001	chr4.CM0042.290.nc	Glyma09g32010.1
A6	137	GSVIVP00016773001	gw1.XVIII.2330.1	gene02085	chr4.CM0042.250.nc	Glyma08g04410.1	Tc09p010110	evm.TU.supercontig_23.107
A6	138	GSVIVP00016776001	grail3.0020002701	gene02077	MDP0000129164	chr4.CM0042.280.nc	Glyma08g04430.1	Tc09p010140	evm.TU.supercontig_23.111
A6	139	GSVIVP00016771001	Glyma07g09730.1	AT3G24480
A6	140	GSVIVP00016774001	Tc09p010120
A6	141	GSVIVP00016784001	estExt_fgenesh4_pg.C_LG_VI1023	gene02070	MDP0000917280	MDP0000319418	chr4.CM0042.300.nc	Glyma05g35260.1	Tc09p010190	AT3G24360	AT4G13360	evm.TU.supercontig_23.117
A6	142	GSVIVP00016790001	eugene3.00180642	gene02068	Tc09p010210	evm.TU.supercontig_23.119
A6	143	GSVIVP00016796001	AT3G24350
A6	144	GSVIVP00016797001	gw1.XVIII.2294.1	Glyma05g08020.1	Glyma17g12970.1	Tc09p010280	evm.TU.supercontig_23.126
A6	145	GSVIVP00016799001	Glyma06g23530.1	Tc09p010320	evm.TU.supercontig_23.129
A6	146	GSVIVP00016781001	MDP0000120479	evm.TU.supercontig_23.116
A6	147	GSVIVP00016782001	MDP0000430391	MDP0000319417
A6	148	GSVIVP00016795001	gene02065	MDP0000180536	MDP0000303770	Glyma17g12980.1	Tc09p010240	AT3G24330
A6	149	GSVIVP00016801001	estExt_Genewise1_v1.C_LG_XVIII2275	gene30932	MDP0000283610	MDP0000047001	Glyma05g08040.1	Glyma17g12950.1	Tc09p010330	AT2G26890	evm.TU.supercontig_23.136
A6	150	GSVIVP00016818001	Glyma06g23620.1	Tc09p010470	evm.TU.supercontig_23.152
A6	151	GSVIVP00016807001	estExt_fgenesh4_pm.C_LG_VI0445	gene30940	MDP0000951278	Glyma06g23560.1	Tc09p010360
A6	152	GSVIVP00016787001	Tc09p010200	AT5G19470	evm.TU.supercontig_23.118
A6	153	GSVIVP00016816001	gw1.XVIII.2260.1	gene30950	MDP0000881949	Glyma05g08120.1	Glyma17g12890.1	Tc09p010450	AT2G26900
A6	154	GSVIVP00016810001	estExt_Genewise1_v1.C_LG_XVIII2259	MDP0000094941	Glyma05g08090.1	Glyma17g12920.1	Tc09p010390	AT5G19930	evm.TU.supercontig_23.142
A6	155	GSVIVP00016817001	eugene3.00180622	gene30951	MDP0000241444	Glyma05g08140.1	Glyma17g12880.1	Tc09p010460	AT2G26730	evm.TU.supercontig_23.151
A6	156	GSVIVP00016705001	Glyma07g09230.1	Glyma09g32550.1	Tc09p009390	AT3G22320
A6	157	GSVIVP00016857001	evm.TU.supercontig_75.53
A6	158	GSVIVP00016875001	estExt_Genewise1_v1.C_LG_VI2245	MDP0000439929	MDP0000314981	Glyma06g24830.1	Tc09p011160	evm.TU.supercontig_75.41
A6	159	GSVIVP00016878001	gene31017	MDP0000122556	Tc09p011220	evm.TU.supercontig_75.38
A6	160	GSVIVP00016880001	MDP0000163192	Glyma13g23680.1	Glyma17g12420.1	Tc09p011230	AT2G26690	evm.TU.supercontig_75.37
A6	161	GSVIVP00016891001	Glyma13g23640.1	Glyma17g12380.1	Tc09p011330	evm.TU.supercontig_75.28
A6	162	GSVIVP00016887001	MDP0000231385	Tc09p011300	evm.TU.supercontig_75.31
A6	163	GSVIVP00016890001	gene31032	MDP0000319933	MDP0000449737	Glyma13g23650.1	Glyma17g12390.1	Tc09p011320	AT2G26680	evm.TU.supercontig_75.29
A6	164	GSVIVP00016892001	gene31034	MDP0000158230	Glyma17g12370.1	Tc09p011340	evm.TU.supercontig_75.27
A6	165	GSVIVP00016897001	estExt_fgenesh4_pg.C_LG_VI0511	fgenesh4_pg.C_LG_XVIII001128	gene31036	MDP0000271045	MDP0000700015	Tc09p011350	AT2G26670	evm.TU.supercontig_75.25
A6	166	GSVIVP00016757001	Tc09p009940
A6	167	GSVIVP00016868001	MDP0000148542	Tc09p011080	AT5G20120
A6	168	GSVIVP00016870001	gene31007	MDP0000148539	Tc09p011100	AT2G26830	evm.TU.supercontig_75.44
A6	169	GSVIVP00016804001	Tc09p010340
A6	170	GSVIVP00016856001	gene30986	MDP0000180578	Glyma06g24760.1
A6	171	GSVIVP00016858001	grail3.0151001701	gene30999	MDP0000266699	Glyma06g24780.1	Tc09p010970	AT5G20070
A6	172	GSVIVP00016867001	MDP0000734787	MDP0000254951	Glyma05g08320.1	Tc09p011070	evm.TU.supercontig_75.47
A6	173	GSVIVP00016861001	estExt_Genewise1_v1.C_LG_VI0115	MDP0000165604	Glyma05g08480.1	Glyma17g12530.1	Tc09p011000	AT5G20080
A6	174	GSVIVP00016885001	gene31026	Tc09p011270
A6	175	GSVIVP00016825001	MDP0000707092
A6	176	GSVIVP00016826001	MDP0000314407	Glyma17g12840.1	Tc09p010600	AT5G19980	evm.TU.supercontig_75.77
A6	177	GSVIVP00016820001	eugene3.00180621	MDP0000128135	MDP0000231315	Glyma05g08150.1
A6	178	GSVIVP00016917001	gw1.XVIII.190.1
A6	179	GSVIVP00016829001	gene30962	MDP0000145420	Glyma06g24470.1	Tc09p010630	AT5G20140	evm.TU.supercontig_75.74
A6	180	GSVIVP00016928001	MDP0000569069	Tc09p011640
A6	181	GSVIVP00016924001	fgenesh4_pg.C_LG_XVIII001102	gene31084	MDP0000266289	MDP0000313789	Glyma13g22670.1	Tc09p011700
A6	182	GSVIVP00016958001	Glyma13g22900.1	Glyma17g11960.1
A6	183	GSVIVP00016923001	estExt_Genewise1_v1.C_LG_XVIII0153	gene31086	MDP0000279104	Tc09p011710	evm.TU.supercontig_46.24
A6	184	GSVIVP00016931001	estExt_fgenesh4_pg.C_LG_VI0491	gw1.XVIII.182.1	gene31061	MDP0000124375	Glyma13g22630.1	evm.TU.supercontig_46.16
A6	185	GSVIVP00016936001	gw1.XVIII.142.1	gene31088	Glyma13g22710.1	Glyma17g12120.1	evm.TU.supercontig_46.26
A6	186	GSVIVP00016939001	gene31095	Glyma13g22730.1	Glyma17g12100.1	Tc09p011760
A6	187	GSVIVP00016948001	gw1.XVIII.127.1	MDP0000274320	chr4.CM0003.50.nd	Glyma13g22760.1	Glyma17g12070.1	Tc09p011810	evm.TU.supercontig_46.33
A6	188	GSVIVP00016952001	MDP0000824430	chr4.CM0003.40.nd
A6	189	GSVIVP00017220001	evm.TU.supercontig_46.162
A6	190	GSVIVP00016956001	evm.TU.supercontig_46.41
A6	191	GSVIVP00016960001	Glyma13g22920.1	Glyma17g11950.1	evm.TU.supercontig_46.44
A6	192	GSVIVP00016854001	gene30985	MDP0000806475	MDP0000203314	Tc09p010920
A6	193	GSVIVP00016850001	grail3.0151001801	MDP0000785448	evm.TU.supercontig_75.68
A6	194	GSVIVP00016849001	grail3.0151001906	gene30978	MDP0000244931	MDP0000217331	Glyma17g12670.1	Tc09p010840	evm.TU.supercontig_127.6	evm.TU.supercontig_75.67
A6	195	GSVIVP00016953001	gw1.VI.1594.1	fgenesh4_pm.C_LG_XVIII000409	gene31103	MDP0000709727	MDP0000230446	chr4.CM0003.30.nd	Tc09p011850	evm.TU.supercontig_67.42	evm.TU.supercontig_46.37
A6	196	GSVIVP00016957001	fgenesh4_pg.C_LG_VI000475	fgenesh4_pg.C_LG_XVIII001087	gene31108	Glyma13g22890.1	Glyma17g11970.1	Tc09p011890	evm.TU.supercontig_46.42
A6	197	GSVIVP00016968001	fgenesh4_pm.C_LG_VI000195	gw1.XVIII.85.1	gene31116	MDP0000537451	MDP0000173449	chr4.CM0003.220.nc	Glyma13g22970.1	Glyma17g11910.1	Tc09p012020	evm.TU.supercontig_46.52
A6	198	GSVIVP00016969001	eugene3.00060524	grail3.0073003501	gene31117	MDP0000216343	chr4.CM0003.240.nc	Glyma13g22980.1	Glyma17g11890.1	Tc09p012030	evm.TU.supercontig_46.53
A6	199	GSVIVP00017189001	fgenesh4_pm.C_LG_VI000547	MDP0000311693	chr4.CM0179.470.nd	Tc09p014730
A6	200	GSVIVP00016955001	gw1.XVIII.105.1	gene30791	evm.TU.supercontig_46.40
A6	201	GSVIVP00017239001	fgenesh4_pg.C_LG_VI001206	gw1.XVIII.3274.1
A6	202	GSVIVP00016379001	MDP0000146806
A6	203	GSVIVP00016368001	MDP0000120896	chr6.CM0013.230.nd
A6	204	GSVIVP00013357001	estExt_Genewise1_v1.C_LG_VI0213	grail3.0020030501	MDP0000277672	AT4G30960
A6	205	GSVIVP00017238001	grail3.0030016401	estExt_fgenesh4_pm.C_LG_XVIII0357	gene10064	MDP0000534782	Glyma02g36390.1	Glyma17g08290.1	Tc09p002890	evm.TU.supercontig_46.144
A6	206	GSVIVP00017237001	eugene3.00061270	grail3.0020030701
A6	207	GSVIVP00017225001	MDP0000293456	MDP0000131218	Tc09p002780
A6	208	GSVIVP00017224001	fgenesh4_pm.C_LG_VI000537	eugene3.00180969	gene10080	MDP0000293457	MDP0000672583	chr6.CM0037.690.nc	Tc09p002770	evm.TU.supercontig_46.159
A6	209	GSVIVP00017213001	fgenesh4_pg.C_LG_VI001238	gene10087	Tc09p002660	AT4G30580	evm.TU.supercontig_46.166
A6	210	GSVIVP00017223001	grail3.0030018001	MDP0000155066	chr6.CM0037.660.nc	Tc09p002760
A6	211	GSVIVP00017221001	fgenesh4_pg.C_LG_VI001232	gw1.XVIII.3218.1	gene10082	MDP0000258782	chr4.CM0179.140.nc	Glyma02g36530.1	Tc09p002750	evm.TU.supercontig_46.161
A6	212	GSVIVP00017212001	eugene3.00061299	eugene3.00180962	Glyma02g36570.1
A6	213	GSVIVP00017210001	eugene3.00061298	gw1.XVIII.3207.1	MDP0000720107	chr6.CM0037.470.nd	Glyma09g10560.1	Tc09p002650
A6	214	GSVIVP00017228001	estExt_fgenesh4_pm.C_LG_VI0519	grail3.0020031201	gene10056	MDP0000131266	Tc09p002960	evm.TU.supercontig_46.128
A6	215	GSVIVP00017233001	MDP0000006123
A6	216	GSVIVP00017192001	gw1.XVIII.3174.1	chr4.CM0179.310.nd	Glyma02g36660.1	Tc09p002550	evm.TU.supercontig_46.176
A6	217	GSVIVP00017205001	eugene3.00061301	gw1.XVIII.3192.1	MDP0000427430	chr4.CM0179.200.nc	chr6.CM0037.450.nd	Tc09p002620	AT4G30600	evm.TU.supercontig_46.168
A6	218	GSVIVP00017204001	Tc09p002610	evm.TU.supercontig_46.171
A6	219	GSVIVP00017202001	MDP0000390104
A6	220	GSVIVP00017194001	gw1.VI.330.1	gw1.XVIII.3177.1	MDP0000608448	chr4.CM0179.370.nd	Glyma02g36640.1	Tc09p002560	AT4G30650
A6	221	GSVIVP00016403001	Tc09p006620
A6	222	GSVIVP00017219001	estExt_fgenesh4_pg.C_LG_VI1224	gw1.XVIII.3216.1	evm.TU.supercontig_46.163
A6	223	GSVIVP00016363001	gene12961	chr4.CM0006.780.nc	Glyma13g17530.1	Glyma17g04980.1	Tc09p006200	AT5G20850
A6	224	GSVIVP00016364001	gene12960	MDP0000921132	chr4.CM0006.790.nc	Glyma17g04990.1	Tc09p006210
A6	225	GSVIVP00016358001	gene12965	MDP0000183156	chr2.LjT41F02.150.nc	Glyma09g08920.1	Glyma15g20500.1	Tc09p006150
A6	226	GSVIVP00016353001	gw1.VI.1489.1	chr4.CM0006.650.nd	Glyma09g09070.1	Tc09p006090
A6	227	GSVIVP00016385001	chr4.CM0042.350.nd	Glyma13g17370.1	Tc09p006390
A6	228	GSVIVP00016356001	MDP0000647791	Tc09p006130
A6	229	GSVIVP00016359001	MDP0000545023	MDP0000267129	Tc09p006160
A6	230	GSVIVP00016373001	gw1.XVIII.595.1	gene12944	MDP0000571038	MDP0000138307	Glyma13g17450.1	Glyma17g05030.1	Tc09p006310
A6	231	GSVIVP00016374001	MDP0000164557	MDP0000067021	chr4.CM0006.620.nc	Glyma13g17440.1	Glyma17g05040.1	AT3G43210
A6	232	GSVIVP00016370001	fgenesh4_pg.C_LG_XVIII000028	gene12949	MDP0000120897	chr6.CM0013.190.nd	Glyma09g08650.1	Glyma15g20260.1	Tc09p006280
A6	233	GSVIVP00016369001	gw1.XVIII.571.1	MDP0000164564	chr4.CM0006.820.nc	chr6.CM0013.270.nd	Glyma13g17500.1	Glyma17g05010.1	Tc09p006260	AT3G43230
A6	234	GSVIVP00016372001	gene12945	AT3G43220
A6	235	GSVIVP00016371001	gw1.XVIII.582.1	gene12948	Glyma15g20230.1	Tc09p006290
A6	236	GSVIVP00016383001	gene12930	MDP0000306862	Glyma13g17390.1
A6	237	GSVIVP00016425001	gene12521	chr4.CM0244.380.nd
A6	238	GSVIVP00016384001	fgenesh4_pm.C_LG_XVIII000010	MDP0000306861	chr6.CM0013.320.nc	Glyma09g08480.1	Glyma15g20160.1	Tc09p006380	AT5G20810
A6	239	GSVIVP00016382001	chr6.CM0013.300.nc
A6	240	GSVIVP00016388001	estExt_Genewise1_v1.C_LG_XVIII0612	gene12926	Glyma13g17350.1	Glyma17g05150.1	Tc09p006420
A6	241	GSVIVP00016386001	MDP0000273819	chr6.CM0013.340.nc	Glyma09g08470.1	Glyma15g20120.1	Tc09p006400	AT1G19230
A6	242	GSVIVP00016396001	fgenesh4_pg.C_LG_XVIII000045	gene12917	MDP0000886637	MDP0000876321	Glyma17g05220.1	Tc09p006500	AT1G19220
A6	243	GSVIVP00016400001	MDP0000242349	Tc09p006560	AT5G20710
A6	244	GSVIVP00016390001	gene12923	MDP0000679993	MDP0000264060	chr6.CM0013.410.nd	Glyma09g08410.1	Glyma15g20060.1	Tc09p006460
A6	245	GSVIVP00016393001	gene12915	MDP0000142334	chr6.CM0013.490.nd	Glyma15g20010.1	Tc09p006490
A6	246	GSVIVP00016405001	gene12537	MDP0000337585	chr6.CM0420.150.nd	Glyma09g08260.1	Glyma15g19810.1	Tc09p006640	AT1G19150
A6	247	GSVIVP00016408001	chr4.CM0006.100.nd	Glyma13g17150.1	Glyma17g05570.1	AT1G19140
A6	248	GSVIVP00016410001	gene12534	MDP0000723824	chr4.CM0006.110.nd	Glyma13g17140.1	Tc09p006680	AT1G19130
A6	249	GSVIVP00016423001	gene12522	MDP0000641646	MDP0000162912	chr4.CM0006.120.nd	Glyma13g17100.1	Glyma17g05610.1	Tc09p006770
A6	250	GSVIVP00016426001	MDP0000305510	MDP0000291213	Tc09p006790
A6	251	GSVIVP00016404001	gw1.XVIII.639.1	gene12538	MDP0000515489	MDP0000128139	chr4.CM0006.220.nd	Glyma17g05550.1	Tc09p006630	AT1G19170
A6	252	GSVIVP00016413001	fgenesh4_pg.C_LG_XVIII000052	MDP0000191433	chr6.CM0420.270.nd	Glyma09g08220.1	Glyma15g19750.1	Tc09p006710
A6	253	GSVIVP00016414001	gw1.XVIII.647.1	MDP0000268526	chr4.CM0006.180.nd	Tc09p006720
A6	254	GSVIVP00016416001	estExt_fgenesh4_pm.C_LG_VI0635	gene12526	MDP0000441604	chr6.CM0420.300.nd	Glyma09g08190.1	Tc09p006740	AT2G05830
A6	255	GSVIVP00016450001	chr6.CM0137.160.nc	Glyma09g08070.1	Glyma15g19550.1	Tc09p007020	AT2G06025
A6	256	GSVIVP00016448001	Glyma13g17010.1	Glyma17g05710.1	Tc09p006970	AT2G06010
A6	257	GSVIVP00016449001	Glyma13g17000.1	Glyma17g05720.1	Tc09p007010
A6	258	GSVIVP00016428001	gene12519	MDP0000126873	Glyma09g08140.1	Tc09p006810	AT2G05910
A6	259	GSVIVP00016430001	gene12517	MDP0000585315	MDP0000950870	Glyma13g17060.1	Glyma17g05650.1	Tc09p006830	AT2G05920
A6	260	GSVIVP00016442001	gene12511	MDP0000218404	MDP0000764121	Glyma17g05670.1	Tc09p006900	AT3G45310
A6	261	GSVIVP00016445001	MDP0000175093	chr6.CM0137.240.nc	Glyma09g08090.1	Glyma15g19570.1	Tc09p006920	AT5G20580
A6	262	GSVIVP00016446001	gene12500	MDP0000194397	chr6.CM0137.170.nc	Glyma09g08080.1	Glyma15g19560.1	Tc09p006930
A6	263	GSVIVP00016457001	gene12484	MDP0000314286	MDP0000397306	chr6.CM0137.110.nc	Glyma13g16960.1	Tc06p009700	Tc09p007080	AT5G20630	evm.TU.supercontig_25.118
A6	264	GSVIVP00016474001	gene12733	MDP0000662356	MDP0000656641	Glyma17g05860.1	Tc06p009810	Tc09p007190	AT2G06255	evm.TU.supercontig_25.110
A6	265	GSVIVP00016458001	gene12480	MDP0000186231	Glyma13g16940.1	Tc09p007090	AT2G06050
A6	266	GSVIVP00016462001	MDP0000130422	MDP0000497148	Glyma09g07980.1	Glyma15g19450.1	Tc09p007120	AT2G06210
A6	267	GSVIVP00016460001	Glyma09g07990.1	Glyma15g19460.1
A6	268	GSVIVP00016465001	gene12470	Tc09p007150
A6	269	GSVIVP00016459001	gene12475	MDP0000868764	chr6.CM0137.20.nd	Glyma15g19470.1	Tc09p007100
A6	270	GSVIVP00016463001	gene12472	MDP0000274402	Glyma13g16910.1	Glyma17g05810.1	Tc09p007130
A7	1	GSVIVP00020305001	estExt_fgenesh4_pm.C_LG_VIII0711	fgenesh4_pg.C_LG_X000365	gene11513
A7	2	GSVIVP00020317001	GSVIVP00028540001	MDP0000430242	evm.TU.supercontig_44.21
A7	3	GSVIVP00020288001	GSVIVP00028561001	MDP0000279266
A7	4	GSVIVP00020301001	estExt_fgenesh4_pg.C_LG_VIII1474	gw1.X.4490.1	gene11506	Glyma10g32620.1	Glyma20g34960.1	Tc04p025830	evm.TU.supercontig_44.35
A7	5	GSVIVP00020300001	gw1.VIII.210.1	gw1.X.4489.1	Glyma10g32610.1	Glyma20g34970.1	Tc04p025820	evm.TU.supercontig_44.36
A7	6	GSVIVP00020304001	fgenesh4_pg.C_LG_VIII001488	eugene3.00100344	gene11511	Tc04p025840
A7	7	GSVIVP00020306001	fgenesh4_pm.C_LG_VIII000719	gw1.X.4499.1	gene11514	Glyma10g32670.1	Tc04p025860	evm.TU.supercontig_44.30
A7	8	GSVIVP00020298001	gene11501	MDP0000146212	Glyma10g32590.1	Tc04p025800
A7	9	GSVIVP00020348001	gene27885	MDP0000165946	Tc04p026310	evm.TU.supercontig_44.34
A7	10	GSVIVP00020368001	MDP0000226786	Tc04p026510
A7	11	GSVIVP00020308001	gene11519	Glyma10g32690.1	Glyma20g34920.1	Tc04p025890	evm.TU.supercontig_44.39
A7	12	GSVIVP00020318001	estExt_fgenesh4_pm.C_LG_X0128	gene11533	Tc04p025960	evm.TU.supercontig_44.20
A7	13	GSVIVP00020315001	gw1.X.4522.1	Glyma02g00630.1
A7	14	GSVIVP00020320001	eugene3.00081569	fgenesh4_pm.C_LG_X000132	gene11543	Tc04p025980	evm.TU.supercontig_44.18
A7	15	GSVIVP00020327001	fgenesh4_pm.C_LG_VIII000723	gene11546	MDP0000276878	Glyma10g33310.1	Glyma20g34340.1	Tc04p026070	evm.TU.supercontig_44.17
A7	16	GSVIVP00020332001	estExt_fgenesh4_pg.C_LG_VIII1493	eugene3.00100370	MDP0000236916	Glyma10g27610.1	Glyma20g21520.1	Tc04p026130	evm.TU.supercontig_44.11
A7	17	GSVIVP00020325001	Tc04p026180
A7	18	GSVIVP00020331001	fgenesh4_pm.C_LG_VIII000725	gw1.X.4574.1	gene11554	Glyma10g27630.1	Tc04p026110	evm.TU.supercontig_44.14
A7	19	GSVIVP00020333001	estExt_Genewise1_v1.C_LG_VIII1339	gw1.X.4580.1	gene11559	MDP0000499527	Glyma10g27570.1	Glyma20g21510.1	Tc04p026140
A7	20	GSVIVP00020350001	gw1.X.4619.1	gene27888	MDP0000277629	Tc04p026400
A7	21	GSVIVP00020342001	estExt_fgenesh4_pg.C_LG_VIII1499	eugene3.00100377	MDP0000183745	Glyma10g26870.1	Glyma20g21330.1	Tc04p026240	evm.TU.supercontig_44.4
A7	22	GSVIVP00020339001	grail3.0009021001	gw1.X.4599.1
A7	23	GSVIVP00020346001	gw1.VIII.192.1	MDP0000253171	Glyma10g26750.1	Tc04p026290	evm.TU.supercontig_44.1
A7	24	GSVIVP00020349001	grail3.0009021301	estExt_fgenesh4_pg.C_LG_X0400
A7	25	GSVIVP00020344001	eugene3.00081588	gw1.X.4612.1	gene27880	MDP0000253714	Glyma10g33410.1	Tc04p026260	evm.TU.supercontig_44.2
A7	26	GSVIVP00020334001	estExt_Genewise1_v1.C_LG_X4562	gene11561	Tc04p026150	evm.TU.supercontig_44.9
A7	27	GSVIVP00020354001	fgenesh4_pm.C_LG_VIII000731	gw1.X.4624.1	gene27891	Tc04p026430	evm.TU.supercontig_59.8
A7	28	GSVIVP00020367001	evm.TU.supercontig_59.15
A7	29	GSVIVP00020365001	gw1.X.4635.1	gene28281	Glyma10g26450.1	Tc04p026530	evm.TU.supercontig_59.14
A7	30	GSVIVP00020380001	fgenesh4_pm.C_LG_VIII000736	gw1.X.4666.1	evm.TU.supercontig_59.26
A7	31	GSVIVP00020379001	fgenesh4_pg.C_LG_VIII001529	fgenesh4_pg.C_LG_X000418
A7	32	GSVIVP00020373001	gw1.VIII.652.1	gw1.X.4649.1	MDP0000172095	Tc04p026590
A7	33	GSVIVP00020369001	fgenesh4_pg.C_LG_VIII001519	estExt_fgenesh4_pm.C_LG_X0145	gene28288	Tc04p026490	evm.TU.supercontig_59.17
A7	34	GSVIVP00020374001	gw1.VIII.1549.1	eugene3.00100396	Glyma10g35010.1	Tc04p026600	evm.TU.supercontig_59.23
A7	35	GSVIVP00020377001	fgenesh4_pm.C_LG_VIII000735	fgenesh4_pg.C_LG_X000417	gene28293	Glyma10g33450.1	Glyma20g34140.1	Tc04p026620
A7	36	GSVIVP00020381001	fgenesh4_pm.C_LG_X000153	gene28302	Glyma10g33470.1	Glyma20g34120.1	Tc04p026660
A7	37	GSVIVP00020384001	fgenesh4_pg.C_LG_VIII001531	estExt_fgenesh4_pg.C_LG_X0418	gene30353	Tc04p026670	evm.TU.supercontig_59.34
A7	38	GSVIVP00020391001	estExt_fgenesh4_pg.C_LG_VIII1522	eugene3.00100406	evm.TU.supercontig_59.38
A7	39	GSVIVP00020389001	gw1.VIII.798.1	eugene3.00100404	Glyma20g34110.1	Tc04p026700	evm.TU.supercontig_59.36
A7	40	GSVIVP00020387001	MDP0000182546	Glyma10g26690.1	Glyma20g21030.1	Tc04p026690	evm.TU.supercontig_87.47	evm.TU.supercontig_59.35
A7	41	GSVIVP00019759001	gw1.X.3990.1	gene06808	MDP0000129244	Glyma07g37660.1	Glyma17g03000.1	Tc04p028170
A7	42	GSVIVP00019751001	fgenesh4_pg.C_LG_X000162	MDP0000264760	Tc04p028240	evm.TU.supercontig_16.185
A7	43	GSVIVP00019776001	estExt_fgenesh4_pg.C_LG_X0299	gene06884	Glyma07g37720.1	Tc04p028050	AT3G16565	evm.TU.supercontig_16.170
A7	44	GSVIVP00019778001	MDP0000132548	Glyma07g37690.1	Glyma17g02940.1
A7	45	GSVIVP00019775001	fgenesh4_pg.C_LG_X000302	gene06881	MDP0000568212	Glyma07g37730.1	Glyma17g02900.1	Tc04p028040	evm.TU.supercontig_16.169
A7	46	GSVIVP00019783001	gw1.X.4015.1	gene06895	MDP0000192962	Glyma07g37680.1	Tc04p028120	evm.TU.supercontig_16.175
A7	47	GSVIVP00019784001	gw1.X.4012.1	gene06896	MDP0000469772	Glyma17g02970.1	evm.TU.supercontig_16.176
A7	48	GSVIVP00019755001	evm.TU.supercontig_16.184
A7	49	GSVIVP00019773001	fgenesh4_pg.C_LG_X000304	Tc04p028030	evm.TU.supercontig_16.168
A7	50	GSVIVP00019757001	evm.TU.supercontig_16.181
A7	51	GSVIVP00019762001	fgenesh4_pg.C_LG_X000314	gene06851	MDP0000211165	MDP0000152548	Glyma09g05170.1	Glyma15g16490.1	Tc04p027870
A7	52	GSVIVP00019766001	gw1.X.4363.1	Tc04p027930	evm.TU.supercontig_16.164
A7	53	GSVIVP00019767001	eugene3.00100290	gene06870	MDP0000285775	Glyma15g16370.1	Tc04p027940	evm.TU.supercontig_16.165
A7	54	GSVIVP00019833001	estExt_Genewise1_v1.C_LG_X4071	gene06707	MDP0000212424	MDP0000299430	Glyma13g28570.1	Glyma15g10550.1	Tc04p027320	AT5G18700	evm.TU.supercontig_16.104
A7	55	GSVIVP00019822001	estExt_Genewise1_v1.C_LG_VIII2645	gene06724	chr6.LjT15B19.120.nd	Glyma13g28660.1	Glyma15g10460.1	Tc04p027470
A7	56	GSVIVP00019825001	gw1.VIII.1952.1	gene06720	MDP0000199386	chr6.LjT15B19.140.nd	Glyma13g28630.1	Glyma15g10480.1	Tc04p027440	evm.TU.supercontig_16.112
A7	57	GSVIVP00019817001	eugene3.00081945
A7	58	GSVIVP00019815001	estExt_fgenesh4_pg.C_LG_VIII1844	gene06733	MDP0000160227	MDP0000321660	chr6.LjT15B19.110.nd	Glyma13g28670.1	Glyma15g10440.1	Tc04p027510	AT5G18660
A7	59	GSVIVP00019797001	Tc04p027730
A7	60	GSVIVP00019812001	eugene3.00081955	Glyma07g38080.1	Glyma17g02620.1	Tc04p027550	evm.TU.supercontig_16.126
A7	61	GSVIVP00019813001	Glyma07g38090.1	Glyma17g02610.1
A7	62	GSVIVP00019809001	estExt_fgenesh4_pg.C_LG_VIII1856	gene06752	Glyma07g38050.1	Tc04p027630	evm.TU.supercontig_16.131
A7	63	GSVIVP00019808001	MDP0000441764	MDP0000163816	Glyma20g36250.1
A7	64	GSVIVP00019810001	fgenesh4_kg.C_LG_X000010	gene06748	MDP0000831644	MDP0000185661	Glyma13g28710.1	Glyma15g10380.1	Tc04p027600	AT5G18630	evm.TU.supercontig_16.130
A7	65	GSVIVP00019805001	fgenesh4_pg.C_LG_X000335	gene06778	MDP0000088036	Glyma13g28760.1	Glyma15g10310.1	Tc04p027670
A7	66	GSVIVP00019786001	MDP0000658711	Glyma07g37890.1	Glyma17g02770.1	Tc04p027860
A7	67	GSVIVP00019796001	gw1.X.4397.1	MDP0000535412	MDP0000319251	Glyma07g37980.1	Glyma17g02720.1	Tc04p027740
A7	68	GSVIVP00019799001	gw1.X.4400.1	Glyma13g28800.1	Glyma15g10260.1	evm.TU.supercontig_16.151
A7	69	GSVIVP00019801001	gene06786	MDP0000317624	MDP0000230480	Tc04p027710	evm.TU.supercontig_16.139
A7	70	GSVIVP00019804001	estExt_fgenesh4_pm.C_LG_X0111	gene06780	MDP0000760535	MDP0000230483	Glyma13g28770.1	Glyma15g10290.1	Tc04p027680
A7	71	GSVIVP00019802001	fgenesh4_pm.C_LG_X000111	gene06785	MDP0000153839	MDP0000230482	Glyma07g38000.1	Glyma17g02700.1	Tc04p027700	AT5G18580	evm.TU.supercontig_16.138
A7	72	GSVIVP00019806001	gene06754
A7	73	GSVIVP00019863001	GSVIVP00023639001	fgenesh4_pg.C_LG_VIII001787	Glyma13g28340.1	Glyma15g10720.1	evm.TU.supercontig_16.77
A7	74	GSVIVP00019862001	gene06644	MDP0000314777	Glyma13g28350.1	Tc04p027070	AT3G21550	evm.TU.supercontig_16.79
A7	75	GSVIVP00019853001	estExt_fgenesh4_pg.C_LG_VIII1764	grail3.0060004501	MDP0000222195	chr4.LjT32J05.80.nc	Glyma07g38290.1	Glyma17g02450.1	Tc04p027140	AT5G18850
A7	76	GSVIVP00019852001	MDP0000282889	chr4.LjT32J05.110.nc	chr6.CM1829.150.nc	Glyma13g28440.1
A7	77	GSVIVP00019857001	Glyma13g28370.1	Glyma15g10690.1
A7	78	GSVIVP00019854001	MDP0000518155	Glyma13g28400.1	AT5G18860	evm.TU.supercontig_16.86
A7	79	GSVIVP00019856001	gw1.VIII.152.1	grail3.0060004101	MDP0000227143	MDP0000789537	evm.TU.supercontig_16.83
A7	80	GSVIVP00019858001	gene06654	chr4.LjT32J05.40.nc	Glyma15g10700.1	Tc04p027090	evm.TU.supercontig_16.81
A7	81	GSVIVP00019864001	estExt_fgenesh4_pg.C_LG_VIII1772	gene06643	MDP0000206858	MDP0000314776	chr4.LjT32J05.20.nc	Glyma17g02380.1	Tc04p027040	AT4G15520	evm.TU.supercontig_16.76
A7	82	GSVIVP00019865001	eugene3.00100246	MDP0000789992	chr4.LjT32J05.10.nc	Glyma07g38390.1	Glyma17g02370.1	Tc04p027020	AT4G15530	evm.TU.supercontig_16.75
A7	83	GSVIVP00019869001	fgenesh4_pm.C_LG_X000091	chr6.CM0539.170.nd
A7	84	GSVIVP00019866001	fgenesh4_pm.C_LG_VIII000845	fgenesh4_pg.C_LG_X000270	gene06639	chr6.CM0539.250.nd	Glyma07g38400.1	Glyma17g02360.1	Tc04p027010
A7	85	GSVIVP00019867001	fgenesh4_pg.C_LG_VIII001790	gw1.X.4251.1	chr6.CM0539.290.nd	Glyma15g10740.1	Tc04p027000	AT5G18920	evm.TU.supercontig_16.73
A7	86	GSVIVP00019772001	Glyma15g15760.1	Tc04p028000
A7	87	GSVIVP00019870001	gw1.VIII.30.1	gw1.X.4239.1	gene06075	MDP0000236372	Tc04p026950
A7	88	GSVIVP00019871001	gw1.VIII.2435.1	gw1.X.4229.1	gene06072	MDP0000781698	MDP0000251551	chr6.CM0539.470.nd	Glyma07g38420.1	Tc04p026940	AT5G18930	evm.TU.supercontig_16.64
A7	89	GSVIVP00019836001	eugene3.00100328	chr4.LjT32J05.210.nc	Tc04p027290	evm.TU.supercontig_16.98
A7	90	GSVIVP00019834001	eugene3.00100325	evm.TU.supercontig_16.95
A7	91	GSVIVP00019843001	Tc04p027220
A7	92	GSVIVP00019873001	gw1.X.4225.1	gene06068	MDP0000768738	Glyma17g02310.1	Tc04p026920	evm.TU.supercontig_16.60
A7	93	GSVIVP00019886001	MDP0000385801	evm.TU.supercontig_16.42
A7	94	GSVIVP00019885001	GSVIVP00023662001	gw1.X.4168.1	gene06113	MDP0000232025	AT3G06190	evm.TU.supercontig_16.43
A7	95	GSVIVP00019874001	gene06143	MDP0000143860	MDP0000224875	Glyma17g02300.1	Tc04p026910	AT4G15475
A7	96	GSVIVP00019892001	fgenesh4_pg.C_LG_X000234	gene06061	Tc04p022770	evm.TU.supercontig_16.33
A7	97	GSVIVP00019840001	AT3G06330	AT5G18760
A7	98	GSVIVP00019846001	eugene3.00100266	AT3G06320	AT5G18790	evm.TU.supercontig_16.90
A7	99	GSVIVP00019903001	gw1.X.4115.1	gene06102	MDP0000906654	chr6.CM0139.240.nd	Glyma07g38660.1	Glyma17g02040.1	Tc04p022880
A7	100	GSVIVP00019907001	Glyma07g38690.1	Glyma17g02010.1	Tc04p022950	AT3G23610	evm.TU.supercontig_16.20
A7	101	GSVIVP00019889001	MDP0000145305
A7	102	GSVIVP00019897001	gw1.VIII.295.1	gw1.X.4133.1	MDP0000220668	MDP0000232324	chr6.CM0139.30.nd	Glyma17g02080.1	evm.TU.supercontig_16.28
A7	103	GSVIVP00019893001	gw1.VIII.317.1	fgenesh4_pm.C_LG_X000078	gene06063	Tc04p022780
A7	104	GSVIVP00019899001	gw1.VIII.1940.1	gene06106	MDP0000147066	MDP0000207858	Glyma07g38630.1	Glyma17g02070.1	Tc04p022850	AT5G19050	evm.TU.supercontig_16.27
A7	105	GSVIVP00019900001	eugene3.00081920	eugene3.00100202	gene06105	MDP0000640764	MDP0000251984	chr6.CM0139.130.nd	Glyma07g38640.1	Tc04p022860	AT3G06150	AT5G19060	evm.TU.supercontig_16.26
A7	106	GSVIVP00019904001	gw1.VIII.1939.1	fgenesh4_pg.C_LG_X000225	Glyma13g27930.1	Glyma15g11100.1	Tc04p022910
A7	107	GSVIVP00020164001	Tc04p024960
A7	108	GSVIVP00019906001	gw1.VIII.81.1	MDP0000318772	MDP0000205030	chr6.CM0139.250.nd	Glyma13g27880.1	Glyma15g11130.1	Tc04p022930	AT3G06120	evm.TU.supercontig_16.21
A7	109	GSVIVP00019880001	eugene3.00081896	chr4.CM0739.230.nd	AT5G18970
A7	110	GSVIVP00019879001	gw1.VIII.100.1
A7	111	GSVIVP00019883001	fgenesh4_pg.C_LG_VIII001809	fgenesh4_pg.C_LG_X000251	gene06116	Glyma15g10920.1	Tc04p022650	AT5G18980	evm.TU.supercontig_16.45
A7	112	GSVIVP00019902001	gene06103	Glyma13g27960.1	Glyma15g11070.1	Tc04p022870	AT5G19070	evm.TU.supercontig_16.25
A7	113	GSVIVP00019884001	gw1.VIII.102.1	gw1.X.4176.1	gene06115	MDP0000139551	Tc04p022660	evm.TU.supercontig_16.44
A7	114	GSVIVP00019882001	fgenesh4_pg.C_LG_VIII001808	fgenesh4_pg.C_LG_X000252	gene06117	MDP0000139912	MDP0000232028	chr4.CM0739.310.nd	Glyma13g28170.1	Glyma15g10900.1	Tc04p022640	AT3G23540	AT4G14290	evm.TU.supercontig_16.47
A7	115	GSVIVP00019877001	estExt_fgenesh4_kg.C_LG_VIII0078	estExt_Genewise1_v1.C_LG_X4189	gene06137	MDP0000143864	MDP0000232309	Glyma13g28240.1	Glyma15g10820.1	Tc04p026880	AT4G15470	evm.TU.supercontig_16.56
A7	116	GSVIVP00019878001	fgenesh4_pm.C_LG_VIII000851	gw1.X.4207.1	MDP0000254218	MDP0000295749	Tc04p026860
A7	117	GSVIVP00019875001	gw1.VIII.2843.1	gw1.X.4221.1	gene06142	MDP0000216789	Glyma13g28260.1	Tc04p026900	AT5G18940	evm.TU.supercontig_16.59
A7	118	GSVIVP00020140001	estExt_fgenesh4_pg.C_LG_X0696
A7	119	GSVIVP00020129001	gw1.X.5614.1	MDP0000147936	Glyma10g32920.1	Glyma20g34730.1	Tc04p024730	evm.TU.supercontig_58.36
A7	120	GSVIVP00019922001	MDP0000201850	MDP0000243676	chr6.CM0139.480.nc	Glyma13g27740.1	Glyma15g11230.1	AT3G06060	AT5G19200
A7	121	GSVIVP00019923001	gene05915	MDP0000884441	MDP0000258515	chr6.CM0139.590.nd	Glyma13g27710.1	Glyma15g11250.1	Tc04p023140	AT3G06050	evm.TU.supercontig_147.13
A7	122	GSVIVP00019936001	estExt_Genewise1_v1.C_LG_VIII0112	fgenesh4_pg.C_LG_X000844	MDP0000220960	chr5.CM0956.260.nd	Glyma10g39650.1	Glyma20g28110.1	Tc04p023270	AT5G19300	evm.TU.supercontig_147.23
A7	123	GSVIVP00019930001	chr5.CM0956.270.nd	Glyma01g45050.1	Tc04p023210	AT3G06035	AT5G19250
A7	124	GSVIVP00019932001	gw1.VIII.1854.1	estExt_fgenesh4_pg.C_LG_X0839	AT3G06030
A7	125	GSVIVP00019942001	MDP0000594621
A7	126	GSVIVP00019935001	estExt_Genewise1_v1.C_LG_VIII1917	fgenesh4_pm.C_LG_X000351	gene05902	MDP0000294589	Glyma01g45030.1	Glyma11g00630.1	Tc04p023260	evm.TU.supercontig_147.22
A7	127	GSVIVP00019948001	fgenesh4_pg.C_LG_VIII001346	grail3.0006004401	Glyma10g39550.1	Glyma20g28190.1	Tc04p023390
A7	128	GSVIVP00019974001	Tc04p023590
A7	129	GSVIVP00019945001	eugene3.00081408	eugene3.00100834	Glyma10g39570.1	Glyma20g28170.1	Tc04p023350	AT3G05990	evm.TU.supercontig_8.314
A7	130	GSVIVP00019937001	gw1.X.6009.1	gene05900	chr5.CM0956.290.nd	Glyma11g00640.1	Tc04p023280	AT3G06010	AT5G19310
A7	131	GSVIVP00019888001	gene06058	MDP0000004754	Glyma07g38560.1	Glyma17g02150.1
A7	132	GSVIVP00019894001	Tc04p022790	AT3G06170
A7	133	GSVIVP00019921001	estExt_fgenesh4_pg.C_LG_VIII1833	MDP0000129854	chr4.CM0387.110.nc	Glyma17g01930.1	Tc04p023090
A7	134	GSVIVP00019920001	fgenesh4_pm.C_LG_VIII000875	fgenesh4_pg.C_LG_X000201	MDP0000283399	MDP0000277992	chr4.CM0387.100.nc	Glyma07g38770.1	Glyma17g01940.1	Tc04p023080	AT5G19180	evm.TU.supercontig_147.9
A7	135	GSVIVP00019916001	eugene3.00081931	gene05925	MDP0000518442	Glyma20g37620.1
A7	136	GSVIVP00019917001	estExt_Genewise1_v1.C_LG_VIII0139	MDP0000121909	Glyma07g38750.1	Glyma17g01960.1	Tc04p023060	AT5G19150	evm.TU.supercontig_147.3
A7	137	GSVIVP00019910001	fgenesh4_pm.C_LG_VIII000870	gene05927	MDP0000148633	evm.TU.supercontig_147.2
A7	138	GSVIVP00019925001	estExt_fgenesh4_pm.C_LG_X0348	gene05911	chr4.CM0387.170.nc	Glyma07g38810.1	Glyma17g01910.1	Tc04p023190	AT5G19210	evm.TU.supercontig_147.17
A7	139	GSVIVP00019959001	estExt_fgenesh4_pm.C_LG_VIII0651	gw1.X.5962.1	gene05828	Glyma01g44920.1	Glyma11g00720.1	AT4G14950
A7	140	GSVIVP00019919001	MDP0000175352	Glyma15g11220.1	AT3G06080
A7	141	GSVIVP00019956001	gw1.VIII.813.1	estExt_Genewise1_v1.C_LG_X5925	gene05838	Glyma11g00710.1	Tc04p023450
A7	142	GSVIVP00019963001	eugene3.00081423	grail3.0006002201	gene05820	chr5.CM0357.1000.nd	Glyma10g39450.1	Glyma20g28320.1	Tc04p023510	evm.TU.supercontig_58.116
A7	143	GSVIVP00020004001	chr1.LjT48M07.130.nc	Glyma01g44800.1	AT3G22510
A7	144	GSVIVP00019950001	gw1.X.5984.1	Glyma01g44950.1	Glyma11g00690.1	Tc04p023410	evm.TU.supercontig_58.123
A7	145	GSVIVP00020016001	MDP0000772208	Glyma01g44720.1	Tc04p023980	AT3G22560
A7	146	GSVIVP00020057001	gene29013	MDP0000552120	Tc04p024360
A7	147	GSVIVP00020012001	gw1.X.5848.1	MDP0000802460	chr5.CM0357.710.nc	Glyma01g44750.1	Tc04p023950	AT3G22540	AT4G14819	evm.TU.supercontig_58.81
A7	148	GSVIVP00020021001	fgenesh4_pg.C_LG_X000786	MDP0000137284	MDP0000246151	chr1.CM0591.340.nd	Glyma11g01020.1	Tc04p024010	AT3G22590	evm.TU.supercontig_58.78
A7	149	GSVIVP00019991001	gw1.VIII.663.1	eugene3.00100800	chr5.CM0357.800.nc	Glyma10g39340.1	Glyma20g28430.1	AT3G22435	evm.TU.supercontig_58.99
A7	150	GSVIVP00019992001	gw1.VIII.677.1	gene09854	MDP0000155341	MDP0000256238	chr5.CM0357.790.nc	Glyma10g39330.1	Glyma20g28440.1	AT3G22440	AT4G14900	evm.TU.supercontig_58.98
A7	151	GSVIVP00019987001	grail3.0009008501	evm.TU.supercontig_58.105
A7	152	GSVIVP00019989001	eugene3.00081436	gene09860	chr5.CM0357.840.nc	Tc04p023750
A7	153	GSVIVP00019993001	gw1.VIII.671.1	Glyma01g44860.1	Glyma11g00790.1
A7	154	GSVIVP00019994001	eugene3.00081440	grail3.0006000801	gene09776	MDP0000155343	chr1.LjT48M07.60.nc	Glyma01g44850.1	Glyma11g00800.1	Tc04p023780
A7	155	GSVIVP00019984001	GSVIVP00031123001	Glyma10g39390.1	Glyma20g28410.1
A7	156	GSVIVP00019988001	gw1.VIII.669.1	gw1.X.5883.1	Glyma10g39370.1
A7	157	GSVIVP00019996001	eugene3.00081447	gene09771	AT3G22480	evm.TU.supercontig_58.92
A7	158	GSVIVP00019982001	grail3.0006001701	chr1.LjT48M07.20.nc	Glyma01g44900.1	Glyma11g00740.1	Tc04p023650	AT4G14930	evm.TU.supercontig_58.108
A7	159	GSVIVP00020000001	gene09789	chr5.CM0357.770.nc	Glyma10g39270.1	Glyma20g28550.1	evm.TU.supercontig_58.90
A7	160	GSVIVP00020011001	evm.TU.supercontig_58.82
A7	161	GSVIVP00019978001	grail3.0009008001	fgenesh4_pg.C_LG_X000812	gene09877	Glyma01g44910.1	evm.TU.supercontig_58.110
A7	162	GSVIVP00019980001	eugene3.00081427	gw1.X.5908.1	gene09876	chr5.CM0357.900.nc	Glyma20g28380.1	Tc04p023630	evm.TU.supercontig_58.109
A7	163	GSVIVP00019976001	gw1.X.5931.1	gene09878	chr5.CM0357.910.nc	Glyma10g39430.1	Glyma20g28370.1	Tc04p023600	AT4G14940
A7	164	GSVIVP00020119001	evm.TU.supercontig_58.24
A7	165	GSVIVP00020125001	GSVIVP00023859001	fgenesh4_pg.C_LG_VIII001440	estExt_fgenesh4_pm.C_LG_X0276	gene32599	MDP0000237883	MDP0000033699	chr5.CM0071.580.nc	Glyma10g32350.1	Glyma20g35260.1	Tc04p024650
A7	166	GSVIVP00020121001	GSVIVP00023841001	MDP0000213864	MDP0000124810
A7	167	GSVIVP00020123001	gw1.VIII.518.1	gw1.X.5636.1	Tc04p024640
A7	168	GSVIVP00020117001	grail3.0009014701
A7	169	GSVIVP00020114001	eugene3.00081504	gw1.X.5660.1	gene32585	Tc04p024550
A7	170	GSVIVP00020128001	fgenesh4_pg.C_LG_VIII001443	eugene3.00100701	gene22442	MDP0000603266	MDP0000257232	Glyma20g34690.1
A7	171	GSVIVP00020008001	gw1.VIII.542.1	gw1.X.5855.1	gene06175	chr5.CM0357.750.nc	Glyma10g39250.1	Glyma20g28540.1
A7	172	GSVIVP00020109001	evm.TU.supercontig_58.14
A7	173	GSVIVP00020035001	GSVIVP00023765001	MDP0000188132	Glyma10g39090.1	Glyma20g28730.1
A7	174	GSVIVP00020122001	Tc04p024620	evm.TU.supercontig_58.30
A7	175	GSVIVP00020015001	Glyma10g39210.1	Glyma20g28500.1
A7	176	GSVIVP00020014001	gw1.X.5847.1	gene06163	MDP0000816260	MDP0000320198	chr5.CM0357.680.nc	Glyma10g39220.1	Glyma20g28510.1	Tc04p023960
A7	177	GSVIVP00020169001	evm.TU.supercontig_44.101
A7	178	GSVIVP00020268001	chr5.CM0071.70.nd	Tc04p025540	evm.TU.supercontig_44.53
A7	179	GSVIVP00020311001	evm.TU.supercontig_44.25
A7	180	GSVIVP00020010001	fgenesh4_pg.C_LG_X000792	gene06171	MDP0000232865	Glyma01g44760.1	Glyma11g00850.1	Tc04p023940
A7	181	GSVIVP00020219001	evm.TU.supercontig_44.68	evm.TU.supercontig_50.27
A7	182	GSVIVP00020314001	gw1.VIII.1815.1	gw1.X.4521.1	gene11531	evm.TU.supercontig_44.24
A7	183	GSVIVP00020286001	estExt_fgenesh4_pm.C_LG_VIII0705	eugene3.00100333
A7	184	GSVIVP00020294001	eugene3.00081551	gw1.X.4469.1	Tc04p025750
A7	185	GSVIVP00020251001	Glyma10g30980.1	Glyma20g36490.1
A7	186	GSVIVP00020259001	MDP0000284899	Glyma10g30940.1	Glyma20g36520.1	Tc04p025500	evm.TU.supercontig_44.62
A7	187	GSVIVP00020276001	gw1.VIII.200.1	gene11469	Glyma02g00780.1	Tc04p025600	AT1G04420	evm.TU.supercontig_44.45
A7	188	GSVIVP00020260001	eugene3.00081535	gene11459	MDP0000275889	Glyma02g00830.1	Tc04p025510	AT1G04400	evm.TU.supercontig_44.59
A7	189	GSVIVP00020065001	eugene3.00081482	fgenesh4_pg.C_LG_X000749	MDP0000288182	Glyma10g38830.1	Tc04p024440	AT3G22880	evm.TU.supercontig_44.126
A7	190	GSVIVP00020055001	evm.TU.supercontig_44.120
A7	191	GSVIVP00020097001	gw1.VIII.515.1
A7	192	GSVIVP00020066001	fgenesh4_pg.C_LG_VIII001413	gw1.X.5732.1	MDP0000262273	MDP0000183142	chr5.CM0357.230.nc	Tc04p024450	evm.TU.supercontig_44.127
A7	193	GSVIVP00020063001	estExt_fgenesh4_pg.C_LG_VIII1400	grail3.0175001701	gene28923	MDP0000170872	MDP0000645274	chr5.CM0357.270.nc	Glyma10g38840.1	Glyma20g28930.1	Tc04p024430	AT3G22850	evm.TU.supercontig_44.125
A7	194	GSVIVP00020056001	estExt_fgenesh4_pg.C_LG_X0744	gene29007	MDP0000223679	MDP0000315745	chr5.CM0357.380.nc	Tc04p024350	AT1G04200	evm.TU.supercontig_44.121
A7	195	GSVIVP00020049001	gw1.X.5768.1	gene29854	Glyma10g00570.1	Tc04p024280	evm.TU.supercontig_44.114
A7	196	GSVIVP00020025001	Glyma01g44560.1	Tc04p024060	AT1G05460
A7	197	GSVIVP00020026001	GSVIVP00023759001	AT1G05470	evm.TU.supercontig_58.68
A7	198	GSVIVP00020027001	evm.TU.supercontig_58.66
A7	199	GSVIVP00020028001	Glyma01g44610.1	Glyma11g00970.1	evm.TU.supercontig_58.60
A7	200	GSVIVP00020170001	gw1.VIII.1993.1	evm.TU.supercontig_44.97
A7	201	GSVIVP00020210001	Tc04p025310	evm.TU.supercontig_44.78
A7	202	GSVIVP00020158001	estExt_fgenesh4_pm.C_LG_VIII0697	estExt_Genewise1_v1.C_LG_X5521
A7	203	GSVIVP00020038001	GSVIVP00031140001	MDP0000317550	chr5.CM0357.460.nc	AT3G22800
A7	204	GSVIVP00020022001	chr5.CM0357.640.nc	Glyma01g44530.1	Glyma11g01010.1
A7	205	GSVIVP00020032001	gw1.VIII.552.1	Glyma01g44630.1	Glyma11g00950.1
A7	206	GSVIVP00020033001	fgenesh4_pg.C_LG_X000770	gene22438	chr1.CM0591.80.nd	Glyma01g44640.1	Glyma11g00940.1	Tc04p024140	AT3G22690
A7	207	GSVIVP00020047001	gw1.X.5772.1	MDP0000280386	Glyma10g38990.1	evm.TU.supercontig_44.112
A7	208	GSVIVP00020036001	estExt_fgenesh4_pg.C_LG_VIII1381	estExt_Genewise1_v1.C_LG_X5756
A7	209	GSVIVP00020046001	grail3.0009011501	fgenesh4_pg.C_LG_X000758	Glyma02g00730.1	Glyma10g00620.1
A7	210	GSVIVP00020039001	estExt_fgenesh4_pm.C_LG_VIII0670	grail3.0175003001	gene29979	MDP0000218675	Glyma02g00700.1	Glyma10g00640.1	Tc04p024210	AT1G04190	evm.TU.supercontig_44.109
A7	211	GSVIVP00020031001	gene29937	MDP0000225455	chr1.CM0591.90.nd	evm.TU.supercontig_58.59
A7	212	GSVIVP00020003001	fgenesh4_pm.C_LG_X000324	Tc04p023850
A7	213	GSVIVP00020111001	gw1.X.5664.1	gene29068	Glyma10g33670.1	Glyma20g33930.1	Tc04p024520	AT3G23020	evm.TU.supercontig_58.8
A7	214	GSVIVP00020108001	chr5.CM0086.10.nd	evm.TU.supercontig_58.11
A7	215	GSVIVP00020105001	estExt_fgenesh4_pm.C_LG_VIII0684	gene29061	MDP0000625647	Glyma02g00390.1	Glyma10g00450.1	AT3G22990	evm.TU.supercontig_58.3
A7	216	GSVIVP00020116001	eugene3.00081505	gw1.X.5654.1	gene32586	MDP0000290557	chr5.CM0086.150.nc	Glyma10g32300.1	Glyma20g35310.1	Tc04p024560	evm.TU.supercontig_58.18
A7	217	GSVIVP00020118001	gw1.VIII.517.1	gene32588	MDP0000245188	chr5.CM0086.180.nc	Glyma10g32320.1	Glyma20g35290.1	evm.TU.supercontig_58.21
A7	218	GSVIVP00020113001	gw1.X.5663.1	gene32584	Glyma10g00310.1	Tc04p024540	evm.TU.supercontig_58.17
A7	219	GSVIVP00020112001	grail3.0009014401	gene32579	MDP0000229949	Glyma10g00320.1	Tc04p024530	evm.TU.supercontig_58.15
A7	220	GSVIVP00020100001	gene29043	Glyma20g35430.1	AT3G22950	evm.TU.supercontig_44.135
A7	221	GSVIVP00020178001	gw1.X.5529.1	Glyma20g21940.1
A7	222	GSVIVP00020110001	MDP0000197160	chr5.CM0086.110.nc	Glyma10g32280.1	AT3G23000
A7	223	GSVIVP00020069001	Glyma20g26900.1	evm.TU.supercontig_44.129
A7	224	GSVIVP00020133001	GSVIVP00023867001	evm.TU.supercontig_58.38
A7	225	GSVIVP00020152001	MDP0000171048	Glyma20g26220.1	Tc04p024860	evm.TU.supercontig_58.46
A7	226	GSVIVP00020279001	evm.TU.supercontig_44.43
A7	227	GSVIVP00020212001	fgenesh4_pg.C_LG_X000676	Glyma10g33140.1	Glyma20g34500.1	Tc04p025330
A7	228	GSVIVP00020214001	gene11434	Glyma10g33130.1	Tc04p025340
A7	229	GSVIVP00020216001	eugene3.00100660	gene11437	Glyma10g33110.1	Glyma20g34520.1	Tc04p025360
A7	230	GSVIVP00020217001	fgenesh4_pg.C_LG_X000673	gene11438	Glyma10g33090.1	Glyma20g34540.1	evm.TU.supercontig_44.71
A7	231	GSVIVP00020221001	MDP0000167207	Tc04p025410
A7	232	GSVIVP00020181001	grail3.0144002001	gene01772	MDP0000583430	Glyma10g33170.1	Glyma20g34470.1	Tc04p025140	evm.TU.supercontig_44.81
A7	233	GSVIVP00020175001	gene01757	MDP0000175382	Glyma10g33230.1	Tc04p025020
A7	234	GSVIVP00020176001	gw1.X.5535.1	gene01760	MDP0000765891	Glyma10g33200.1	Glyma20g34450.1	Tc04p025040	AT3G23160	evm.TU.supercontig_44.87
A7	235	GSVIVP00020174001	gene32532	Glyma10g33240.1	Glyma20g34420.1	Tc04p025010	evm.TU.supercontig_44.93
A7	236	GSVIVP00020183001	estExt_fgenesh4_pm.C_LG_X0262	Tc04p025160
A7	237	GSVIVP00020160001	gene32563
A7	238	GSVIVP00020141001	eugene3.00081521	gw1.X.5599.1	gene32547	MDP0000147678	MDP0000650760	chr1.CM0591.330.nd	Glyma01g44500.1	Glyma11g01030.1	Tc04p024790	AT3G23080	evm.TU.supercontig_58.41
A7	239	GSVIVP00019973001	Tc04p023560
A7	240	GSVIVP00020147001	gw1.X.5591.1	Glyma10g32840.1	Glyma20g34800.1	Tc04p024830	evm.TU.supercontig_58.45
A7	241	GSVIVP00020145001	fgenesh4_pg.C_LG_X000698	MDP0000169926	Glyma10g32850.1	Glyma20g34790.1	Tc04p024820	evm.TU.supercontig_58.44
A7	242	GSVIVP00019703001	gw1.X.763.1
A7	243	GSVIVP00019713001	GSVIVP00022528001	AT3G17420
A7	244	GSVIVP00019710001	MDP0000613300	Glyma17g03840.1	Tc04p030490
A7	245	GSVIVP00019694001	estExt_Genewise1_v1.C_LG_X0762	gene22981	MDP0000315021	chr5.CM0357.300.nc	Glyma10g38860.1	Glyma20g28920.1	Tc04p030390
A7	246	GSVIVP00019701001	gene22992	MDP0000849489	Glyma07g36130.1	Glyma17g04290.1	Tc04p030350	AT3G17350
A7	247	GSVIVP00019724001	estExt_Genewise1_v1.C_LG_VIII2938	gene22803	MDP0000134648	Tc04p030660
A7	248	GSVIVP00019725001	estExt_fgenesh4_pm.C_LG_X0017	gene22802	MDP0000225978	Glyma15g16970.1	Tc04p030670
A7	249	GSVIVP00019721001	gw1.X.3639.1	gene22808	MDP0000303736	Tc04p030630	AT3G17470
A7	250	GSVIVP00019722001	estExt_fgenesh4_pg.C_LG_X0029	gene22806	MDP0000314872	Tc04p030640	AT3G17510
A7	251	GSVIVP00019702001	Tc04p030360
A7	252	GSVIVP00019718001	gene22812	MDP0000314867	Tc04p030580
A7	253	GSVIVP00019717001	eugene3.00100024	MDP0000314866	Glyma01g42730.1	Tc04p030570
A7	254	GSVIVP00019720001	estExt_fgenesh4_pm.C_LG_X0015	gene22809	MDP0000823145	Tc04p030620	AT3G17465
A7	255	GSVIVP00019726001	estExt_Genewise1_v1.C_LG_VIII0838	gene22801	Tc04p030700
A7	256	GSVIVP00019733001	fgenesh4_pg.C_LG_X000038
A7	257	GSVIVP00019737001	estExt_Genewise1_v1.C_LG_X3658	gene22781	Tc04p030770
A7	258	GSVIVP00019695001	gene22984	MDP0000232326	AT1G48160
A7	259	GSVIVP00019700001	gene22993	MDP0000159365	Tc04p030340	AT1G48130
A7	260	GSVIVP00019730001	estExt_Genewise1_v1.C_LG_X3642	gene22794
A7	261	GSVIVP00019732001	gw1.X.3663.1	gene22790	Glyma13g17850.1	Glyma17g04660.1	AT1G48310
A7	262	GSVIVP00019748001	estExt_Genewise1_v1.C_LG_X3683
A7	263	GSVIVP00019735001	gene22786	MDP0000705053	Tc04p030750	AT1G48320
A7	264	GSVIVP00019740001	estExt_Genewise1_v1.C_LG_X3660	gene22780	AT3G17590
A7	265	GSVIVP00019747001	MDP0000241880	Glyma13g17700.1	Glyma17g04810.1
A7	266	GSVIVP00019749001	estExt_Genewise1_v1.C_LG_X3691	MDP0000279154	AT1G48350	AT3G17626
A7	267	GSVIVP00033164001	estExt_fgenesh4_pg.C_LG_VIII0908	estExt_fgenesh4_pm.C_LG_X0573	MDP0000146389	MDP0000924199	Glyma09g03910.1	Glyma15g14870.1	Tc04p029790	AT5G49510	evm.TU.supercontig_9.37
A7	268	GSVIVP00033144001	gw1.VIII.1841.1	estExt_Genewise1_v1.C_LG_X0628	Glyma09g03990.1	Glyma15g14980.1	AT4G16250
A7	269	GSVIVP00033155001	gw1.VIII.2275.1	fgenesh4_pm.C_LG_X000576	AT3G17090	evm.TU.supercontig_9.45
A7	270	GSVIVP00033153001	fgenesh4_pg.C_LG_VIII000923	gw1.X.643.1	Glyma07g36760.1
A7	271	GSVIVP00033156001	grail3.0010033901	estExt_fgenesh4_pm.C_LG_X0570	gene05092	chr4.CM0333.20.nd	Glyma07g36720.1	Glyma17g03880.1	Tc04p029690	AT4G16170	evm.TU.supercontig_9.44
A7	272	GSVIVP00033163001	Glyma07g36670.1	Glyma17g03930.1	evm.TU.supercontig_9.40
A7	273	GSVIVP00033158001	eugene3.00080971	estExt_fgenesh4_pg.C_LG_X1324	gene05089	MDP0000785886	MDP0000842520	Glyma07g36700.1	Glyma17g03910.1	Tc04p029700
A7	274	GSVIVP00033166001	gw1.VIII.466.1	gw1.X.652.1	gene05067	MDP0000211003	MDP0000121837	chr4.CM0333.70.nd	Glyma07g36580.1	Glyma17g04030.1	Tc04p029820	AT4G16270	evm.TU.supercontig_9.34
A7	275	GSVIVP00033159001	estExt_Genewise1_v1.C_LG_VIII2688	gene05086	gene06504	MDP0000278398	MDP0000842521	Tc04p029710	evm.TU.supercontig_9.41
A7	276	GSVIVP00033169001	eugene3.00080964	eugene3.00101416	gene16883	MDP0000133149	chr4.CM0333.110.nd	Glyma07g36620.1	Glyma17g03980.1
A7	277	GSVIVP00033174001	gw1.VIII.463.1	Tc04p029910	AT3G06560
A7	278	GSVIVP00033069001	MDP0000864748	evm.TU.supercontig_9.105
A7	279	GSVIVP00033170001	estExt_fgenesh4_pg.C_LG_VIII0903	estExt_Genewise1_v1.C_LG_X0656	gene05070	MDP0000249107	chr4.CM0333.120.nd	Glyma07g36610.1	Glyma17g03990.1	Tc04p029850	AT3G06580
A7	280	GSVIVP00033177001	gene05045	MDP0000186455	chr4.CM0333.280.nc	Glyma07g36550.1	Tc04p029950	AT3G06550
A7	281	GSVIVP00033064001	evm.TU.supercontig_9.107
A7	282	GSVIVP00033180001	gw1.X.670.1	gene05034	Tc04p029970
A7	283	GSVIVP00033181001	Glyma09g03770.1	Glyma15g14710.1
A7	284	GSVIVP00033182001	gw1.VIII.2221.1	gw1.X.672.1	Glyma09g03760.1	Glyma15g14700.1	evm.TU.supercontig_9.6
A7	285	GSVIVP00033183001	fgenesh4_pm.C_LG_X000584	gene05026	Glyma09g03750.1	Glyma15g14690.1	AT5G49610
A7	286	GSVIVP00033185001	gw1.X.683.1	gene05024	MDP0000187687	chr4.CM0333.330.nc	Glyma07g36470.1	Glyma17g04130.1	Tc04p030040	AT3G06510	evm.TU.supercontig_9.3
A7	287	GSVIVP00033184001	gw1.X.679.1	chr4.CM0333.320.nc	Glyma07g36500.1	Tc04p030030	AT3G17180	evm.TU.supercontig_9.4
A7	288	GSVIVP00019671001	grail3.0006054601	gene05006
A7	289	GSVIVP00019719001	Tc04p030600
A7	290	GSVIVP00019678001	gw1.VIII.2124.1	gw1.X.736.1
A7	291	GSVIVP00019679001	estExt_fgenesh4_pg.C_LG_VIII0879	estExt_fgenesh4_pg.C_LG_X1369	Glyma09g03610.1	Glyma15g14530.1	Tc04p030240	AT3G17300
A7	292	GSVIVP00033187001	chr4.CM0333.350.nc	Glyma09g03700.1	Glyma15g14650.1	evm.TU.supercontig_9.2
A7	293	GSVIVP00019672001	grail3.0010030801	gw1.X.713.1	gene05005	Glyma07g36040.1	Glyma17g04210.1	Tc04p030150	AT1G48030
A7	294	GSVIVP00033175001	grail3.0006052301	Tc04p029920
A7	295	GSVIVP00033179001	gw1.VIII.834.1	gw1.X.671.1	MDP0000188613	Glyma15g14740.1
A7	296	GSVIVP00033190001	gw1.VIII.2870.1	gw1.X.694.1	MDP0000315017	Glyma07g36390.1	Glyma17g04180.1	Tc04p030090	AT3G17205
A7	297	GSVIVP00033191001	fgenesh4_pg.C_LG_VIII000894	MDP0000497521	MDP0000306612	Glyma09g03670.1	Glyma15g14560.1	Tc04p030100	AT5G49930
A7	298	GSVIVP00033189001	fgenesh4_pm.C_LG_VIII000421	gene05018	Tc04p030080
A7	299	GSVIVP00033192001	grail3.0010031101	gw1.X.699.1	gene05016	MDP0000158987	MDP0000926379	Glyma15g14550.1	Tc04p030110
A7	300	GSVIVP00019674001	gw1.X.723.1	gene05003	MDP0000198402	Glyma17g04230.1	Tc04p030170
A7	301	GSVIVP00033151001	gw1.VIII.2243.1	gene05103	chr6.CM1829.220.nc	Glyma09g03950.1	Glyma15g14950.1	Tc04p029640	AT4G16230
A7	302	GSVIVP00019692001	Tc04p030430
A7	303	GSVIVP00033150001	MDP0000124622	MDP0000292744	Tc04p029620
A7	304	GSVIVP00033148001	gw1.VIII.2247.1	gene05106	MDP0000857958	MDP0000195096	chr6.CM1829.210.nc	Glyma09g03960.1	Tc04p029610	AT3G17060
A7	305	GSVIVP00033096001	gene05175	Glyma17g03410.1
A7	306	GSVIVP00033147001	estExt_fgenesh4_pg.C_LG_VIII0922	estExt_fgenesh4_pg.C_LG_X1314	gene05108	MDP0000730224	MDP0000639101	chr6.CM1829.190.nc	Glyma17g03720.1	Tc04p029600	AT3G06610
A7	307	GSVIVP00033146001	fgenesh4_pm.C_LG_VIII000438	eugene3.00101399	gene05110	MDP0000165867	MDP0000865313	chr6.CM1829.180.nc	Glyma07g36830.1	Glyma17g03710.1	Tc04p029590	AT5G49470	evm.TU.supercontig_9.49
A7	308	GSVIVP00033143001	grail3.0010034901	estExt_Genewise1_v1.C_LG_X0623	MDP0000205540	MDP0000814329	chr6.CM1829.160.nc	Glyma07g36840.1	Tc01p031910	Tc04p029570	AT3G06650	AT5G49460	evm.TU.supercontig_9.53
A7	309	GSVIVP00033138001	Tc04p029490
A7	310	GSVIVP00033139001	gw1.X.619.1	gene05126	MDP0000293231	chr4.CM0429.350.nc	Glyma07g36870.1	Glyma17g03680.1	Tc04p029500	AT3G17040	evm.TU.supercontig_9.58
A7	311	GSVIVP00033136001	estExt_fgenesh4_pm.C_LG_VIII0437	estExt_fgenesh4_pm.C_LG_X0563	Glyma10g35030.1	AT3G66654
A7	312	GSVIVP00033135001	grail3.0006048501	MDP0000770331	chr4.CM0429.320.nc	Glyma07g36900.1	Glyma17g03660.1	Tc04p029460	evm.TU.supercontig_9.61
A7	313	GSVIVP00033134001	estExt_fgenesh4_pg.C_LG_VIII0932	gene05132	MDP0000249620	MDP0000283106	chr6.CM1829.40.nc	Glyma09g04060.1	Tc04p029450	AT3G66658	evm.TU.supercontig_9.62
A7	314	GSVIVP00033068001	Tc04p028860
A7	315	GSVIVP00033047001	eugene3.00100080
A7	316	GSVIVP00033065001	gene07076	MDP0000119517	Glyma07g37280.1	Tc04p028740
A7	317	GSVIVP00033056001	Glyma07g37370.1	Glyma17g03260.1
A7	318	GSVIVP00033063001	fgenesh4_pg.C_LG_X000064	MDP0000129331	Tc04p028720
A7	319	GSVIVP00033011001	estExt_fgenesh4_pg.C_LG_X0154
A7	320	GSVIVP00033026001	fgenesh4_pm.C_LG_X000053	Glyma07g37550.1	Glyma17g03100.1	Tc04p028400
A7	321	GSVIVP00033027001	gw1.X.3923.1	Glyma07g37540.1	Glyma17g03110.1	Tc04p028410	AT3G06850
A7	322	GSVIVP00033030001	gw1.X.3909.1	gene07034	Glyma07g37530.1	Glyma17g03120.1	Tc04p028430	AT3G16700	AT4G15940
A7	323	GSVIVP00033038001	Tc04p028490
A7	324	GSVIVP00033059001	gw1.X.3724.1	gene07072	Tc04p028710	evm.TU.supercontig_9.109
A7	325	GSVIVP00033119001	GSVIVP00022623001	chr4.CM0429.100.nd
A7	326	GSVIVP00033013001	gene06839	MDP0000329239	AT3G16690	AT4G15920
A7	327	GSVIVP00033022001	estExt_Genewise1_v1.C_LG_X3923	gene06841	MDP0000259496	MDP0000311452	Glyma17g03070.1	Tc04p028360
A7	328	GSVIVP00033033001	eugene3.00100120
A7	329	GSVIVP00033035001	gene07039	Glyma09g04760.1	Glyma15g16100.1
A7	330	GSVIVP00033066001	gene07077	Tc04p028750
A7	331	GSVIVP00033094001	AT3G16860
A7	332	GSVIVP00033058001	eugene3.00100064	gene07070	MDP0000768248	Glyma07g37330.1	Glyma17g03290.1	Tc04p028690	AT3G16810	evm.TU.supercontig_9.110
A7	333	GSVIVP00033098001	fgenesh4_pg.C_LG_VIII000967	fgenesh4_pg.C_LG_X001274	Glyma07g37170.1	evm.TU.supercontig_9.94
A7	334	GSVIVP00033046001	MDP0000413382	Glyma07g37430.1	Glyma17g03200.1	AT3G06790
A7	335	GSVIVP00033053001	MDP0000191203	Glyma09g04620.1	Glyma15g16270.1	Tc04p028640	AT3G16785
A7	336	GSVIVP00033099001	GSVIVP00028073001	gw1.VIII.775.1	gw1.X.531.1	gene05172	MDP0000233216	Glyma09g04400.1	Glyma15g15450.1	Tc04p029050
A7	337	GSVIVP00033091001	estExt_fgenesh4_pm.C_LG_X0003	MDP0000218062	MDP0000174019	Tc04p028960	evm.TU.supercontig_9.104
A7	338	GSVIVP00033093001	estExt_Genewise1_v1.C_LG_X3573	gene05178	MDP0000224740	MDP0000290818	Glyma07g37220.1	Tc04p028990	evm.TU.supercontig_9.100
A7	339	GSVIVP00033105001	gw1.VIII.632.1	Tc04p029130
A7	340	GSVIVP00033108001	grail3.0010038502	grail3.0006045701	Glyma09g04350.1	Glyma15g15380.1	AT4G16146
A7	341	GSVIVP00033115001	gw1.VIII.774.1	MDP0000197693	chr4.CM0429.140.nd	Glyma09g04310.1
A7	342	GSVIVP00033116001	grail3.0006046301	gene05157	MDP0000197694	chr4.CM0429.130.nd	Glyma09g04290.1	Tc04p029210
A7	343	GSVIVP00033104001	fgenesh4_pm.C_LG_X000557	gene05166	Glyma07g37130.1	Glyma17g03490.1	Tc04p029120	AT4G16144	evm.TU.supercontig_9.89
A7	344	GSVIVP00033120001	fgenesh4_pm.C_LG_VIII000450	estExt_fgenesh4_pm.C_LG_X0555	gene05153	MDP0000320243	chr4.CM0429.90.nd	Glyma07g37040.1	Tc04p029240	AT3G06670	AT5G49370	evm.TU.supercontig_9.86
A7	345	GSVIVP00033121001	grail3.0010037101	grail3.0006046801	gene05152	chr4.CM0429.60.nd	Glyma15g15260.1	Tc04p029250	AT4G16160	evm.TU.supercontig_9.84
A7	346	GSVIVP00033127001	grail3.0010036201	gene05137	MDP0000279690	chr4.CM0429.210.nc	Glyma07g36960.1	Glyma17g03600.1	Tc04p029360	AT3G16990	evm.TU.supercontig_9.70
A7	347	GSVIVP00033123001	estExt_fgenesh4_pg.C_LG_VIII0941	fgenesh4_pm.C_LG_X000563	gene05148	chr4.CM0429.160.nc	Glyma09g04220.1	Tc04p029280	AT3G16980	AT4G16265	evm.TU.supercontig_9.82
A7	348	GSVIVP00033124001	Glyma09g04210.1	Glyma15g15220.1	Tc04p029290	evm.TU.supercontig_9.80
A7	349	GSVIVP00033129001	estExt_fgenesh4_pm.C_LG_VIII0439	estExt_fgenesh4_pg.C_LG_X1296	gene05136	MDP0000131917	MDP0000897736	chr4.CM0429.270.nc	chr6.CM0539.10.nd	Glyma17g03610.1	Tc04p029400	AT3G17000	evm.TU.supercontig_9.67
A7	350	GSVIVP00033132001	estExt_fgenesh4_pm.C_LG_X0562	MDP0000415257	chr6.CM0539.40.nd	Glyma15g15080.1	Tc04p029430	AT3G17020	evm.TU.supercontig_9.63
A7	351	GSVIVP00020189001	AT1G06650
A7	352	GSVIVP00020190001	AT1G06620
A7	353	GSVIVP00019681001	Glyma07g36090.1	Glyma17g04250.1
A7	354	GSVIVP00019682001	Glyma07g36110.1	Glyma17g04270.1
A7	355	GSVIVP00033039001	MDP0000125797
A7	356	GSVIVP00033044001	MDP0000221383
A8	1	GSVIVP00028218001	estExt_Genewise1_v1.C_LG_II1587	gene12395	MDP0000418846	chr5.CM0048.470.nd	Glyma02g00920.1	Glyma10g27970.1	Tc01p033100	AT4G01660	evm.TU.supercontig_57.40
A8	2	GSVIVP00028213001	gw1.II.870.1	gw1.XIV.2046.1	chr5.CM0048.410.nd
A8	3	GSVIVP00028217001	grail3.0039028302	fgenesh4_pg.C_LG_XIV000513	gene12392	MDP0000228047	chr5.CM0048.520.nd	Glyma10g27980.1	Tc01p033110	evm.TU.supercontig_57.44
A8	4	GSVIVP00028205001	estExt_fgenesh4_pg.C_LG_XIV0499	gene12387	MDP0000232422	chr5.CM0048.430.nd	Glyma02g00910.1	Glyma10g28030.1	Tc01p033180	evm.TU.supercontig_57.47
A8	5	GSVIVP00028179001	eugene3.00021897	gw1.XIV.2196.1	gene24519	MDP0000205578	chr5.CM0158.190.nd	Glyma02g01210.1	Glyma10g01270.1	Tc01p032500
A8	6	GSVIVP00028180001	estExt_fgenesh4_pg.C_LG_II1859	fgenesh4_pm.C_LG_XIV000269	gene24518	MDP0000205579	Tc01p032510
A8	7	GSVIVP00028189001	MDP0000949757	chr5.CM0158.160.nc	Glyma02g01180.1	Glyma10g01220.1	Tc01p032630
A8	8	GSVIVP00028195001	grail3.0050015101	estExt_Genewise1_v1.C_LG_XIV2145	Glyma02g01160.1	Glyma10g01210.1	Tc01p032720
A8	9	GSVIVP00028188001	gw1.II.498.1	eugene3.00140595	Glyma03g38180.1	Glyma19g40790.1	Tc01p032620
A8	10	GSVIVP00028233001	fgenesh4_pg.C_LG_II001911	gw1.XIV.2081.1	gene24478	MDP0000761511	Glyma10g27850.1	evm.TU.supercontig_57.18
A8	11	GSVIVP00028231001	gw1.II.894.1	gw1.XIV.2074.1	gene24481	MDP0000418201	chr1.CM0122.120.nc	Glyma02g01020.1	Tc01p032950	evm.TU.supercontig_57.22
A8	12	GSVIVP00028230001	grail3.0050017401	grail3.0061005101	Tc01p032980
A8	13	GSVIVP00028229001	fgenesh4_pg.C_LG_II001916	fgenesh4_pg.C_LG_XIV000523	gene24482	Glyma10g27890.1	Tc01p032990	AT4G01690	evm.TU.supercontig_57.25
A8	14	GSVIVP00028224001	Tc01p033070
A8	15	GSVIVP00028234001	fgenesh4_pg.C_LG_II001910	gw1.XIV.2085.1	gene24477	MDP0000130769	chr1.CM0122.140.nc	Glyma02g01050.1	Tc01p032920	AT3G62110	evm.TU.supercontig_57.17
A8	16	GSVIVP00028236001	gw1.XIV.2088.1	gene24475	MDP0000237525	Glyma02g01060.1	Glyma10g27810.1	Tc01p032900	AT4G01800	evm.TU.supercontig_57.14
A8	17	GSVIVP00028235001	fgenesh4_pg.C_LG_XIV000529	Glyma10g27820.1
A8	18	GSVIVP00028225001	Tc01p033040
A8	19	GSVIVP00028239001	eugene3.00021931	estExt_fgenesh4_pm.C_LG_XIV0247	gene24474	MDP0000296003	chr1.CM0122.180.nc	Glyma03g38330.1	Glyma19g40920.1	Tc01p032880	AT4G01810	evm.TU.supercontig_57.13
A8	20	GSVIVP00028238001	eugene3.00021932	gw1.XIV.2092.1	Glyma03g38340.1	Glyma19g40930.1	Tc01p032890	AT3G62120
A8	21	GSVIVP00028190001	Tc01p032640
A8	22	GSVIVP00028240001	gw1.II.2843.1	eugene3.00140573	chr1.CM0206.720.nc	Glyma02g01070.1	Glyma10g27800.1	AT3G62130
A8	23	GSVIVP00028241001	eugene3.00140574	gene24471	MDP0000296002	chr1.CM0122.190.nc	Glyma03g38310.1	Glyma19g40910.1	Tc01p032850	evm.TU.supercontig_57.10
A8	24	GSVIVP00028244001	eugene3.00140581	chr1.CM0122.210.nc	Glyma03g38290.1	Glyma19g40900.1	Tc01p032820
A8	25	GSVIVP00028245001	fgenesh4_pg.C_LG_II001901	gw1.XIV.2130.1	gene24466	MDP0000415910	chr1.CM0122.220.nc	Glyma03g38280.1	Glyma19g40890.1	Tc01p032810	AT4G01840	evm.TU.supercontig_57.6
A8	26	GSVIVP00028246001	fgenesh4_pg.C_LG_II001900	MDP0000187529	evm.TU.supercontig_57.5
A8	27	GSVIVP00028247001	eugene3.00021921	grail3.0061007202	gene24570	MDP0000258610	Glyma02g01120.1	Tc01p032780
A8	28	GSVIVP00028253001	eugene3.00021919	AT3G62190
A8	29	GSVIVP00028248001	gw1.II.491.1	fgenesh4_pg.C_LG_XIV000547	chr1.CM0122.230.nc	Glyma03g38240.1	Glyma19g40850.1	Tc01p032770
A8	30	GSVIVP00028261001	grail3.0039026901	gw1.XIV.2019.1	gene12367	MDP0000232426	Glyma03g38520.1	Glyma19g41120.1	Tc01p033270	evm.TU.supercontig_57.54
A8	31	GSVIVP00028260001	grail3.0039027101	gene12386	chr5.CM0048.560.nd	Tc01p033250
A8	32	GSVIVP00028256001	Tc01p033210
A8	33	GSVIVP00028255001	eugene3.00021717	fgenesh4_pg.C_LG_XIV000509	chr5.CM0048.360.nd
A8	34	GSVIVP00028200001	gene24561	Tc01p032740
A8	35	GSVIVP00028175001	Tc01p032430	AT3G62280
A8	36	GSVIVP00028181001	gene24553	MDP0000520097	Tc01p032610	AT4G01870
A8	37	GSVIVP00028161001	gw1.II.529.1	gw1.XIV.2239.1	MDP0000145841	MDP0000161181	Glyma02g01330.1	Tc01p032310	evm.TU.supercontig_18.97
A8	38	GSVIVP00028164001	GSVIVP00022572001	eugene3.00140618
A8	39	GSVIVP00028162001	gw1.XIV.2235.1	Glyma02g01310.1	Glyma10g01360.1	Tc01p032330
A8	40	GSVIVP00028186001	eugene3.00021899	eugene3.00140600	gene24549	Tc01p032550
A8	41	GSVIVP00028182001	estExt_Genewise1_v1.C_LG_II3729	Tc01p032580	AT4G01880
A8	42	GSVIVP00028168001	Glyma02g01270.1	Tc01p032380
A8	43	GSVIVP00028172001	gw1.II.532.1	eugene3.00140614	gene24536	MDP0000232030	chr1.CM0122.450.nc	Glyma03g38110.1	Glyma19g40710.1	Tc01p032410	AT4G01897
A8	44	GSVIVP00028174001	gw1.II.535.1
A8	45	GSVIVP00028171001	eugene3.00021891	MDP0000131279	chr1.CM0122.460.nc	Glyma03g38100.1	Glyma19g40700.1	Tc01p032400	AT4G01900
A8	46	GSVIVP00028159001	fgenesh4_pm.C_LG_XIV000280	chr1.CM0122.670.nd	Glyma03g38020.1	Glyma19g40630.1	Tc01p032300	AT2G47210	evm.TU.supercontig_18.96
A8	47	GSVIVP00028150001	eugene3.00140625	MDP0000140769	Glyma02g01350.1	Tc01p032290	AT4G01935
A8	48	GSVIVP00028146001	gw1.II.706.1	gene20573	MDP0000465035	chr1.CM0122.630.nd	Glyma02g01370.1	Tc01p032080	AT2G47240	evm.TU.supercontig_18.89
A8	49	GSVIVP00028149001	estExt_fgenesh4_pg.C_LG_II1840	gw1.XIV.2250.1	chr1.CM0122.620.nd	Tc01p032280	evm.TU.supercontig_18.94
A8	50	GSVIVP00028144001	fgenesh4_pm.C_LG_II000920	fgenesh4_pg.C_LG_XIV000587	gene20572	chr1.CM0122.690.nd	Glyma02g01390.1	Tc01p032050	AT3G62310	evm.TU.supercontig_18.86
A8	51	GSVIVP00028143001	fgenesh4_pg.C_LG_II001856	gene20571	MDP0000285441	Glyma03g37990.1	Tc01p032040	evm.TU.supercontig_18.85
A8	52	GSVIVP00028140001	estExt_Genewise1_v1.C_LG_II1337	fgenesh4_pg.C_LG_XIV000589	gene20565	MDP0000928176	chr1.CM0122.710.nd	Glyma03g37960.1	Glyma19g40580.1	Tc01p031980	evm.TU.supercontig_18.81
A8	53	GSVIVP00028135001	gw1.II.4014.1	eugene3.00140639	MDP0000184935	Glyma19g40550.1	Tc01p031940	evm.TU.supercontig_18.74
A8	54	GSVIVP00028133001	grail3.0050011101	gene20460	MDP0000289926	MDP0000199780	Glyma03g37930.1	Glyma19g40520.1	Tc01p031890	AT3G62360	evm.TU.supercontig_18.71
A8	55	GSVIVP00028128001	eugene3.00021857	gene20456	Glyma03g37920.1	Glyma19g40510.1	Tc01p031830	AT2G47330	evm.TU.supercontig_18.57
A8	56	GSVIVP00028145001	gene20574	evm.TU.supercontig_18.87
A8	57	GSVIVP00028129001	gw1.II.884.1	MDP0000191282	chr5.CM0239.170.nd	Glyma02g01470.1	Glyma10g01510.1	Tc01p031840	AT4G01995	evm.TU.supercontig_18.58
A8	58	GSVIVP00028134001	fgenesh4_pg.C_LG_II001845	grail3.0061011301	gene20461	MDP0000292954	Tc01p031900	evm.TU.supercontig_18.72
A8	59	GSVIVP00028126001	grail3.0061011601	gene31646	MDP0000150425	MDP0000303653	chr5.CM0239.200.nc	Glyma02g01480.1	Tc01p031820	AT4G02010	evm.TU.supercontig_18.55
A8	60	GSVIVP00028115001	gw1.II.890.1	estExt_Genewise1_v1.C_LG_XIV2284	Glyma02g01540.1	Glyma10g01580.1	Tc01p031750
A8	61	GSVIVP00028116001	gene02273	evm.TU.supercontig_18.48
A8	62	GSVIVP00028118001	eugene3.00021850	eugene3.00140652	Tc01p031770
A8	63	GSVIVP00028120001	estExt_fgenesh4_pm.C_LG_II0893	estExt_Genewise1_v1.C_LG_XIV2274	gene02268	MDP0000197386	MDP0000202291	chr5.CM0239.220.nc	Glyma03g37880.1	Tc01p031790	AT1G02560	evm.TU.supercontig_18.52
A8	64	GSVIVP00028114001	gw1.XIV.2293.1	gene02276	Glyma03g37830.1	Glyma19g40420.1	Tc01p031740	evm.TU.supercontig_18.44
A8	65	GSVIVP00028113001	eugene3.00140656	gene02277	MDP0000187697	chr5.CM0239.260.nc	Glyma02g01560.1	Glyma10g01590.1	Tc01p031730	evm.TU.supercontig_18.43
A8	66	GSVIVP00023663001	Glyma03g30750.1	Glyma19g33600.1	Tc01p028860	AT1G03330
A8	67	GSVIVP00027963001	Tc01p030210	AT3G62730
A8	68	GSVIVP00028112001	eugene3.00021843	gw1.XIV.2306.1	gene02281	MDP0000239617	Glyma03g37810.1	Glyma19g40410.1	Tc01p031710	AT2G47390	evm.TU.supercontig_18.41
A8	69	GSVIVP00028110001	eugene3.00021840	gene02285	MDP0000154113	chr5.CM0239.310.nc	Glyma02g01610.1	Glyma10g01660.1	Tc01p031660	AT4G02030	evm.TU.supercontig_18.38
A8	70	GSVIVP00028105001	grail3.0061013701	evm.TU.supercontig_18.32
A8	71	GSVIVP00028109001	eugene3.00140663	gene02287	Glyma03g37770.1	Glyma19g40370.1	Tc01p031650	AT4G02060	evm.TU.supercontig_18.37
A8	72	GSVIVP00028106001	gw1.XIV.2332.1	gene02302	MDP0000316637	Tc01p031630	AT2G47420
A8	73	GSVIVP00028101001	grail3.0061013901	gene02312	MDP0000245551	Glyma03g37750.1	Glyma19g40350.1	Tc01p031600	AT4G02070
A8	74	GSVIVP00028071001	gw1.XIV.2403.1	chr5.CM0239.690.nc
A8	75	GSVIVP00028076001	estExt_Genewise1_v1.C_LG_XIV2383	MDP0000151940	MDP0000932017	chr5.CM0239.620.nc	Glyma02g01770.1	Glyma10g01840.1	Tc01p031390	evm.TU.supercontig_18.5
A8	76	GSVIVP00028087001	estExt_fgenesh4_pm.C_LG_II0883
A8	77	GSVIVP00028080001	gw1.II.639.1	gw1.XIV.2385.1	gene02326	MDP0000151939	MDP0000265155	chr5.CM0239.600.nc	Glyma02g01760.1	Glyma10g01830.1	Tc01p031430	evm.TU.supercontig_18.8
A8	78	GSVIVP00028099001	estExt_fgenesh4_pg.C_LG_II1800	eugene3.00140672	MDP0000142824	chr5.CM0239.410.nd	Glyma02g01640.1	Glyma10g01690.1	Tc01p031580	AT3G62550	evm.TU.supercontig_18.28
A8	79	GSVIVP00028093001	eugene3.00021830	fgenesh4_pg.C_LG_XIV000630	gene02315	MDP0000481314	MDP0000151783	Glyma03g37700.1	Glyma19g40290.1	Tc01p031520	AT4G02100	evm.TU.supercontig_18.21
A8	80	GSVIVP00028056001	Tc01p031140
A8	81	GSVIVP00028084001	estExt_fgenesh4_pg.C_LG_II1789	eugene3.00140679	MDP0000775445	Glyma19g40260.1	Tc01p031480	AT3G62600	evm.TU.supercontig_18.15
A8	82	GSVIVP00028100001	grail3.0050008801	MDP0000222189	MDP0000909262	chr5.CM0239.400.nd	Glyma03g37740.1	Glyma19g40340.1	Tc01p031590	evm.TU.supercontig_18.29
A8	83	GSVIVP00028088001	grail3.0050007501	gene02317	MDP0000384344	chr5.CM0239.550.nd	Glyma10g01750.1	Tc01p031500	AT3G62580	evm.TU.supercontig_18.18
A8	84	GSVIVP00028010001	gw1.II.2920.1	gw1.XIV.2533.1	MDP0000226035	MDP0000245918	chr1.LjT29L06.50.nd	Glyma03g37290.1	Tc01p030590	AT3G62860
A8	85	GSVIVP00028016001	Glyma02g02130.1	Glyma10g02260.1	Tc01p030620	AT3G62890
A8	86	GSVIVP00028007001	eugene3.00021757	gw1.XIV.2550.1	MDP0000162523	Tc01p030570	evm.TU.supercontig_9.258
A8	87	GSVIVP00028006001	gw1.II.753.1	gw1.XIV.2557.1	gene10603	MDP0000935323	Tc01p030560
A8	88	GSVIVP00027994001	Tc01p030460
A8	89	GSVIVP00027985001	grail3.0050001501	eugene3.00140746	gene10593	MDP0000859430	Glyma03g37210.1	Tc01p030430	AT1G02860	evm.TU.supercontig_9.220
A8	90	GSVIVP00027993001	eugene3.00021750	estExt_Genewise1_v1.C_LG_XIV2556	MDP0000273751	Glyma02g02200.1	Tc01p030500
A8	91	GSVIVP00027984001	estExt_fgenesh4_pg.C_LG_XIV0697	MDP0000368163	Tc01p030420	AT1G02870
A8	92	GSVIVP00027977001	gene10583	evm.TU.supercontig_9.215
A8	93	GSVIVP00027983001	estExt_fgenesh4_pg.C_LG_II1710	fgenesh4_pg.C_LG_XIV000708	gene10588	MDP0000321920	Glyma10g02370.1	Tc01p030410	AT2G47800	AT3G62700
A8	94	GSVIVP00027980001	estExt_fgenesh4_pm.C_LG_II0848	estExt_fgenesh4_pg.C_LG_XIV0699	gene10584	MDP0000192187	Glyma03g37180.1	Glyma19g39790.1	Tc01p030380	AT2G47790	evm.TU.supercontig_9.217
A8	95	GSVIVP00027976001	estExt_fgenesh4_pg.C_LG_II1708	eugene3.00140752	gene10582	MDP0000216450	Glyma03g37160.1	Glyma19g39770.1	Tc01p030330	AT1G02880
A8	96	GSVIVP00027975001	estExt_fgenesh4_pm.C_LG_XIV0336	gene10581	MDP0000892426	MDP0000294661	Glyma02g17400.1	AT1G02890	AT4G02480	evm.TU.supercontig_9.212
A8	97	GSVIVP00023589001	MDP0000917513	Tc01p029640
A8	98	GSVIVP00023610001	gw1.XIV.2771.1	Glyma19g39270.1	evm.TU.supercontig_9.146
A8	99	GSVIVP00028020001	gw1.XIV.2520.1	MDP0000383487	chr5.LjT38I13.150.nd	Glyma02g02100.1	Glyma10g02230.1	Tc01p030660	evm.TU.supercontig_9.250
A8	100	GSVIVP00028022001	eugene3.00140728	gene10614	MDP0000148651	chr5.LjT38I13.240.nd	Glyma02g02080.1	Glyma10g02220.1	Tc01p030680	AT4G02390	evm.TU.supercontig_9.249
A8	101	GSVIVP00028023001	estExt_Genewise1_v1.C_LG_XIV2495	Tc01p030690	evm.TU.supercontig_9.248
A8	102	GSVIVP00028024001	gw1.II.4055.1	gene10615	MDP0000270956	MDP0000256210	chr1.LjT29L06.80.nd	Glyma19g43990.1	Tc01p030700	AT2G47580	evm.TU.supercontig_9.247
A8	103	GSVIVP00028045001	eugene3.00021794	Tc01p031070
A8	104	GSVIVP00028028001	fgenesh4_pg.C_LG_II001756	grail3.0061018301	gene10624	MDP0000240192	chr1.LjT29L06.110.nd	Glyma03g37330.1	Tc01p030770	AT4G02350
A8	105	GSVIVP00028031001	gene10626	chr1.LjT30M08.140.nd	AT4G02340
A8	106	GSVIVP00028033001	fgenesh4_pm.C_LG_II000882	eugene3.00140717	MDP0000196922	MDP0000231962	chr1.LjT30M08.80.nd	Glyma19g40010.1	Tc01p030860	AT1G02810
A8	107	GSVIVP00028034001	fgenesh4_pm.C_LG_II000883	Glyma19g40020.1	Tc01p030870
A8	108	GSVIVP00028054001	estExt_fgenesh4_pg.C_LG_II1760	eugene3.00140705	gene11095	MDP0000294492	chr5.CM0239.780.nc	Glyma19g40120.1	Tc01p031120	AT2G47500
A8	109	GSVIVP00028035001	MDP0000284687	chr5.CM0239.1010.nd	Glyma19g40030.1
A8	110	GSVIVP00028068001	eugene3.00021810	grail3.0061015901	Tc01p031300
A8	111	GSVIVP00028057001	gw1.II.976.1
A8	112	GSVIVP00028051001	estExt_fgenesh4_pg.C_LG_II1758	AT4G02220
A8	113	GSVIVP00027968001	estExt_Genewise1_v1.C_LG_XIV2606	MDP0000161757	MDP0000204385	Glyma03g37130.1	Glyma19g39740.1	Tc01p030260	AT2G47760	evm.TU.supercontig_9.204
A8	114	GSVIVP00027969001	MDP0000161758	MDP0000574982
A8	115	GSVIVP00027965001	gw1.XIV.2624.1	gene10567	MDP0000892408	MDP0000204383	Glyma03g37100.1	Glyma19g39720.1	Tc01p030230	AT1G02910	evm.TU.supercontig_9.201
A8	116	GSVIVP00027966001	AT1G02900
A8	117	GSVIVP00028027001	gene10621	MDP0000225393	chr5.LjT38I13.200.nd	Glyma02g02060.1	Glyma10g02190.1	Tc01p030760	AT1G02816
A8	118	GSVIVP00027971001	gw1.XIV.2608.1	gene10576	Tc01p030300	evm.TU.supercontig_9.207
A8	119	GSVIVP00027964001	eugene3.00021734	gene10566	Glyma02g17360.1	Glyma10g02440.1	AT2G47750	evm.TU.supercontig_9.200
A8	120	GSVIVP00028019001	grail3.0050003101	gene10612	MDP0000161501	Glyma19g39890.1	Tc01p030650	evm.TU.supercontig_9.251
A8	121	GSVIVP00028018001	estExt_fgenesh4_pg.C_LG_II1724	gw1.XIV.2525.1	gene10611	MDP0000293898	MDP0000951745	chr5.LjT38I13.220.nd	Glyma02g02110.1	Glyma10g02240.1	Tc01p030640	AT2G47590	evm.TU.supercontig_9.252
A8	122	GSVIVP00028017001	gw1.XIV.2527.1	gene10610	MDP0000196606	chr5.LjT38I13.210.nd	Glyma10g02250.1	Tc01p030630	AT2G47600	evm.TU.supercontig_9.253
A8	123	GSVIVP00028011001	eugene3.00140734	Tc01p030600
A8	124	GSVIVP00027955001	eugene3.00141475	eugene3.00140766	gene10554	MDP0000171451	Glyma19g39670.1	Tc01p030120	evm.TU.supercontig_9.196
A8	125	GSVIVP00027960001	MDP0000274994	Glyma03g37050.1	Glyma19g39680.1	Tc01p030130
A8	126	GSVIVP00027962001	gene10559	Glyma03g37080.1	Glyma19g39710.1	Tc01p030170
A8	127	GSVIVP00023580001	estExt_Genewise1_v1.C_LG_XIV2676	MDP0000155448	AT1G03020
A8	128	GSVIVP00023581001	estExt_fgenesh4_pg.C_LG_XIV0731	gene32649	MDP0000197458	chr1.CM0109.240.nd	Glyma03g36860.1	Glyma19g39500.1	Tc01p029740
A8	129	GSVIVP00023578001	gw1.XIV.2662.1	chr1.CM0109.130.nd	Glyma19g39540.1	Tc01p029790	AT1G03010	evm.TU.supercontig_9.174
A8	130	GSVIVP00023576001	eugene3.00140779	MDP0000179618	chr1.CM0109.70.nd	Glyma03g36900.1	Glyma19g39550.1	Tc01p029830	AT3G62910
A8	131	GSVIVP00023575001	MDP0000281173	Glyma03g36910.1	Glyma19g39560.1	Tc01p029840	AT4G03200
A8	132	GSVIVP00023563001	gw1.XIV.2655.1	chr1.CM0109.170.nd	Glyma03g36930.1	Glyma19g39580.1	Tc01p029860	AT1G03000
A8	133	GSVIVP00023587001	eugene3.00140789
A8	134	GSVIVP00023606001	gw1.XIV.2759.1	MDP0000123671	Glyma02g17100.1	Tc01p029390	AT4G03115	evm.TU.supercontig_9.150
A8	135	GSVIVP00023591001	MDP0000498419	MDP0000125975
A8	136	GSVIVP00023564001	grail3.0061023101
A8	137	GSVIVP00023602001	gw1.XIV.2732.1	gene27791	Glyma03g36700.1	Glyma19g39330.1	Tc01p029430	AT4G03150	evm.TU.supercontig_9.155
A8	138	GSVIVP00023609001	gene27778	MDP0000463624	MDP0000237668	Glyma03g36630.1	Tc01p029360	evm.TU.supercontig_9.147
A8	139	GSVIVP00023607001	fgenesh4_pm.C_LG_II000962	gw1.XIV.2763.1	gene27781	MDP0000123673	MDP0000138865	Glyma03g36650.1	Tc01p029380	AT1G03457	evm.TU.supercontig_9.149
A8	140	GSVIVP00023600001	gene27795	MDP0000784013	Glyma02g17130.1	Glyma10g02660.1	Tc01p029520	AT2G47940	evm.TU.supercontig_9.157
A8	141	GSVIVP00023583001	Glyma10g02610.1	AT2G47880
A8	142	GSVIVP00023611001	eugene3.00001956	estExt_Genewise1_v1.C_LG_XIV2767	gene27776	MDP0000319154	MDP0000419151	Glyma03g36600.1	Glyma19g39260.1	Tc01p029320	AT2G47970	AT3G63000	evm.TU.supercontig_9.145
A8	143	GSVIVP00023612001	gene27775	MDP0000396787	chr1.CM0029.20.nc	Glyma03g36570.1	Tc01p029310	evm.TU.supercontig_9.144
A8	144	GSVIVP00023577001	MDP0000808281	Glyma02g17260.1	Tc01p029810	AT2G47850	evm.TU.supercontig_9.180
A8	145	GSVIVP00023613001	grail3.0034001501	fgenesh4_pg.C_LG_XIV000767	gene20494	MDP0000319153	MDP0000759988	chr5.LjT17N18.140.nd	Tc01p029300	evm.TU.supercontig_9.143
A8	146	GSVIVP00023624001	grail3.0034001101	Tc01p029240
A8	147	GSVIVP00023616001	eugene3.00001951	eugene3.00140820	gene27763	MDP0000341169	chr5.LjT17N18.130.nd	Glyma02g17040.1	Glyma10g02760.1	Tc01p029270	AT1G03445	AT4G03080	evm.TU.supercontig_9.142
A8	148	GSVIVP00023631001	MDP0000320033	MDP0000759530	Tc01p029170	evm.TU.supercontig_9.136
A8	149	GSVIVP00023632001	gene27749	MDP0000125388	Glyma19g33440.1	Tc01p029160	evm.TU.supercontig_9.135
A8	150	GSVIVP00023539001	Tc01p030080
A8	151	GSVIVP00023629001	gw1.XIV.2804.1	gene27752	MDP0000839235	MDP0000759534	chr5.LjT17N18.20.nd	Glyma03g30490.1	Tc01p029190	AT1G03440	AT4G03010
A8	152	GSVIVP00023626001	gene27755	MDP0000737308	Glyma03g30480.1	Glyma19g33400.1	Tc01p029210
A8	153	GSVIVP00023628001	MDP0000122685	chr5.LjT17N18.110.nd	Tc01p029200	Tc04p027150	AT4G03020
A8	154	GSVIVP00023647001	gw1.XIV.2844.1	gene27729	MDP0000707508	MDP0000459936	chr5.CM0909.50.nc	Glyma02g16890.1	Tc01p029020	AT4G02980	evm.TU.supercontig_9.121
A8	155	GSVIVP00023645001	grail3.0012003101	gene27730	MDP0000925519	MDP0000315480	Tc01p029030	AT4G02990	evm.TU.supercontig_9.122
A8	156	GSVIVP00023652001	gene27625	MDP0000320496	MDP0000169044
A8	157	GSVIVP00023590001	evm.TU.supercontig_9.167
A8	158	GSVIVP00023653001	gw1.XIV.2852.1	gene27872	MDP0000227742	Glyma02g16860.1	Glyma10g02920.1	Tc01p028920	evm.TU.supercontig_9.116
A8	159	GSVIVP00023648001	gene27728	MDP0000289575	MDP0000315478	Glyma03g30620.1	Glyma19g33520.1	AT1G03360	evm.TU.supercontig_9.120
A8	160	GSVIVP00023656001	gene27871	MDP0000180637	MDP0000163248	Glyma19g33570.1	Tc01p028890	AT4G02930	evm.TU.supercontig_9.115
A8	161	GSVIVP00023633001	gw1.XIV.2816.1	gene27748	Glyma02g16960.1	Glyma10g02840.1	Tc01p029150	AT2G48010	evm.TU.supercontig_9.133
A8	162	GSVIVP00023638001	eugene3.00140831	gene27740	MDP0000231245	Tc01p029120	evm.TU.supercontig_9.131
A8	163	GSVIVP00023634001	gene27742	MDP0000231242	Glyma03g30550.1	Glyma19g33480.1
A8	164	GSVIVP00023641001	grail3.0012002701	Glyma02g16930.1	Glyma10g02860.1	AT3G63030
A8	165	GSVIVP00023643001	chr5.CM0909.20.nc	AT2G48060	evm.TU.supercontig_9.126
A8	166	GSVIVP00023644001	estExt_Genewise1_v1.C_LG_XIV2825	Glyma03g30610.1	Glyma19g33510.1	Tc01p029040	AT2G48070	evm.TU.supercontig_9.123
A8	167	GSVIVP00023546001	MDP0000159780	MDP0000822540	Glyma03g37010.1	Tc01p030030	AT1G02970
A8	168	GSVIVP00023559001	MDP0000936873	MDP0000821908	Tc01p029960	Tc05p029960	AT2G47810
A8	169	GSVIVP00023567001	MDP0000303605	Glyma02g17270.1	Glyma10g02520.1	AT2G47830	evm.TU.supercontig_9.184
A8	170	GSVIVP00023654001	gene27870	Tc01p028910
A8	171	GSVIVP00023685001	eugene3.00140853
A8	172	GSVIVP00023680001	fgenesh4_pg.C_LG_XIV000795	MDP0000320472	chr5.CM1125.160.nc	Glyma02g16830.1	Glyma10g02950.1	Tc01p028820
A8	173	GSVIVP00023681001	gene27855	MDP0000647541	MDP0000258604	Glyma03g30770.1	Glyma19g33620.1	Tc01p028810
A8	174	GSVIVP00023686001	MDP0000243057
A8	175	GSVIVP00023691001	gene27844	MDP0000232086	MDP0000143182	chr5.CM1125.320.nc	Glyma10g03040.1	AT3G63090
A8	176	GSVIVP00023692001	gene27842	MDP0000013380	MDP0000771397	chr5.CM1125.340.nc	Glyma02g16750.1	Glyma10g03060.1
A8	177	GSVIVP00023683001	gene27853	Tc01p028790	AT3G63060
A8	178	GSVIVP00023664001	estExt_fgenesh4_pg.C_LG_V1252	gene27810	MDP0000193733	Glyma03g31040.1	Glyma19g33870.1	Tc01p027600	AT4G02790
A8	179	GSVIVP00023669001	estExt_fgenesh4_pg.C_LG_II0498	gene27816	MDP0000214838	Glyma02g16630.1	Glyma10g03190.1	Tc01p027530	AT1G03160	evm.TU.supercontig_52.34
A8	180	GSVIVP00023667001	estExt_fgenesh4_pm.C_LG_II0251	gw1.V.843.1	gene27813	MDP0000193729	Glyma02g16620.1	Glyma10g03200.1	Tc01p027560	AT3G63140
A8	181	GSVIVP00023705001	eugene3.00020507	grail3.0002040401	MDP0000262135	Glyma02g16700.1
A8	182	GSVIVP00023708001	gw1.II.1966.1	gw1.V.825.1	gene27827	MDP0000132758	MDP0000225680	Glyma02g16670.1	Tc01p027430
A8	183	GSVIVP00023699001	MDP0000129786	evm.TU.supercontig_52.8
A8	184	GSVIVP00023706001	MDP0000154439	MDP0000255421
A8	185	GSVIVP00023617001	Tc01p029280
A8	186	GSVIVP00023703001	AT1G03220	evm.TU.supercontig_52.140
A8	187	GSVIVP00023710001	eugene3.00020503	gene27826	Tc01p027440	AT1G03190
A8	188	GSVIVP00023711001	gw1.II.1812.1	eugene3.00051158	Tc01p027450	evm.TU.supercontig_52.26
A8	189	GSVIVP00023695001	gene27839	MDP0000153212	chr5.CM1125.480.nc	Glyma10g03070.1	Tc01p028680	AT1G03250
A8	190	GSVIVP00023712001	eugene3.00020502	Glyma03g30970.1	Glyma19g33790.1	Tc01p027460	evm.TU.supercontig_52.28
A8	191	GSVIVP00023805001	grail3.0003039901	grail3.0002047101	gene20267	MDP0000301925	MDP0000163346	Glyma02g16260.1	Glyma10g03560.1	Tc01p028470	AT1G03060	AT4G02660	evm.TU.supercontig_52.115
A8	192	GSVIVP00023682001	gene27854
A8	193	GSVIVP00023807001	grail3.0003039701	grail3.0002047301
A8	194	GSVIVP00023798001	gw1.V.984.1	chr5.CM0024.450.nc	Glyma02g16300.1	AT3G63330
A8	195	GSVIVP00023800001	gw1.V.988.1	chr5.CM0024.480.nc	Glyma02g16290.1	AT3G63320	evm.TU.supercontig_52.110
A8	196	GSVIVP00023803001	estExt_fgenesh4_pg.C_LG_V1302	MDP0000150935	MDP0000319343	Tc01p028420	evm.TU.supercontig_52.114
A8	197	GSVIVP00023801001	gw1.II.2177.1	MDP0000925901	MDP0000119199	chr5.CM0024.490.nc	Tc01p028390
A8	198	GSVIVP00023808001	fgenesh4_pm.C_LG_V000524	gene20268	Tc01p028480	evm.TU.supercontig_52.118
A8	199	GSVIVP00023796001	estExt_Genewise1_v1.C_LG_II2214	estExt_Genewise1_v1.C_LG_V0974	gene20345	MDP0000140702	MDP0000929634	chr5.CM0024.440.nc	Glyma19g34200.1	Tc01p028370	evm.TU.supercontig_52.108
A8	200	GSVIVP00023775001	estExt_Genewise1_v1.C_LG_II0822	estExt_fgenesh4_pm.C_LG_V0513	gene20339	MDP0000136296	chr1.CM0322.170.nc	Glyma02g16320.1	Glyma10g03510.1	Tc01p028290	AT3G63310	evm.TU.supercontig_44.113	evm.TU.supercontig_52.107
A8	201	GSVIVP00023770001	fgenesh4_pm.C_LG_II000236	gw1.V.952.1	gene20331	MDP0000308446	chr1.CM0322.230.nd	AT3G63270	evm.TU.supercontig_52.102
A8	202	GSVIVP00023766001	eugene3.00051206	MDP0000143368	chr5.CM0024.220.nc	Glyma02g16390.1	Glyma10g03440.1	Tc01p028230	AT1G03090
A8	203	GSVIVP00023772001	Glyma02g16350.1	Glyma10g03470.1	evm.TU.supercontig_52.104
A8	204	GSVIVP00023760001	gw1.V.933.1	gene20326	MDP0000434333
A8	205	GSVIVP00023762001	eugene3.00051203	MDP0000264702	MDP0000143365	Glyma02g16410.1	Glyma10g03430.1
A8	206	GSVIVP00023756001	gw1.V.921.1	MDP0000239967	chr1.CM0322.310.nd	Tc01p028140	AT1G03100
A8	207	GSVIVP00023753001	gene20322	MDP0000907632	Tc01p028110	evm.TU.supercontig_52.56
A8	208	GSVIVP00023538001	Tc01p030090
A8	209	GSVIVP00023723001	gene27799	MDP0000543394	MDP0000147908
A8	210	GSVIVP00028047001	fgenesh4_pg.C_LG_XIV000666	Tc01p031080
A8	211	GSVIVP00027997001	Tc01p030480
A8	212	GSVIVP00023773001	gene20334
A8	213	GSVIVP00023722001	estExt_fgenesh4_pm.C_LG_II0247	gene27804	MDP0000244612	Glyma19g33940.1	Tc01p027750	AT3G63170	evm.TU.supercontig_52.38
A8	214	GSVIVP00023615001	gene27764	Tc01p029260
A8	215	GSVIVP00023716001	fgenesh4_pg.C_LG_II000497	estExt_fgenesh4_pm.C_LG_V0494	gene27808	MDP0000312212	Glyma02g16600.1	Glyma10g03230.1	Tc01p027620	AT3G63200	evm.TU.supercontig_52.35
A8	216	GSVIVP00023724001	grail3.0003043701	estExt_fgenesh4_pg.C_LG_V1257	gene20296	MDP0000656428	Glyma03g31120.1	Tc01p027790	AT1G03150	evm.TU.supercontig_52.40
A8	217	GSVIVP00023725001	eugene3.00051177	gene20297	MDP0000913739	Glyma03g31130.1	Glyma19g33970.1	Tc01p027800	AT1G03140	evm.TU.supercontig_52.41
A8	218	GSVIVP00023727001	eugene3.00020478	eugene3.00051176	gene20300	MDP0000314272	MDP0000243622	Glyma03g31140.1	Glyma19g33990.1	Tc01p027840	evm.TU.supercontig_52.43
A8	219	GSVIVP00023728001	eugene3.00020479	gene20299	Glyma02g16570.1	Glyma10g03260.1	Tc01p027850	AT4G02730	evm.TU.supercontig_52.49
A8	220	GSVIVP00023729001	estExt_Genewise1_v1.C_LG_V0878	gene20298	MDP0000913740	Tc01p027860	evm.TU.supercontig_52.47
A8	221	GSVIVP00023830001	gw1.II.1641.1	gw1.V.1057.1
A8	222	GSVIVP00023845001	MDP0000198332	chr5.CM1574.60.nc	Glyma02g16050.1	AT1G06800
A8	223	GSVIVP00023844001	fgenesh4_pg.C_LG_II000418	eugene3.00051255	MDP0000176755	Glyma02g16060.1	Glyma10g03730.1	evm.TU.supercontig_52.86
A8	224	GSVIVP00023849001	grail3.0003036902
A8	225	GSVIVP00023843001	grail3.0003036801	estExt_Genewise1_v1.C_LG_V1093	chr1.CM0375.20.nd	Glyma19g34390.1	evm.TU.supercontig_52.87
A8	226	GSVIVP00023838001	estExt_Genewise1_v1.C_LG_II0234	estExt_fgenesh4_pm.C_LG_V0527	evm.TU.supercontig_52.91
A8	227	GSVIVP00023846001	gw1.II.1642.1	fgenesh4_pm.C_LG_V000540
A8	228	GSVIVP00023816001	estExt_Genewise1_v1.C_LG_II2219	gw1.V.1035.1	MDP0000155610	MDP0000186801	Glyma02g16170.1
A8	229	GSVIVP00023826001	estExt_fgenesh4_pg.C_LG_II0425	gw1.V.1052.1	MDP0000188162	MDP0000319367	chr1.CM0375.450.nc	Glyma02g16130.1	Glyma10g03660.1	evm.TU.supercontig_52.100
A8	230	GSVIVP00023836001	estExt_fgenesh4_pg.C_LG_II0422	estExt_fgenesh4_pg.C_LG_V1322	gene08187	chr1.CM0375.390.nc	Glyma03g31500.1	Glyma19g34350.1	evm.TU.supercontig_52.93
A8	231	GSVIVP00023812001	gw1.II.2321.1	gw1.V.1019.1
A8	232	GSVIVP00023837001	gene08188	MDP0000176749	chr1.CM0375.380.nc	Glyma03g31510.1	Glyma19g34360.1	evm.TU.supercontig_52.92
A8	233	GSVIVP00023857001	estExt_fgenesh4_pm.C_LG_II0207	estExt_Genewise1_v1.C_LG_V1095	chr1.CM0375.70.nd	chr5.CM1574.110.nd	Glyma03g31580.1	Glyma19g34410.1	evm.TU.supercontig_52.133
A8	234	GSVIVP00023561001	Tc01p029920
A8	235	GSVIVP00023858001	estExt_fgenesh4_pm.C_LG_V0534	MDP0000195879	MDP0000281970	chr5.CM1574.130.nd	Tc01p027020	evm.TU.supercontig_52.134
A8	236	GSVIVP00023862001	fgenesh4_pg.C_LG_II000407	Tc01p027080
A8	237	GSVIVP00023861001	gw1.II.1626.1	fgenesh4_pg.C_LG_V001344	chr1.CM0375.100.nd	Glyma03g31610.1	Glyma19g34440.1	Tc01p027040
A8	238	GSVIVP00023865001	grail3.0003036201	estExt_Genewise1_v1.C_LG_V1110	MDP0000496268	MDP0000281965	Glyma02g15920.1	Glyma10g03820.1	Tc01p027130	evm.TU.supercontig_52.138
A8	239	GSVIVP00023864001	estExt_fgenesh4_pg.C_LG_II0401	estExt_fgenesh4_pm.C_LG_V0536	gene08215	MDP0000281966	chr5.CM1574.200.nc	Glyma10g03810.1	Tc01p027110	evm.TU.supercontig_52.137
A8	240	GSVIVP00023863001	gw1.V.1112.1	gene08214	MDP0000281967	chr5.CM1574.190.nc	Glyma10g03800.1	Tc01p027100
A8	241	GSVIVP00007509001	eugene3.00020367
A8	242	GSVIVP00028592001	estExt_fgenesh4_pm.C_LG_II0183	estExt_fgenesh4_pm.C_LG_V0558
A8	243	GSVIVP00028591001	fgenesh4_pm.C_LG_II000184	fgenesh4_pg.C_LG_V001390	gene08090	chr1.CM0295.10.nd	Glyma03g32000.1	AT2G20515
A8	244	GSVIVP00028597001	gw1.II.2098.1	estExt_Genewise1_v1.C_LG_V1225	chr1.CM0295.190.nd	Glyma03g31970.1	AT2G31190	evm.TU.supercontig_50.21
A8	245	GSVIVP00007492001	estExt_fgenesh4_pm.C_LG_II0196	fgenesh4_pm.C_LG_V000550	gene08238	MDP0000630821	Glyma03g31740.1	Glyma19g34520.1	Tc01p026710
A8	246	GSVIVP00007497001	estExt_fgenesh4_pg.C_LG_II0377	gw1.V.1169.1	gene08256	chr5.CM0494.80.nd	Glyma10g04060.1	Glyma13g18220.1	Tc01p026490	evm.TU.supercontig_50.40
A8	247	GSVIVP00007498001	gw1.II.1801.1	Glyma10g04050.1	Tc01p026500
A8	248	GSVIVP00028602001	evm.TU.supercontig_50.26
A8	249	GSVIVP00007503001	eugene3.00051288	gene08047	MDP0000163720	chr5.CM0494.220.nd	Tc01p026430
A8	250	GSVIVP00007508001	gw1.V.1187.1	gene08064	MDP0000187760	chr5.CM0494.310.nc	Glyma10g04130.1	Glyma13g18310.1	AT2G31240	evm.TU.supercontig_50.31
A8	251	GSVIVP00007499001	eugene3.00051284	gene08250	Glyma03g31830.1	Glyma19g34590.1	Tc01p026530
A8	252	GSVIVP00007507001	estExt_fgenesh4_pg.C_LG_II0370	eugene3.00051294	gene08063	MDP0000927091	chr1.CM0295.90.nd	chr5.CM0494.300.nc	Glyma03g31890.1	AT2G31260	evm.TU.supercontig_50.32
A8	253	GSVIVP00007500001	estExt_fgenesh4_pm.C_LG_II0193	gene08249	Glyma03g31820.1	Glyma19g34580.1	Tc01p026540	AT2G31320	evm.TU.supercontig_50.43
A8	254	GSVIVP00007501001	estExt_Genewise1_v1.C_LG_II0164	estExt_fgenesh4_pg.C_LG_V1356	gene08243	Glyma03g31800.1	Glyma19g34570.1	AT3G58180	evm.TU.supercontig_50.45
A8	255	GSVIVP00007504001	Tc01p026420	evm.TU.supercontig_50.34
A8	256	GSVIVP00028572001	estExt_fgenesh4_pg.C_LG_II0344	estExt_Genewise1_v1.C_LG_V1283	gene08107	MDP0000723275	MDP0000191926	Glyma19g34860.1	Tc01p025290
A8	257	GSVIVP00028580001	MDP0000320809
A8	258	GSVIVP00028571001	gw1.II.1612.1
A8	259	GSVIVP00028576001	fgenesh4_pm.C_LG_II000181	fgenesh4_pm.C_LG_V000571	MDP0000212109	MDP0000157859
A8	260	GSVIVP00028569001	gw1.V.1295.1	gene08259	MDP0000231002	Glyma13g18610.1	Tc01p025340	AT2G20495
A8	261	GSVIVP00028567001	estExt_fgenesh4_pm.C_LG_II0174	estExt_fgenesh4_pg.C_LG_V1396	gene08261	MDP0000230999	MDP0000771587	Glyma03g32140.1	Tc01p025370
A8	262	GSVIVP00028584001	gw1.V.1257.1	gene08097	MDP0000232543	evm.TU.supercontig_50.12
A8	263	GSVIVP00028583001	eugene3.00051316	gene08098	MDP0000232544	MDP0000143705	chr5.LjT15N12.30.nc	Glyma10g04300.1	Glyma13g18470.1	evm.TU.supercontig_50.13
A8	264	GSVIVP00028581001	estExt_Genewise1_v1.C_LG_V1262	gene08099	chr1.CM0295.480.nd	Glyma03g32040.1	Glyma19g34790.1	AT1G06210	evm.TU.supercontig_50.143
A8	265	GSVIVP00028467001	grail3.0021033501	fgenesh4_pg.C_LG_XIV001361	Glyma10g04700.1	Glyma13g19030.1	AT2G20300
A8	266	GSVIVP00028465001	gw1.II.644.1	gene08370	Glyma10g04710.1	Glyma13g19040.1	evm.TU.supercontig_87.59
A8	267	GSVIVP00028464001	fgenesh4_pm.C_LG_II001194	gene08371	MDP0000294127	AT1G04150	evm.TU.supercontig_87.60
A8	268	GSVIVP00028473001	estExt_Genewise1_v1.C_LG_XIV0120	MDP0000291406	Glyma03g32630.1	Glyma19g35380.1	evm.TU.supercontig_87.54
A8	269	GSVIVP00028477001	grail3.0021033801	gw1.XIV.108.1	chr1.CM0295.1100.nc	evm.TU.supercontig_87.48
A8	270	GSVIVP00028474001	MDP0000127593	AT1G04140
A8	271	GSVIVP00028478001	eugene3.00002598	gene08362	Glyma10g04660.1	Glyma13g18990.1	AT1G04130	evm.TU.supercontig_87.46
A8	272	GSVIVP00028565001	gw1.V.1311.1	gene08267	Glyma10g04400.1	Glyma13g18650.1	Tc01p025400	AT2G18760	evm.TU.supercontig_165.15
A8	273	GSVIVP00028559001	Tc01p025500	evm.TU.supercontig_165.25
A8	274	GSVIVP00028566001	estExt_fgenesh4_pg.C_LG_V1398	MDP0000628662	MDP0000771589	Glyma10g04390.1	Glyma13g18640.1	Tc01p025390	AT1G03900	evm.TU.supercontig_165.14
A8	275	GSVIVP00028570001	MDP0000776583	Glyma10g04350.1	Glyma13g18620.1	Tc01p025330	evm.TU.supercontig_165.12
A8	276	GSVIVP00028560001	estExt_fgenesh4_pm.C_LG_II0169	eugene3.00051337	MDP0000230990	MDP0000205928	chr1.CM0295.660.nc	Glyma03g32180.1	Glyma19g34940.1	Tc01p025470	AT1G03950	AT5G44560
A8	277	GSVIVP00028564001	eugene3.00020335	estExt_Genewise1_v1.C_LG_V1311	gene08268	MDP0000230996	Glyma13g18660.1	evm.TU.supercontig_165.16
A8	278	GSVIVP00028562001	gw1.II.58.1	gw1.V.1326.1	gene08270	MDP0000230994	MDP0000307619	Glyma10g04420.1	Glyma13g18680.1	Tc01p025440	evm.TU.supercontig_165.22
A8	279	GSVIVP00028558001	gene08276	MDP0000230993	MDP0000307618	Glyma10g04440.1	Glyma13g18700.1	Tc01p025520	evm.TU.supercontig_165.28
A8	280	GSVIVP00028516001	grail3.0072002301	gene08323	Glyma10g04570.1	Glyma13g18840.1	Tc01p025880
A8	281	GSVIVP00028547001	MDP0000159239	MDP0000169210	Glyma03g32240.1	Glyma19g34970.1
A8	282	GSVIVP00028534001	MDP0000286430
A8	283	GSVIVP00028543001	estExt_fgenesh4_pg.C_LG_II2575	gene08299	MDP0000860613	MDP0000320859	chr1.CM0295.760.nc	Glyma19g34980.1	Tc01p025640	evm.TU.supercontig_165.39
A8	284	GSVIVP00028542001	estExt_fgenesh4_pm.C_LG_XIV0562	gene08300	MDP0000242794	MDP0000232611	Glyma03g32250.1	Glyma19g35000.1	Tc01p025650	AT1G04010	evm.TU.supercontig_165.40
A8	285	GSVIVP00028510001	estExt_fgenesh4_pg.C_LG_II2553	estExt_Genewise1_v1.C_LG_XIV0085	Glyma03g32410.1	Glyma19g35140.1	Tc01p026000	AT1G04080	evm.TU.supercontig_87.19
A8	286	GSVIVP00028514001	gw1.II.186.1	MDP0000921241	MDP0000412849	Glyma13g18860.1
A8	287	GSVIVP00028515001	gw1.II.215.1	gw1.XIV.76.1
A8	288	GSVIVP00028501001	gene08338	Tc01p026150	evm.TU.supercontig_87.26
A8	289	GSVIVP00028496001	grail3.0021035002	estExt_fgenesh4_kg.C_LG_XIV0043	gene08351	Glyma13g18950.1	Tc01p026200	AT2G20360	evm.TU.supercontig_87.34
A8	290	GSVIVP00028504001	estExt_fgenesh4_pg.C_LG_II2549	MDP0000219454	MDP0000356028	Glyma03g32440.1	Glyma19g35170.1	Tc01p026070	AT2G20390	evm.TU.supercontig_87.23
A8	291	GSVIVP00028499001	fgenesh4_pm.C_LG_II001205	gene08339	MDP0000132802	Glyma10g04630.1	Glyma13g18930.1	Tc01p026160	evm.TU.supercontig_87.28
A8	292	GSVIVP00028502001	eugene3.00002614	Glyma10g04620.1	Tc01p026140	evm.TU.supercontig_87.25
A8	293	GSVIVP00028498001	fgenesh4_pm.C_LG_II001204	gw1.XIV.95.1	gene08340	MDP0000858763	MDP0000304236	Glyma03g32470.1	Glyma19g35200.1	Tc01p026170	AT1G04110	evm.TU.supercontig_87.29
A8	294	GSVIVP00028494001	estExt_fgenesh4_pg.C_LG_II2536	gene08352	MDP0000269936	Glyma19g35230.1	Tc01p026210	AT1G04120	evm.TU.supercontig_87.35
A8	295	GSVIVP00028533001	evm.TU.supercontig_165.48
A8	296	GSVIVP00028492001	estExt_fgenesh4_pg.C_LG_II2533	chr1.CM0295.1180.nc	Glyma03g32510.1	Tc01p026220	AT2G20340	AT4G28680	evm.TU.supercontig_87.37
A8	297	GSVIVP00028489001	eugene3.00141426	MDP0000181245	MDP0000702098	chr1.CM0295.1160.nc	Glyma19g35280.1	Tc01p026290	AT2G20330	evm.TU.supercontig_87.38
A8	298	GSVIVP00028521001	estExt_Genewise1_v1.C_LG_II4012	gene08318	Tc01p025830	evm.TU.supercontig_87.3
A8	299	GSVIVP00028505001	MDP0000570024	Tc01p026060	evm.TU.supercontig_87.22
A8	300	GSVIVP00028556001	gw1.V.1354.1	evm.TU.supercontig_165.30
A8	301	GSVIVP00028550001	fgenesh4_pg.C_LG_XIV001375	MDP0000238679
A8	302	GSVIVP00028552001	eugene3.00002649	estExt_Genewise1_v1.C_LG_XIV0188	gene08289	MDP0000303254	Glyma10g04480.1	Glyma13g18730.1	Tc01p025590	AT2G20420	evm.TU.supercontig_165.34
A8	303	GSVIVP00028555001	gw1.II.2725.1	eugene3.00141455	gene08281	MDP0000022785	MDP0000205935	chr1.CM0295.690.nc	Glyma03g32200.1	Glyma19g34950.1	Tc01p025550	evm.TU.supercontig_165.31
A8	304	GSVIVP00023751001	gw1.II.1813.1	gw1.V.914.1	Glyma03g31250.1	Glyma19g34100.1
A8	305	GSVIVP00023743001	Glyma03g31220.1	Glyma19g34070.1
A9	1	GSVIVP00031118001	estExt_fgenesh4_pg.C_LG_XIII0172	gene16488	Tc05p028010
A9	2	GSVIVP00031153001	Tc05p027680	evm.TU.supercontig_117.86
A9	3	GSVIVP00031105001	MDP0000781486	chr5.LjT15D05.160.nd	evm.TU.supercontig_117.58
A9	4	GSVIVP00031122001	MDP0000311884
A9	5	GSVIVP00031091001	eugene3.00130329	MDP0000202690	MDP0000176409	Glyma10g30070.1	Glyma20g37330.1	Tc05p028090
A9	6	GSVIVP00031115001	estExt_Genewise1_v1.C_LG_XIII1343	MDP0000274866	MDP0000214139	chr5.LjT15D05.170.nd	Glyma20g37260.1	Tc05p028050	evm.TU.supercontig_117.64
A9	7	GSVIVP00031092001	fgenesh4_pg.C_LG_XIII000174
A9	8	GSVIVP00031102001	chr5.LjT15D05.130.nd
A9	9	GSVIVP00031130001	gene16517	MDP0000144960	Glyma19g43230.1	Tc05p027930	AT3G04880	evm.TU.supercontig_117.68
A9	10	GSVIVP00031149001	gw1.XIII.1464.1	gene16549	MDP0000160665	Glyma03g40660.1	Glyma19g43320.1	Tc05p027690	evm.TU.supercontig_117.84
A9	11	GSVIVP00031143001	gene16526	Glyma03g40600.1	Glyma19g43270.1	Tc05p027770	AT3G04820	evm.TU.supercontig_117.74
A9	12	GSVIVP00031148001	estExt_Genewise1_v1.C_LG_XIII1459	gene16548	MDP0000202827	MDP0000160664	Tc05p027700	AT3G04780
A9	13	GSVIVP00031141001	grail3.0016031801	gene16525	MDP0000303529	MDP0000146514	Tc05p027780	AT3G04830	AT5G28220	evm.TU.supercontig_117.73
A9	14	GSVIVP00031131001	fgenesh4_pm.C_LG_XIII000161	gene16518	MDP0000308095	MDP0000255025	Glyma10g30220.1	Glyma20g37170.1	Tc05p027920	AT3G04870	evm.TU.supercontig_117.69
A9	15	GSVIVP00031089001	MDP0000176410
A9	16	GSVIVP00031088001	estExt_Genewise1_v1.C_LG_XIII1315	MDP0000200550	Glyma03g40380.1	Glyma19g43000.1	AT3G04950	evm.TU.supercontig_117.41
A9	17	GSVIVP00008877001	evm.TU.supercontig_117.11
A9	18	GSVIVP00031085001	eugene3.00130323	MDP0000127231	AT3G05100	evm.TU.supercontig_117.40
A9	19	GSVIVP00031082001	gw1.XIII.1305.1	gene16448	MDP0000026551	MDP0000904060	chr1.CM0544.20.nc	Glyma19g42990.1	Tc05p028260	AT3G05090	evm.TU.supercontig_117.39
A9	20	GSVIVP00031076001	gene16440	Glyma20g01660.1	Tc05p028290
A9	21	GSVIVP00031084001	gw1.XIII.1311.1	Glyma10g30060.1	Glyma20g37340.1	Tc05p028250
A9	22	GSVIVP00031172001	Tc05p027570
A9	23	GSVIVP00031081001	gw1.XIII.1293.1	gene16446	MDP0000214500	chr1.CM0544.30.nc	Glyma03g40350.1	Glyma19g42980.1	Tc05p028270	evm.TU.supercontig_117.37
A9	24	GSVIVP00006103001	gw1.XIII.1168.1	MDP0000186517	MDP0000309026	Glyma10g29870.1	Glyma20g37460.1
A9	25	GSVIVP00031073001	gw1.XIII.1257.1	gene16435	MDP0000203908	MDP0000950885	chr1.CM0544.60.nc	Tc05p028340	AT3G05040	evm.TU.supercontig_117.33
A9	26	GSVIVP00006079001	chr1.CM0544.300.nc	Tc05p028970
A9	27	GSVIVP00006114001	chr1.CM0544.130.nd	Glyma03g40200.1	Glyma19g42780.1	Tc05p028670	AT3G04970
A9	28	GSVIVP00008899001	gw1.XIII.1215.1	Tc05p024380
A9	29	GSVIVP00008887001	estExt_fgenesh4_pm.C_LG_XIII0134	gene16428	MDP0000127758	Tc05p024590	AT3G05020
A9	30	GSVIVP00008897001	estExt_fgenesh4_pm.C_LG_XIII0131	gene16419	MDP0000283773	Glyma03g40240.1	Glyma19g42850.1	Tc05p024410	AT3G05000	evm.TU.supercontig_117.10
A9	31	GSVIVP00008886001	gw1.XIII.1240.1	gene16426	MDP0000138879	MDP0000272509	Glyma10g30010.1	Glyma20g37380.1	Tc05p024520	AT3G05010	AT5G27210	evm.TU.supercontig_117.26
A9	32	GSVIVP00006082001	MDP0000248506	chr1.CM0544.270.nc	Glyma03g40100.1	evm.TU.supercontig_48.231
A9	33	GSVIVP00008905001	eugene3.00130278	MDP0000941162	Tc05p024320
A9	34	GSVIVP00006102001	gw1.XIII.1166.1	Glyma03g40170.1	Tc05p028820
A9	35	GSVIVP00006078001	gene22313	chr1.CM0544.340.nc	chr5.CM0211.110.nc	Glyma03g40080.1	Glyma19g42640.1	Tc05p028980
A9	36	GSVIVP00006111001	gw1.XIII.1190.1	gene22355	MDP0000184081	chr1.CM0544.210.nd	Tc05p028680
A9	37	GSVIVP00022884001	gw1.XIII.1117.1	gene22311	MDP0000196450	chr1.CM0544.370.nc	Glyma19g42620.1	AT5G27380
A9	38	GSVIVP00022874001	gw1.XIII.1099.1	gene22300	MDP0000193366	chr1.CM0544.380.nd	Tc05p029770	evm.TU.supercontig_48.12
A9	39	GSVIVP00022877001	eugene3.00130249	gene22303	MDP0000547690	chr5.CM0211.140.nc	Glyma10g29810.1	Glyma20g37520.1	Tc05p029790	evm.TU.supercontig_48.9
A9	40	GSVIVP00022875001	gene22302	Glyma10g29820.1
A9	41	GSVIVP00022878001	eugene3.00130250	MDP0000253936	MDP0000291489	chr5.CM0211.150.nc	Glyma10g29800.1	Glyma20g37530.1	Tc05p029850	AT5G27390	evm.TU.supercontig_48.8
A9	42	GSVIVP00022867001	Tc05p029690	evm.TU.supercontig_48.19
A9	43	GSVIVP00022859001	estExt_Genewise1_v1.C_LG_XIII1072
A9	44	GSVIVP00022873001	chr1.CM0544.620.nd	Glyma19g42540.1	Tc05p029750	evm.TU.supercontig_48.13
A9	45	GSVIVP00022766001	gene22511	Tc05p029940
A9	46	GSVIVP00022870001	Glyma03g39990.1	Glyma19g42520.1
A9	47	GSVIVP00022872001	MDP0000936735	chr5.CM0211.180.nc	Glyma03g40000.1	Tc05p029740	AT3G05190	AT5G27410	evm.TU.supercontig_48.14
A9	48	GSVIVP00022733001	Tc05p030090
A9	49	GSVIVP00022868001	gene22594	MDP0000231858	Glyma10g29730.1	AT3G05210
A9	50	GSVIVP00022669001	Tc05p030710
A9	51	GSVIVP00006086001	gene22344
A9	52	GSVIVP00022866001	eugene3.00130240	MDP0000724504	Tc05p029680	evm.TU.supercontig_58.70
A9	53	GSVIVP00022880001	gw1.XIII.1109.1	gene22305	MDP0000291488	chr5.CM0211.170.nc	Tc05p029010	evm.TU.supercontig_16.161	evm.TU.supercontig_48.72
A9	54	GSVIVP00022618001	Glyma10g28880.1	Glyma20g23070.1	Tc05p031070
A9	55	GSVIVP00022627001	Glyma10g28930.1	Tc05p031000	AT1G09190	evm.TU.supercontig_48.143
A9	56	GSVIVP00022852001	gene22581
A9	57	GSVIVP00022883001	eugene3.00130252
A9	58	GSVIVP00022675001	evm.TU.supercontig_48.101
A9	59	GSVIVP00022850001	Glyma10g29650.1	Glyma20g37650.1	evm.TU.supercontig_48.33
A9	60	GSVIVP00022849001	grail3.0016020901	gene22572	MDP0000205699	Glyma10g29640.1	Glyma20g37660.1	Tc05p029520	evm.TU.supercontig_48.34
A9	61	GSVIVP00022847001	gene22568	Glyma03g39880.1	Tc05p029500	AT3G05260	evm.TU.supercontig_48.37	evm.TU.supercontig_147.14
A9	62	GSVIVP00022848001	estExt_Genewise1_v1.C_LG_XIII1046	gene22571	MDP0000056935	MDP0000025413	chr1.CM0544.510.nd	Glyma03g39890.1	Glyma19g42440.1	Tc05p029510	AT5G27450	evm.TU.supercontig_48.35
A9	63	GSVIVP00022851001	gene22579	Glyma03g39900.1
A9	64	GSVIVP00022857001	gw1.XIII.1071.1	chr1.CM0544.610.nd	Glyma03g39920.1	evm.TU.supercontig_48.27
A9	65	GSVIVP00022843001	gene22561	MDP0000120290	Glyma10g29600.1	Glyma20g37700.1	AT5G27470
A9	66	GSVIVP00022842001	grail3.0016020602	gene22557	MDP0000387627	chr1.CM0544.550.nd	Glyma19g42410.1	Tc05p029460	AT3G05280	AT5G27490	evm.TU.supercontig_48.41
A9	67	GSVIVP00022732001	gene22161	Glyma20g37970.1	Tc05p030100	evm.TU.supercontig_48.81
A9	68	GSVIVP00022841001	estExt_fgenesh4_pg.C_LG_X0840	estExt_fgenesh4_pg.C_LG_XIII0118	Tc05p029450	AT3G05290	AT5G27520	evm.TU.supercontig_48.42
A9	69	GSVIVP00022836001	grail3.0016020101	gene22549	MDP0000869524	Glyma10g29510.1	Glyma20g37790.1	Tc05p029380	evm.TU.supercontig_48.47
A9	70	GSVIVP00022838001	gw1.XIII.1015.1	chr1.CM0544.450.nd	Glyma03g39820.1	Glyma19g42380.1
A9	71	GSVIVP00022802001	gw1.XIII.973.1	gene22529	Glyma10g29500.1	Glyma20g37800.1	Tc05p029250	evm.TU.supercontig_48.60
A9	72	GSVIVP00022831001	eugene3.00130192	MDP0000151976	Glyma03g39790.1	Tc05p029320	AT3G05345
A9	73	GSVIVP00022834001	eugene3.00130190	gene22547	MDP0000332506	Glyma10g29540.1	Glyma20g37770.1	Tc05p029330	AT5G27560	evm.TU.supercontig_48.52
A9	74	GSVIVP00022642001	gw1.XIII.654.1
A9	75	GSVIVP00022659001	Glyma19g41810.1	Tc05p030810	AT1G09160
A9	76	GSVIVP00022835001	gene22548	MDP0000151974	Glyma03g39780.1	Glyma19g42360.1	Tc05p029360	evm.TU.supercontig_48.51
A9	77	GSVIVP00022809001	eugene3.00130194	gene22540	MDP0000300462	chr1.CM0544.700.nd	Glyma20g37760.1	Tc05p029300	evm.TU.supercontig_48.56
A9	78	GSVIVP00022578001	MDP0000122350	evm.TU.supercontig_48.178
A9	79	GSVIVP00022683001	grail3.0016013002	MDP0000248818	MDP0000319681	Tc05p030440	AT1G09150	evm.TU.supercontig_48.104
A9	80	GSVIVP00022667001	MDP0000165052	MDP0000778201
A9	81	GSVIVP00022711001	gw1.XIII.852.1	Glyma03g39550.1	Glyma19g42170.1	Tc05p030200	evm.TU.supercontig_48.93
A9	82	GSVIVP00022718001	gw1.XIII.847.1
A9	83	GSVIVP00022728001	gene22214	MDP0000862254	chr5.CM0299.370.nc	Glyma03g39610.1
A9	84	GSVIVP00022730001	MDP0000429169
A9	85	GSVIVP00022708001	estExt_Genewise1_v1.C_LG_XIII0862
A9	86	GSVIVP00022709001	gw1.XIII.856.1	MDP0000844671	Glyma03g39570.1	Glyma19g42180.1	Tc05p030190	AT1G09130	evm.TU.supercontig_48.92
A9	87	GSVIVP00022704001	fgenesh4_pm.C_LG_XIII000074	gene22212	MDP0000144968	Glyma03g39590.1	Glyma19g42210.1	Tc05p030160	AT3G05480	evm.TU.supercontig_48.89
A9	88	GSVIVP00006104001	gene22351
A9	89	GSVIVP00022712001	gene22205	MDP0000240364	Glyma03g39540.1	Glyma19g42160.1	Tc05p030210	AT3G05510
A9	90	GSVIVP00022724001	MDP0000646566	MDP0000231035
A9	91	GSVIVP00022716001	estExt_fgenesh4_pg.C_LG_XIII0081	MDP0000304298	Glyma03g39530.1	Glyma19g42150.1	Tc05p030220	AT3G05520	evm.TU.supercontig_48.98
A9	92	GSVIVP00022553001	Tc05p031510
A9	93	GSVIVP00022663001	eugene3.00130108	Glyma10g29070.1	Glyma20g38260.1	Tc05p030790	evm.TU.supercontig_48.125
A9	94	GSVIVP00022810001	eugene3.00130193	gene22545	Glyma03g39800.1	Tc05p029310	AT3G05340	evm.TU.supercontig_48.55
A9	95	GSVIVP00022804001	gw1.XIII.968.1	gene22531	MDP0000201095	Glyma19g42330.1	Tc05p029270	AT3G05350	evm.TU.supercontig_48.58
A9	96	GSVIVP00022736001	grail3.0016016101	MDP0000135022	Tc05p030060	evm.TU.supercontig_48.79
A9	97	GSVIVP00022741001	fgenesh4_pg.C_LG_XIII000093	gene22502	MDP0000310834	MDP0000266330	Glyma19g42270.1	Tc05p030020	AT3G05420	AT5G27630	evm.TU.supercontig_48.76
A9	98	GSVIVP00022742001	eugene3.00130174	gene22503	MDP0000303497	chr5.CM0299.460.nd	Glyma10g29370.1	Glyma20g37910.1	Tc05p030010	evm.TU.supercontig_48.75
A9	99	GSVIVP00022743001	gene22504	MDP0000821298	Glyma10g29380.1	Glyma20g37920.1	Tc05p030000	AT3G05410
A9	100	GSVIVP00022763001	gw1.XIII.907.1	gene22507	MDP0000892526	Tc05p029970	AT3G05390	evm.TU.supercontig_48.71
A9	101	GSVIVP00022494001	gene22955	MDP0000888761
A9	102	GSVIVP00022604001	gw1.XIII.611.1	MDP0000131500	Glyma10g28820.1	Glyma20g22980.1	Tc05p031180
A9	103	GSVIVP00022589001	gw1.XIII.601.1	gene00141	MDP0000149371	chr1.CM0206.220.nc	Glyma19g41590.1	Tc05p031280	AT1G56500	evm.TU.supercontig_48.170
A9	104	GSVIVP00022551001	fgenesh4_pg.C_LG_XIII000022	gene00287	Tc05p031540	evm.TU.supercontig_48.199
A9	105	GSVIVP00022577001	MDP0000237758	evm.TU.supercontig_48.179
A9	106	GSVIVP00022576001	eugene3.00130059	gene00237	MDP0000122168	chr5.CM1598.140.nc	Tc05p031420	AT1G56570	evm.TU.supercontig_48.181
A9	107	GSVIVP00022586001	Glyma10g28730.1	Glyma20g22850.1	Tc05p031310	AT3G05810
A9	108	GSVIVP00022580001	eugene3.00130062	gene00231	chr5.CM1598.80.nc	Glyma10g28690.1	Glyma20g22820.1	Tc05p031380	AT1G09300	evm.TU.supercontig_48.176
A9	109	GSVIVP00022581001	gw1.XIII.589.1	gene00229	MDP0000805575	chr5.CM1598.50.nc	Glyma10g28700.1	Tc05p031370	AT1G09280	evm.TU.supercontig_48.175
A9	110	GSVIVP00022502001	gene22957	MDP0000208167	chr1.CM0206.1060.nd	chr5.CM0048.160.nc	Glyma10g28220.1	Tc05p031850
A9	111	GSVIVP00022496001	gw1.XIII.413.1	MDP0000787916	chr5.CM0048.170.nc	Glyma10g28200.1	Glyma20g22190.1	Tc05p031860	AT5G26680	evm.TU.supercontig_48.228
A9	112	GSVIVP00022527001	gw1.XIII.473.1	evm.TU.supercontig_48.214
A9	113	GSVIVP00022509001	MDP0000786463	Glyma10g28310.1	AT3G05870
A9	114	GSVIVP00022512001	eugene3.00130018	MDP0000900893	chr1.CM0206.800.nc	Glyma03g38720.1	Glyma19g41310.1	Tc05p031770
A9	115	GSVIVP00022513001	estExt_fgenesh4_pm.C_LG_XIII0008	gene22912	chr1.CM0206.740.nc	Glyma20g22400.1
A9	116	GSVIVP00022590001	gene00139	evm.TU.supercontig_48.168
A9	117	GSVIVP00022514001	MDP0000596604	Glyma20g22240.1	AT1G57540	evm.TU.supercontig_48.48
A9	118	GSVIVP00022525001	eugene3.00130028	MDP0000054634	AT3G05830	AT5G26770
A9	119	GSVIVP00022538001	grail3.0036025402	estExt_fgenesh4_pg.C_LG_XIII0014	chr1.CM0206.590.nd	Glyma08g17010.1	Tc05p031630	AT1G10670	evm.TU.supercontig_48.207
A9	120	GSVIVP00022702001	evm.TU.supercontig_48.87
A9	121	GSVIVP00022550001	estExt_fgenesh4_pm.C_LG_XIII0018	gene00291	MDP0000232843	chr1.CM0206.420.nd	Glyma03g38870.1	Glyma19g41450.1	Tc05p031560	AT1G09420	evm.TU.supercontig_48.201
A9	122	GSVIVP00022549001	estExt_fgenesh4_pm.C_LG_XIII0017	gene00292	Glyma03g38860.1	Tc05p031570	AT1G56700	evm.TU.supercontig_48.202
A9	123	GSVIVP00022552001	gene00284	MDP0000255711	chr1.CM0206.380.nc	Glyma03g38890.1	Glyma19g41470.1	Tc05p031530	AT1G56670	AT1G09390
A9	124	GSVIVP00022556001	gene00280	MDP0000657945
A9	125	GSVIVP00022574001	gw1.XIII.568.1	MDP0000283384	Glyma03g38960.1	Glyma19g41510.1	Tc05p031440
A9	126	GSVIVP00022571001	estExt_fgenesh4_pm.C_LG_XIII0026	gene00242	MDP0000320341	MDP0000838506	chr1.CM0206.290.nc	Glyma03g38930.1	Glyma19g41540.1	Tc05p031470	AT1G09340	evm.TU.supercontig_48.191
A9	127	GSVIVP00022573001	fgenesh4_pm.C_LG_XIII000028	gene00241	MDP0000024218	MDP0000838507	chr1.CM0206.280.nc	Glyma03g38950.1	Glyma19g41520.1	Tc05p031450	AT1G56590	evm.TU.supercontig_48.189
A9	128	GSVIVP00022637001	AT3G05740
A9	129	GSVIVP00022825001	fgenesh4_pm.C_LG_XIII000091
A9	130	GSVIVP00022630001	gene31567	MDP0000201801	chr5.CM0239.590.nc	Glyma03g39130.1
A9	131	GSVIVP00022616001	gw1.XIII.624.1	MDP0000176530	Tc05p031080	evm.TU.supercontig_48.152
A9	132	GSVIVP00022628001	estExt_Genewise1_v1.C_LG_XIII0652	gene31568	MDP0000924843	Glyma03g39120.1	Glyma19g41680.1	Tc05p030990	AT3G05760	evm.TU.supercontig_48.142
A9	133	GSVIVP00022593001	estExt_Genewise1_v1.C_LG_XIII0604	Glyma10g28770.1	Glyma20g22880.1	evm.TU.supercontig_48.164
A9	134	GSVIVP00022592001	gene31598	MDP0000150969	MDP0000294274	chr5.CM1598.10.nd	Glyma10g28760.1	Tc05p031240	AT5G26820	evm.TU.supercontig_48.165
A9	135	GSVIVP00022606001	eugene3.00130078	gene31587	Glyma03g39060.1	Glyma19g41640.1	Tc05p031160	AT1G56423	evm.TU.supercontig_48.158
A9	136	GSVIVP00022605001	gene31589	MDP0000412490	MDP0000908305	chr1.CM0206.180.nc	Glyma03g39050.1	Glyma19g41630.1	Tc05p031170	evm.TU.supercontig_48.159
A9	137	GSVIVP00022610001	gw1.XIII.616.1	MDP0000121418	Glyma10g28840.1	Glyma20g23010.1	AT3G05790	evm.TU.supercontig_48.156
A9	138	GSVIVP00022613001	eugene3.00130082	MDP0000245655	Glyma10g28860.1	Glyma20g23050.1	Tc05p031100	AT1G56420	evm.TU.supercontig_48.154
A9	139	GSVIVP00022579001	Tc05p031390
A9	140	GSVIVP00022614001	gw1.XIII.621.1	Glyma03g39080.1	Glyma19g41650.1
A9	141	GSVIVP00022672001	Glyma03g39450.1	Tc05p030320
A9	142	GSVIVP00022689001	eugene3.00130121	chr1.CM0109.300.nc	Glyma03g39350.1	Glyma19g41930.1
A9	143	GSVIVP00022690001	eugene3.00130120	gene31528	Glyma10g29140.1	Glyma20g38180.1	Tc05p030530	evm.TU.supercontig_48.113
A9	144	GSVIVP00022691001	chr1.CM0109.290.nc
A9	145	GSVIVP00022693001	chr1.CM0109.280.nc	Glyma03g39330.1	Glyma19g41900.1	Tc05p030600
A9	146	GSVIVP00022797001	estExt_Genewise1_v1.C_LG_XIII0995	MDP0000121144	Glyma03g39720.1	Tc05p029120	evm.TU.supercontig_48.66
A9	147	GSVIVP00022837001	gw1.XIII.1009.1	MDP0000295783	Glyma03g39760.1	Glyma19g42340.1	Tc05p029390	evm.TU.supercontig_48.46
A9	148	GSVIVP00022602001	estExt_Genewise1_v1.C_LG_XIII0606	gene31592	MDP0000315218	MDP0000286673	Glyma20g22920.1	Tc05p031190	evm.TU.supercontig_48.161
A9	149	GSVIVP00022688001	gw1.XIII.724.1	gene31527	MDP0000734600	MDP0000296741	chr1.CM0109.310.nc	Glyma19g41950.1	Tc05p030510	AT3G05620	evm.TU.supercontig_48.110
A9	150	GSVIVP00022639001	gene31561	MDP0000250781	Glyma10g28980.1	Glyma20g38330.1	Tc05p030940	evm.TU.supercontig_48.135
A9	151	GSVIVP00022660001	grail3.0016010601	gene31545	Glyma19g41820.1	Tc05p030800	evm.TU.supercontig_48.126
A9	152	GSVIVP00022696001	eugene3.00130116	gene31533	Glyma20g38190.1	Tc05p030610	AT3G05625
A9	153	GSVIVP00022735001	evm.TU.supercontig_48.80
A9	154	GSVIVP00022664001	gw1.XIII.685.1	gene31543	MDP0000270113	MDP0000217867	Tc05p030780	evm.TU.supercontig_48.124
A9	155	GSVIVP00022673001	gw1.XIII.782.1	gene31399	MDP0000734607	chr5.CM0299.130.nd	Glyma10g29180.1	Glyma20g38120.1	Tc05p030330	evm.TU.supercontig_48.99
A9	156	GSVIVP00022682001	gw1.XIII.756.1	Glyma03g39430.1	Glyma19g42040.1	Tc05p030410
A9	157	GSVIVP00022685001	chr5.CM0299.70.nd	Glyma03g39400.1	AT3G05600
A10	1	GSVIVP00024269001	gw1.I.1156.1	gene30209	MDP0000138182	chr3.CM0792.210.nd	Glyma11g14460.1	Glyma12g06380.1	Tc09p031210	evm.TU.supercontig_81.101
A10	2	GSVIVP00024367001	gene14155	Glyma13g40950.1	Glyma15g04510.1
A10	3	GSVIVP00024267001	gw1.I.1146.1	gw1.IX.4052.1
A10	4	GSVIVP00024273001	MDP0000418263	Glyma13g41370.1	Glyma15g04030.1	Tc09p031260	evm.TU.supercontig_81.107
A10	5	GSVIVP00024265001	eugene3.00011571	MDP0000846265	MDP0000880187	evm.TU.supercontig_81.97
A10	6	GSVIVP00024202001	GSVIVP00021419001	MDP0000243084	chr3.CM0792.20.nd	Glyma11g14310.1	Glyma12g06240.1	Tc09p030850
A10	7	GSVIVP00024232001	estExt_fgenesh4_pg.C_LG_I1689	MDP0000815376	Tc09p031020	AT5G59210	evm.TU.supercontig_81.66
A10	8	GSVIVP00024224001	gw1.IX.4026.1	MDP0000784692	Glyma13g41410.1	Glyma15g03990.1	Tc09p030960	AT5G59140
A10	9	GSVIVP00024213001	gw1.IX.4003.1	Glyma13g41420.1	Glyma15g03980.1	Tc09p030910	evm.TU.supercontig_81.54
A10	10	GSVIVP00024229001	Tc09p031000	AT5G59180	evm.TU.supercontig_81.64
A10	11	GSVIVP00024231001	eugene3.00091276	Tc09p031010	evm.TU.supercontig_81.65
A10	12	GSVIVP00024190001	grail3.0068008901	Tc09p030620	AT2G29540	evm.TU.supercontig_112.92
A10	13	GSVIVP00024189001	gw1.I.1077.1	gw1.IX.3978.1
A10	14	GSVIVP00024180001	gw1.I.1061.1	gw1.IX.3951.1	gene07865	MDP0000313605	MDP0000456716	Tc09p030520	AT2G29560
A10	15	GSVIVP00024178001	estExt_Genewise1_v1.C_LG_I1046	estExt_Genewise1_v1.C_LG_IX3930	MDP0000313603	chr6.LjT30N23.130.nd	Glyma08g45120.1	Glyma18g07550.1	Tc09p030500	AT1G07370	AT2G29570	evm.TU.supercontig_112.80
[truncated: 4,251 more rows]
