# Supplementary material for: Karyotype and Gene Order Evolution from Reconstructed Extinct Ancestors Highlight Contrasts in Genome Plasticity of Modern Rosid Crops
Source: Genome Biol Evol. 2015 Jan 28;7(3):735–49. doi: 10.1093/gbe/evv014 (PMC5322550; doi:10.1093/gbe/evv014)
Supplement: Supplementary Data [file supp_evv014_Murat_et_al_G_Biol_2014-TableS5.xlsx]

## Sheet: LEGEND
TableS5: Ks datation of speciation and WGD events in eudicots. Datation values in mya (first column), associated KS values (second column) and corresponding calculated fitted mixtures of log-normal distributions of duplicated Ks values per species (third to eleventh column) are delivered. Evolutionary events such as duplication (refenreced according to the text as ρ, α, β and γ) and speciation ar…

## Sheet: TableS5
MYA	Ks	Papaya	Arabido	Cacao	Soybean	Lotus	Apple	Poplar	Vitis	Fragaria	WGD events
0	0	0.0152798	0.0763674	0.0343979	3.33225	0.306863	2.03529	1.32196	0.028784	0.0410562	ρ			Cacao-Arabidopsis speciation
7	0.1	0.0227822	0.13475	0.0512802	3.6827	0.388138	3.06262	2.21076	0.0505968	0.0578718
15	0.2	0.0331974	0.221858	0.0742835	1.49727	0.473769	2.52685	2.4893	0.0845599	0.079692				Papaya-Arabidopsis speciation
23	0.3	0.0472762	0.340836	0.104558	0.223945	0.558067	1.14311	1.88724	0.134361	0.107206	β / α
30	0.4	0.0657978	0.488584	0.143004	0.0123222	0.634373	0.283542	0.96336	0.20298	0.140892				Poplar-Apple speciation
38	0.5	0.0894973	0.653518	0.190047	0.000249425	0.695894	0.0385628	0.331104	0.291542	0.180887
46	0.6	0.11897	0.815643	0.245414	1.85736e-06	0.736683	0.00287568	0.0766218	0.398122	0.226877				Lotus-Soybean speciation
53	0.7	0.15456	0.949876	0.307937	5.08814e-09	0.752587	0.00011758	0.0119386	0.516894	0.27799
61	0.8	0.196239	1.03219	0.375445	5.12775e-12	0.741946	2.63603e-06	0.00125247	0.63805	0.332758				Strawberry-Apple speciation
69	0.9	0.243502	1.04658	0.444791	1.90108e-15	0.705874	3.24031e-08	8.84701e-05	0.748819	0.389122
76	1	0.295292	0.990176	0.512022	2.59286e-19	0.648069	2.18396e-10	4.20763e-06	0.835541	0.444531	γ			WGD event
84	1.1	0.349969	0.87413	0.572725	1.30096e-23	0.574189	8.07094e-13	1.34738e-07	0.886396	0.496109
92	1.2	0.405357	0.720052	0.622482	2.40135e-28	0.490938	1.6354e-15	2.90508e-09	0.894038	0.540892
100	1.3	0.458855	0.553447	0.657403	1.63061e-33	0.405078	1.81697e-18	4.21733e-11	0.85734	0.576106
107	1.4	0.507626	0.396928	0.674621	4.07335e-39	0.322544	1.10686e-21	4.12222e-13	0.781661	0.59945
115	1.5	0.548835	0.265627	0.672686	3.74333e-45	0.247844	3.69706e-25	2.71292e-15	0.677568	0.609343
123	1.6	0.579923	0.165866	0.651761	1.26552e-51	0.183784	6.77084e-29	1.20215e-17	0.558414	0.605103
130	1.7	0.598864	0.096642	0.613605	1.57394e-58	0.131515	6.79909e-33	3.58665e-20	0.43755	0.587024
138	1.8	0.604389	0.052541	0.561323	7.20131e-66	0.0908205	3.74352e-37	7.20501e-23	0.325963	0.556341
146	1.9	0.596121	0.0266536	0.498954	1.2121e-73	0.0605244	1.13014e-41	9.74526e-26	0.230876	0.515092
153	2	0.574622	0.0126165	0.430955	7.50541e-82	0.0389239	1.87069e-46	8.87494e-29	0.155473	0.465893
161	2.1	0.541328	0.00557241	0.361683	1.70968e-90	0.0241569	1.69784e-51	5.44189e-32	0.0995411	0.411668
169	2.2	0.498389	0.00229653	0.294949	1.43271e-99	0.0144679	8.44911e-57	2.24672e-35	0.0605924	0.355358
176	2.3	0.448442	0.000883134	0.233717	4.41683e-109	0.00836198	2.30541e-62	6.24538e-39	0.0350673	0.299671
184	2.4	0.394343	0.000316887	0.179952	5.00918e-119	0.00466392	3.4491e-68	1.16892e-42	0.0192954	0.246877
192	2.5	0.3389	0.000106098	0.134632	2.08992e-129	0.00251034	2.82933e-74	1.47306e-46	0.0100943	0.19869
200	2.6	0.284642	3.31462e-05	0.0978731	3.20772e-140	0.00130393	1.27258e-80	1.24989e-50	0.00502072	0.156218
207	2.7	0.233645	9.6624e-06	0.0691356	1.81121e-151	0.000653603	3.13839e-87	7.14059e-55	0.00237424	0.119989
215	2.8	0.187432	2.62821e-06	0.0474531	3.76225e-163	0.000316165	4.24375e-94	2.74669e-59	0.00106746	0.0900354
223	2.9	0.146948	6.67051e-07	0.0316483	2.87496e-175	0.000147588	3.14641e-101	7.11377e-64	0.000456299	0.0659999
